# Supplementary material for: A manual collection of Syt, Esyt, Rph3a, Rph3al, Doc2, and Dblc2 genes from 46 metazoan genomes - an open access resource for neuroscience and evolutionary biology
Source: BMC Genomics. 2010 Jan 15;11:37. doi: 10.1186/1471-2164-11-37 (PMC2823689; doi:10.1186/1471-2164-11-37)
Supplement: Additional file 1 — Comprehensive information about the marine invertebrate genes in this collection. This spreadsheet file (MarineInvertebrates.xls) contains full details of each gene identified in the marine invertebrate genomes in this collection. [file 1471-2164-11-37-S1.XLS]

## Sheet: Sheet 1 - Table 1
	Organism	Trichoplax adhaerens								Nematostella vectensis								Capitella sp. I							Helobdella robusta							Lottia gigantea							Ciona savignyi							Ciona intestinalis
	Genome centre	http://www.jgi.doe.gov								http://www.jgi.doe.gov								http://www.jgi.doe.gov							http://www.jgi.doe.gov							http://www.jgi.doe.gov							http://www.broad.mit.edu							http://www.jgi.doe.gov
		Gene Name	Approx. coding sequence length (Kb)	Coding sequence(s)	Amino acid sequence(s)	Transcript evidence	Accession	Annotation at JGI	Notes	Gene Name	Approx. coding sequence length (Kb)	Coding sequence(s)	Amino acid sequence(s)	Transcript evidence	Accessions	Annotation at JGI: gene models adjusted manually but transcripts not annotated	Notes	Gene Name	Approx. coding sequence length (Kb)	Coding sequence(s)	Amino acid sequence(s)	Transcript evidence	Annotation at JGI	Notes	Gene Name	Approx. coding sequence length (Kb)	Coding sequence(s)	Amino acid sequence(s)	Transcript evidence	Annotation at JGI: gene models from automated pipeline but transcripts annotated manually	Notes	Gene Name	Approx. coding sequence length (Kb)	Coding sequence(s)	Amino acid sequence(s)	Transcript evidence	Annotation at JGI	Notes	Gene Name	Approx. coding sequence length (Kb)	Coding sequence(s)	Amino acid sequence(s)	Transcript evidence	Accessions	Notes	Gene Name	Approx. coding sequence length (Kb)	Coding sequence(s)	Amino acid sequence(s)
		Syt1	2	ATGGTCTCTACAACTAGCAGCATCTATCAAACTACAACGTCTACGGGGCATTTACCGCAGTGGTTAAAAAATTTTCCATTGCCATTGCCAGCAATAATAGCGATAGCCGTAGCATGTGCTGTGCTTGTGTTCGCTTTAGTATTATGTATATGCTGTAAATGCTGTTGCAGAAGAAAAAAGCCAAAAAACGATAAAACTAAGCAAGGTTTCAAAGAAAAAGTTAGTTTACAGTCAGCGCAATCTTTGGGAGTAAGCTTAAAAGAGCGAGTTCAACCAGAAGTTGAAGGAGTGAATAAAGAAATGGAATTAGAATCAAAGCAAATAGACCCTTCTGAATATGTTGGGGAATTAAAATATGCAATGGAATACGACTTTCAATCTTCCGAGTTAACTATTACC…	MVSTTSSIYQTTTSTGHLPQWLKNFPLPLPAIIAIAVACAVLVFALVLCICCKCCCRRKKPKNDKTKQGFKEKVSLQSAQSLGVSLKERVQPEVEGVNKEMELESKQIDPSEYVGELKYAMEYDFQSSELTITVLEGKNFPVMDIGGASDPYVKIYLLPDRKKKLVTKVQYKTLNPIFNESVTIKVPYSELQNRTVLFSVYDHDRFSRHDVIGHLRIPIADVDLCENLEQWSALEKADSSKEGKSELGELCFSLRYVPTGGKLTIGIMEAKGLKKMDVGGSSDPYVKISLIIDGKRIKKKKTIVKKRTLDPVWNEAYMFKVPFEKIKDTKIVLAVMDHDRLGKSDLIGQVVVGGSESGAELRHWSDMLSSPRRPIAQWHVLVD	JGI_CAPC6691,JGI_CAPC2287	abgp01000998.1	http://genomeportal.jgi-psf.org/cgi-bin/dispGeneModel?db=Triad1&tid=61791		Syt1	5	ATGGTAAGGCCCACTTTAAATTTGGACGTCACAAAACCCACCCTCCCGATATGGATTATCGCTGTGGTTGGAATCGGCGCCGCAGTGATTGTCATCTTTTGTATCTACTGCTGCTGTTGTCGGAAATGCGGCAAGAAGAAGAAGAAAGATGACAAGAGAGGAGGGAAGGAGAGAGTGGACTTCCGGGCGGTGCAGATTGGGGCGAGTTATCAGGAAAAGGTGCAGCCTTCCATGGATGAGCTCGACTACAACAGCGAGGATTACCACTCTGATCTTAGCTCTGGCGTCAAAATAGGCCGTATAAACTTCACTCTGGACTACAGTTTTACCGACAACACTCTGACAGTTGGAATCATTAGAGCTGAGGACATCCCGGCCAAAGATTTCAGCGGGTCCTCG…	MVRPTLNLDVTKPTLPIWIIAVVGIGAAVIVIFCIYCCCCRKCGKKKKKDDKRGGKERVDFRAVQIGASYQEKVQPSMDELDYNSEDYHSDLSSGVKIGRINFTLDYSFTDNTLTVGIIRAEDIPAKDFSGSSDPYVKIMLLPDKKKKYETKVHRKTLNPVFNEQFVFKNIPYSEITNRILLMELFDFDRFSRHDLIGEARLPLIDVDLASNINEWRVLTPPSGSGGAGHSKSDLGDICFSLRYVPSSGKLQITIVEAKSLKSMDLTGYSDPYVKIALVQEGRKIKKKKTTVKKRTLNPYYNETFTFTVAFEKIEQTSLIISVLDYDRVGKSEMIGKCVVGELSSGADLRHWADMLASPRRSVAQWHTLHN	None	abav01025292.1	http://genomeportal.jgi-psf.org/cgi-bin/dispGeneModel?db=Nemve1&tid=248908		Syt1	5	var1ATGATTGACCACGAAATGCTGGGGCGCTTCCGAAGAGCAGCTGAATCAGGAGCTGCGGACCCTGCAGATGCAGCTCCAGCTGCTGCAGATGCAGCTGCGGCCTCCCCGAATGAAGGCACGCCAGCCACTGGAGGAGAGCGAGACGCCGGCACCTCATCTCCTGATGGAGGATCCACTAACTTAGAAAACCTCAAGAACAAATTGGTGGAGCAACTGGAAAAACTGCCCATACCAATGTGGGCGATCATTGCGATTGCGATTGTGGCGCTACTTCTGCTGCTCTGTTGCTGCTTCTGCATTTGCAAGCGATGCTGCAAACGCAAGAAGAAGGATAAGGACAAGAAGAAGGGCCTTAAAGGAGCCGTTGACCTTGGCAGCGTCAAGATCCTGGGGAA…	var1MIDHEMLGRFRRAAESGAADPADAAPAAADAAAASPNEGTPATGGERDAGTSSPDGGSTNLENLKNKLVEQLEKLPIPMWAIIAIAIVALLLLLCCCFCICKRCCKRKKKDKDKKKGLKGAVDLGSVKILGNSYKEKVQPDLEELEVNMEDNEDAESTKSEVKLGKLQFSLDYDFQKGELAVGVIQGADLPGMDMSGTSDPYVKVYLLPEKKKKHETKVHRKTLNPVFNETFNFKVPYAEMGSKTLVFAVYDFDRFSKHDQIGQVKVPLNSVDLGRVVEEWRDLTSPESDSEKENKLGDICFSLRYVPTAGKLTVVILEAKNLKKMDVGGLSDPYVKLALYQGTKRLKKKKTTIKKRTLNPYYNESFTFEVPFEQIQKVTMIITVVDYDRIGTSE…	ey537522,ey596269,ey541765	http://genomeportal.jgi-psf.org/cgi-bin/dispGeneModel?db=Capca1&tid=183139 and 183138	mutually exclusive alternative exons: C2B	Syt1a	3	nTTCCACCGTGGGGAACAGTGTGCATTGGCATACTGGCACTCCTCATCTTACTCTGTTGCTGTGGATGTCTCTTGAGAATGTGCTGGAAGAGACGGAAGGGTAAGGAGGGGAAGAAGGGTCTGAAAGGGGCCGTCGATTTGAAAAATGTTCAACTTCTTGGAAGCTCCATGAAAGAAAAGGTGCAGCCCGATTTAGAATCGTTGGAAGGTAACATGGAAGACAACGAAGGAGTGGAAAATGCGAAAGAGGAAGTGAAACTTGGAAAACTCCAGTTCTCAATGGATTATGATTTCCAGAAATCTGAATTATCAGTTGGAGTGATTCAGGCTGTGGATCTGCCTGGAATGGATATGTCGGGGACGTCGGACCCCTACGTTAAAGTCTACATCATGCCGGAT…	xPPWGTVCIGILALLILLCCCGCLLRMCWKRRKGKEGKKGLKGAVDLKNVQLLGSSMKEKVQPDLESLEGNMEDNEGVENAKEEVKLGKLQFSMDYDFQKSELSVGVIQAVDLPGMDMSGTSDPYVKVYIMPDKKKKFETKVHRKTLNPVFNETFVFKVPYAEIGSKTLTFAVYDFDRFSKHDQIGQVLVPLNSVDLGRVVEEWRDLTSPESEEKENKLGDICFSLRYVPTAGKLTIVILEAKNLKKMDVGGLSDPYVKLALLMNGKRIKKKKSTIKKCTLNPYWNESFSFEVAFEQIQKISLDITVVDYDRIGTSDPIGHVLLGCNATGTELRHWSDMLANPRRPIAQWHTLQEVPEKN	None	http://genomeportal.jgi-psf.org/cgi-bin/dispGeneModel?db=Helro1&tid=82086	N-term unidentified, see model notes for my gene prediction	Syt1	11	var1ATGCCGATCTTACATATGGACCACATGCACAGGCTGCGGCGGGCAGCAGAACAGGCAGTCAATGCTGCTGCAAAAGCTGTTACTCAACCACCAGCAGATGATGGTGTGACCTCAGCAGATGAAACTACTACTGCTGGACAAACTAATTTTGATAAGATTAAGGATAAATTTATGGAACAAATTGAAAAATTACCAATATGGGCTATTATATTAATATGTGCCGGTGCATTATTGTTTCTGGTTTGCTGTACTTATTGTATGTGTAAGAGATGTTGCCGAAAAAAGAAGAAAAAGGAAGGAAAGAAAGGGTTAAAAGGAGCAGTGGACTTGAAGAGTGTTCAGTTATTGGGAAATGCTTATAAGGAAAAGGTACAGCCTGATTTAGATGAACTTCA…	var1MPILHMDHMHRLRRAAEQAVNAAAKAVTQPPADDGVTSADETTTAGQTNFDKIKDKFMEQIEKLPIWAIILICAGALLFLVCCTYCMCKRCCRKKKKKEGKKGLKGAVDLKSVQLLGNAYKEKVQPDLDELQVNMEDNEDAESTKSEVKLGKLQFSLDYDFQKAELSVGVVQAADLPGMDMSGTSDPYVKVYLLPDKKKKYETKVHRKTLNPVFNETFTFKVPYAEIGAKTLVFAVYDFDRFSKHDQIGQVKIPLNSIDLGKVTEEWQDLSSPDNEAEKENKLGDICFSLRYVPTAGKLTVVILEAKNLKKMDVGGLSDPYVKIALYQGSKRLKKKKTTIKKRTLNPYFNESFTYEVPFEQIQKVQLIITVVDYDRIGTSEPIGRVLLGCNSTGT…	fc741042,fc595731,fc740537,fc772274,fc595730,fc782932,fc782931,fc589493,fc589492,fc741041,fc773284,fc740536	http://genomeportal.jgi-psf.org/cgi-bin/dispGeneModel?db=Lotgi1&tid=249360 and 249359	mutually exclusive alternative exons: C2B	Syt1	3	ATGCGTTTAGACAGGAGGTTGGTAAAGCGTGCTGGGGAGGATCCTACCAGCACCGATAATGCGGTACTTGGAACAACCACCCAACCCCCAGCTGCATCACCTGACGACACACCAGCCGATGTATTGAAAGGAGCAATTGACAACATATACTCTAAACTACCGAGCTGGGCCTGGATCTTGATCGCCATTGGAGCTGGTCTTATCCTTCTGTGCATATTGTACTGTTGTTGCAAACGCTGCTGCTGTAAAAAGAAGAAGAAAAAACAAGAAAAGAAAGGATTGAAAAATGCCATCGACCTTAAATCCGTCCAGAATATGGGCGATAGTTATAGGGAAAAGGTTCAACCTGATGTGGATGATTTAGACACCGGAGCAGAAAAAGAAGGCGAAGAGGAAAAG…	MRLDRRLVKRAGEDPTSTDNAVLGTTTQPPAASPDDTPADVLKGAIDNIYSKLPSWAWILIAIGAGLILLCILYCCCKRCCCKKKKKKQEKKGLKNAIDLKSVQNMGDSYREKVQPDVDDLDTGAEKEGEEEKKLGKLQFSLDYDFQQNNLAVGVIQAADLPGMDMGGTSDPYVKVFMLPDKKKKQETKVHRKTLNPVFNETFNFKVPYNEIGGKTLVFAVYDFDRFSKHDIIGEVRVPMNQVDLGTITEEWKDLTSAENDKENEKLGDICFSLRYVPTAGKLTVVILEAKNLKKMDVGGLSDPYVKITLMQGGKRLKKKKTTIKKNTLNPYFNESFSFEVPFEQIQKVSLVVSVFDYDRMGKNDPIGKLVLGCNASGTELRHWSDMLASPRRPIAQWH…	bw562939,bw533215,bw564738	aact01011523.1		Syt1	4	ATGTCCTTGTTTCGGAAGTTGGTAAAGAGAGCGGAAGACTCCTCTACTGATCCAACAAGTGATGCAGCGGATGCTCCGACAACAACACAACCTCCGGCACCAGGAGGAGATACTCCGGAGGATGTCTTGAAAGGAGCAATTGACAACATTTACTCAAAACTTCCAAGTTGGGCATGGATTCTGATCGCAATTGGGGCAGGACTTATATTGTTATGTGTCCTATACTGTTGCTGTAAACGATGCTGCTGCAAAAAGAAGAAGAAAAAGCAGGAAAAGAAAGGCCTAAAGAACGCTATAGATCTCAAATCTGTAAAGAATATGGGTGACAGTTACAGAGAAAAAGTCCAACCTGACGTTGACGAAGTTGATATCGGTGAAAAAGAAGACGAAGAAGAGAAG…	MSLFRKLVKRAEDSSTDPTSDAADAPTTTQPPAPGGDTPEDVLKGAIDNIYSKLPSWAWILIAIGAGLILLCVLYCCCKRCCCKKKKKKQEKKGLKNAIDLKSVKNMGDSYREKVQPDVDEVDIGEKEDEEEKKLGKLQFSLDYDFQQNNLAVGVIQAADLPGMDMGGTSDPYVKVFMLPDKKKKQETKVHRKTLNPVFNETFNFKVPYNEIGGKTLVFAVYDFDRFSKHDIIGEVRVPMNQVDLGTITEEWRDLTSAENDKENEKLGDICFSLRYVPTAGKLTVVILEAKNLKKMDVGGLSDPYVKITLMQGGKRLKKKKTTIKKNTLNPYFNESFSFEVPFEQIQKVALVVSVFDYDRMGKNDPIGKLVLGCNASGTELRHWSDMLASPRRPIAQWH…
		Syt7	4	ATGAATGCTCTCTCCGTTATCATCAGTGGTAGCTGCTCTGCTGTTATGTTAATTCTATTAGTGTCATGCACTTGGTGTTTTAAGCGACGAAAGTCAAATAGCAGTCGTGGATCATCGCGTCAAAATTTTACGACAAATTTTATGAATAAAGTAAAATATCAAAAAATACACAATACTACAAATTCTTCAAATAATACGCAACTAAGTTCACAATCCGTGAAAGCGCTAGGATACGCCAAACTTGGAAGCGACAGTCAAGCACCAACCGTAACAAAAGTAACAGAAGAGGAGCCAGAAGAACAAACTTTATCAGAGGACCTCGGCTCAATACAGTTTTCTTTAAGTTATGATTATTCTAAAATGACGTTGATCGTTAAAATTATGCGAGCATTTAATTTA…	MNALSVIISGSCSAVMLILLVSCTWCFKRRKSNSSRGSSRQNFTTNFMNKVKYQKIHNTTNSSNNTQLSSQSVKALGYAKLGSDSQAPTVTKVTEEEPEEQTLSEDLGSIQFSLSYDYSKMTLIVKIMRAFNLPAKDLGGTSDPFVKTMLLPDKKHKLTTKVKRKNLNPVWGETFAFEGFPANKLQSRILHLQVLDYDRFSRNDPIGEVNLDMGEIELGDEVMFKRDLQPCNSRGKLGDLLLSLCYHPTTGDLTIVVMRCRNLKIMDISGSTDPYVKLSLMYGDKRLEKKKTTVKRRSLNPVFNESFMFNIPFERLRDISLIIHVMDYDKLSANDCLGHISLGTRATGYELKHWKEMLASPRRPVAKWHMIHT	None	abgp01000998.1	http://genomeportal.jgi-psf.org/cgi-bin/dispGeneModel?db=Triad1&tid=66393		Syt7	6	ATGGTAGTTTTAATGGTAGCGAGTGGCGAGGTTCGTCATCAAAACGGAGAAATAACATGGGTTATCCCAGCAATCGCGAGCTTGGTCTCGTTGTCCATGTTCATAATTCTTTGTTCCTGGTGCAGAAAATGTTGGAAGACTTCGAAAGCTCAAGAAACCGAGATCGGCACTGAAACTTTTGATTCAAGCTCTGAATCACTCGCTTCAACACCCAAGCAAAAATACCAGTCTCTCTACACGGGCAAAAAGCCTGTGGGTAGCACCTATGACCCCATTTATAGCCATCGATCAGGCTACGATTCACCGGATTATATGCGTAGTACATTGAAGTTTAATCGCCCACCTTCGCAAGAATTCGAATTTCAGACTCCACAGCTGAATATCAGTAAAGTCGAAGTC…	MVVLMVASGEVRHQNGEITWVIPAIASLVSLSMFIILCSWCRKCWKTSKAQETEIGTETFDSSSESLASTPKQKYQSLYTGKKPVGSTYDPIYSHRSGYDSPDYMRSTLKFNRPPSQEFEFQTPQLNISKVEVPPAPPPPPDASLKEQLGKIFFSLTYYSSDSVLTLKVLKAQGLPAKDFSGTSDPFVKIMLLPDKKHKLETRVKRKNLNPVWNEVFTFEGFPHNKLMGKTLYMQVLDYDRFSRNDPIGEVEIPLENIDLGPVTLTFTKDLLPCKKDRVPLGDLLVSLMYQPTNNRIIVVVMKANKLKAMDLTGSSDPYVKMYIMHKDRRLDKKKTTIKRRTRDPVWNESFIFDVPLDKIRDLTFVFNVMDYDRITQNELIGQVILGYRTTGSSLRHWT…	fc218291,dv084976,fc322543,fc309720	abav01007310.1	http://genomeportal.jgi-psf.org/cgi-bin/dispGeneModel?db=Nemve1&tid=248910		Syt4	6	nTGCACTGGTACGTTGTCCTGGTAAGTGTCGTTGGATCCCTGGCTTTCCTGGTTGGCGTCACTGTCTGTGCGTACCGTTGTCAAAGAAGACGAGCCGCCAACAGCGCCACTAGTCGACTTTCCTCTGCCATCAAGAAAGGACTCCAAGAATCTGGAACCGCCCAACACCGGACAAATGTCTCTTTGAAGAGTACCGACAGTGTGAAATCTGGCCATGGTGCTGGAACTCCACTTCTCAAGGGCCAGAAAGCTCAGCCTGACGCCAATCTCTCCACTGATTTGAAGTCGGCCAGAGGTCCAATGAACGTCTCCGGGGAAAGTAAGCAAACCGAATGCGTTATAGTGAACGAGCAGGGTGGCTTGAAGTCGCCGTCGGATAAGGACGAATCAAACCGAGAG…	xHWYVVLVSVVGSLAFLVGVTVCAYRCQRRRAANSATSRLSSAIKKGLQESGTAQHRTNVSLKSTDSVKSGHGAGTPLLKGQKAQPDANLSTDLKSARGPMNVSGESKQTECVIVNEQGGLKSPSDKDESNREKSEDELKITKLGSLYFQVEYDKAKTALVVTIVRAADLPAKDTSVGSSDPYVKLQLLPEKRHKVKTRVLRKTLNPVYDEIFTFYGIDYNQLQGLTLHFVALSFDRFSRDDIIGEVLYPLSGLDLAEHSLELCRDISPRHIKMHSAGRGELLLSLCYQPAANRLTVVVLKARNLPKMDVTGLSDPYVKIYLLYNGQRIAKKKTHVKKRTLNPVYNESFLFDVPCNNEGLQNISLEFLLLDWDRMTKNEVIGRLEVGGPKGTECTHWSE…	ey640592,ey639762,ey639761,ey631831,ey636256	http://genomeportal.jgi-psf.org/cgi-bin/dispGeneModel?db=Capca1&tid=238579	N-term unidentified	Syt1b	3	GTTTATTTGCTCCCTGATAAGAAGAAAAAGTTCGAGACGAAAATTCACCGGAAGACATTGGATCCGGTTTTTAACGAGTCATTCGTCTTCAAGGTACCCTATTCAGAGATAGCCAATAGGACGCTGGTCTTCACGGTTTACGATTTCGACAGATTCTCCAAGCACGATCAAATAGGTCAGGTCAGAGTTCAACTGAACTCAATTGACCTGGGTCAGATTGTCCATGAGTGGAGAGATCTAACCAGTCCAGAGGGAGATATTGAAAAAGACAGTAGATTAGGAGATATATGCTTCTCTCTGAGGTACGTGCCGACGGCCGGCAAGTTAACGGTCGTCATCCTGGAGGCAAAAAATTTGAAAAAAATGGATGTTGGAGGACTGTCTGACCCGTACGTGAAA…	VYLLPDKKKKFETKIHRKTLDPVFNESFVFKVPYSEIANRTLVFTVYDFDRFSKHDQIGQVRVQLNSIDLGQIVHEWRDLTSPEGDIEKDSRLGDICFSLRYVPTAGKLTVVILEAKNLKKMDVGGLSDPYVKLCLTMNGKRLKKKKTTIRKCTLNPYFNESFSFEVPFEQIQKITLILTVVDYDRIGSSDPIGRVILGCNSSGTELRHWSDMLANPRRPIAQWHALKELPDKNQGGDDD	None	http://genomeportal.jgi-psf.org/cgi-bin/dispGeneModel?db=Helro1&tid=85838	N-term unidentified, JGI model has 9 nt excess at 5’ end, see model notes for my gene prediction	Syt4	40	atgaaaccagcggaaccacttcaagtgcaccattcacTGTCCGCTGCGGCTGTAAGTGGAATATGTATTGGAACGCTGGTCTTATTGCTTTCCATGACAGCTTTGGCTTACAAATGTTACAGACGGCGAGTCATGATGAACGCCCAAAATCGACTGTCTACTGCCATCAAGAAGGGTTTGCAGGAAAGTACATCTGGTAGCTTCAGGAAAAGCACACCAGTGCGCAGTACAGGAAATAAAGTGATGAAGTCCAAAGGAACAAGTCCAATAACTCCACCAGGTTGTGGTGAACTAGGTGGACTAGATCGAATCCCACAAGCTGGTTTCTCTACACCAACCAGAGATCCTGGACCAAGTAAATCTGAAGTTTATATCGAAAATGAAAAGGGTGGAGCTACC…	MKPAEPLQVHHSLSAAAVSGICIGTLVLLLSMTALAYKCYRRRVMMNAQNRLSTAIKKGLQESTSGSFRKSTPVRSTGNKVMKSKGTSPITPPGCGELGGLDRIPQAGFSTPTRDPGPSKSEVYIENEKGGATPEKEELIKERYVSEKPSYLGSIGFSVEYDNSKQALIVTIANANNLPPRDPNLGGCDPYIKLQLLPEKKHKCKTRVLRKTLDPVYDETFTFFGVAANQFTGITLHFVILSFDRFSRDDIIGEVIYPLSGVDPEEKFSTTRDITPRHLKLRSQGRGELLVSLCYQPAANRLGVVILKARNLPKMDISGLSDPYIKIYLNYNGQRIAKKKTHVKKRTLNPVFNESFLFDVPYNEGLQNISLEFLVLDWDRMTKNEVVGRLEIGSKTGPT…	fc570551,fc570550,fc765979,fc771340	http://genomeportal.jgi-psf.org/cgi-bin/dispGeneModel?db=Lotgi1&tid=249363		Syt7	6	CGACGATGAATGCGAACCTCAGGGGGATGTCGTAAAAATGGAAACGACTCAATCAAATGATTCGTTTTTAAAAAAAATATCATCGTGGTTTCAACCCACCGAACCTGAAGAATCACCAAGTTCACGTGGGCGCTATGCTTCAACACAATACGATAAGCCACCGGTGGGCAATTTGACCATCAGTTTGGTGCAACCGCAGCCACAAACGTACAACTCAAGCAACAACAGGCGAACTTCTGGCGTAGACAACCACCGACCTACATTAACTTCTTCATCCTATGTGCCAGACGGTTTTAAACTGCCATTTGAACTCTCATTTGATACAGGTGACGAAACACAACAAAAGTATTTAGGCAAACTGGAGTACAGCACAGTCTACCGGTTCAATGAAAACACGCT…	xDDECEPQGDVVKMETTQSNDSFLKKISSWFQPTEPEESPSSRGRYASTQYDKPPVGNLTISLVQPQPQTYNSSNNRRTSGVDNHRPTLTSSSYVPDGFKLPFELSFDTGDETQQKYLGKLEYSTVYRFNENTLFVKVIKAIDLPAMDLSGTSDPFVKCCLLPDRKRKLETKIRHKTLNPVWNETLSFEGLPHEKIKQRVLHLQVMDYDRFSRNDPIGEIYVPLHTITLSDEYIQFVNLTPCRGSNKRGELLLSLCYQPLEGILDVEILKGKNLKPMDLNGTSDPYAKIWLIYRGKKIEKKKTSVQKNTLNPEFREEFTFNAPMDRLRDMQLEITVMDHDVIGRNDTIGKIYLGHKSGGLEKQHWKDMLTNSRKPCSQWHVLKV	None	aact01013739.1	N-term unidentified	Syt7	5	ATGGGAAGAATTATCATGAACCACTTGTTTCCACATACCCAACTAAGGGACGATGATCTGCCGGAGACATCAGTGGTGGCTTCAGCAGCAATCATATTCTGTCTCTCCTGTCTTGTAATATCGTGCTTGTATTGTTTAAAAGTGAGAACTGGAACACGGCGAAAGAGTGAAGACCATATTTCGGCTAGAGATTTGAGAATGGACACAACGAAAGAAGACAGCTCTCTTTTGAAAAAGATTTCATCTTGGTTTCAGCCTGCAGAACAAGATTCAGTTGAAAGAAAATATTCGGGAACCTCTAGTCGTTATGGATCAACACAATACGATAAACCACCGATGGGAAATATGAAGATTAACTTCGTACAACCACAGGGATGCGATGATGTTGGCGCTTCTAAT…	MGRIIMNHLFPHTQLRDDDLPETSVVASAAIIFCLSCLVISCLYCLKVRTGTRRKSEDHISARDLRMDTTKEDSSLLKKISSWFQPAEQDSVERKYSGTSSRYGSTQYDKPPMGNMKINFVQPQGCDDVGASNAERPKLTSSSYVPEGFKLPFELSFDTGEEPQGKYLGKLEFSTVYQFNESTLLVKVLKAVDLPAMDLSGTSDPFVKCCLLPDRKRKLETKIRRKTLHPVWNETMSFEGLPYEKIKQRVLHLQVLDYDRFSRNDPIGETYVPLHTINLGEEMIQYVNLAPCKGSNKRGELLLSLCYQPLEGILDVEIIKGRNMKPMDLNGTSDPYVKIWLIYRGKRIEKKKTEIHKNNLNPEFHEEFTFNAPMDRLREMQLEITVMDHDTIGRNDTIG…
		Syt21	2	ATGGTAACAATTTTGGTTATAGCCATTGCTTTGTATATTATGTATATTAAGGGCTACTGCTGTTGGAGAAACAACGCCTTGGCACACGTCGAAACTGTTCCCGACTTGAAAACTTACCATCAACAGCAGCAACCTTCTACTCCGTCTGTTATACTAAAACGAGTTAAAACTAATTGCATTGATGTAAGCTATGCCGATCGAAATAGTGGCCAAAGAGATAGGAATACCAAAATGGCAGTAAACGATCCTACAACACAACCATCCTCAAAATTACAAGATATTCTCTCTTACGAACGAAGTGTCACTAATAGACCGTCCGAATCAAGTGTCCAATTTGTTAATAATTCTTATCCATTACCGGCTGTGGGCTATACCGTAGTCAGAGCTCAGCCAATTTCA…	MVTILVIAIALYIMYIKGYCCWRNNALAHVETVPDLKTYHQQQQPSTPSVILKRVKTNCIDVSYADRNSGQRDRNTKMAVNDPTTQPSSKLQDILSYERSVTNRPSESSVQFVNNSYPLPAVGYTVVRAQPISRSNQTISPLDQSRYRSKSADYIQTHKVRRGNKHKECKSLQSSKFKTSVSDYEVIKLSQSQNIPQQVFNHSISCNESPSTNKFTRSSTQVQYNKDKKSHPSVFDSSFKANSSNLSSVDEIEQEMSDFDHDSGRIDVGTIELSVIYNSLHNQLRVTVIKATRLQAKQNDGKDTINPYVKISLLPGRKHKQRSQVKRKTFNPQFNQTLILRRVSLDVLNRSILYVAVYDFDHFLKHDLIGEVFIPLNDNNKLRGTISSYNLRTKKYHLL…	None	abgp01000264.1	http://genomeportal.jgi-psf.org/cgi-bin/dispGeneModel?db=Triad1&tid=54566		Syt21	3	nTTGCTCTAGTAGCTGGCCTAGCGACCGGTCTTCCTGTGGTTCTTCTGGTCTTCATTTACGTGGCCTATTGTTGCTGCAAACGCAAGCAAAAAGATGAGCTGCTGCGCGAGCCGAGACTCTGGCGTCGCGACAACAGGTCATCACACGATTTGTTTATACCTCCCTACATGCCCGGGATCGTGCAAAGATTTGTGCAGCACTCCTCCAAAAACAGCAGCGAAACTACCTCAACGAACACCTCCCCTGTTGACGACAAACACTTCTTCAGTGAGGGGTCGGATCCTTACCGGACAGCACCGGACGACATGAACGGGCCGGACAGAGATAGGACCGGGAGCATCAAAGCATTGCAGGTTCCCGCTCCACGAAGGTCATCTCTGATGCAACCTAGTACATCG…	xALVAGLATGLPVVLLVFIYVAYCCCKRKQKDELLREPRLWRRDNRSSHDLFIPPYMPGIVQRFVQHSSKNSSETTSTNTSPVDDKHFFSEGSDPYRTAPDDMNGPDRDRTGSIKALQVPAPRRSSLMQPSTSSGDSSESTYEQATPKKGVGPRSPRSLPKDSRSFEFVRPIPVKPLITITRAESLSKDDMNARMESTNYDPESSRQTYSDSQVEARRYREGSSRSLDNIALDRQDSERRGSTDRSLALRPKSTPIRHHTQSEPTAAKIPINISSQVIKSKRGSKGKIAHAPVGSLGRIHVSLQYKKTTCDLFVKILQCRDLPAKDLRRNTSSPYVRIYALPSRRHNHRTNIVTNNLNPTFNELFIISGLTLMEVQQLALQILVIHNEVISRNVVIGEV…	fc250579,fc250578	abav01010387.1	http://genomeportal.jgi-psf.org/cgi-bin/dispGeneModel?db=Nemve1&tid=248911	N-term unidentified	Syt7	3	ATGTATATATACACCCTTTTAGTCGCATTCTTTGTTTTAACGTTCCTCATCTTTCAACAGGGTTCCGATGGCGCAGCTTCCGTCAATAGTTCGCCGTTCCACAAAATTCTTGACACCAACAACCAAGCCGGTGGCGCCGCCAGTGACGACCTGCCGAACAATTTCGATGAACCCGATTACTTTGTCGGCGGTGAAAAACTCGGAAAACTGCAGTTCAATTTGTCGTACGACTTCCAGGAAACAACGTTGACTCTGCGTATAATACGCGCCGTGGATTTACCCGCGAAAGATTTCTCAGGAACGAGCGACCCTTACGTGAAAATTCTTCTGCTGCCGGACAAAAAGAGCAAGCTGACCACAAACATCAAACGCAGAAACCTGAACCCTCGCTGGAATGAG…	MYIYTLLVAFFVLTFLIFQQGSDGAASVNSSPFHKILDTNNQAGGAASDDLPNNFDEPDYFVGGEKLGKLQFNLSYDFQETTLTLRIIRAVDLPAKDFSGTSDPYVKILLLPDKKSKLTTNIKRRNLNPRWNEIFAFEGFAYSKLMNRTLYMQVLDYDRFSRDDPIGEVCLPLSDIDLAQSQTMWRSLSPCKGHAGKLGELLLSICYQPSDGRITIVIIKARELKAKDINGLSDPYVKVWMCHEGKKVEKKKTTIKEKNLNPVFNESFIFNVPYENIRKTTLSISVMDYDRLGRNELIGQVILGSKSGPMEVKHWNEMFAKSRQPVAQWHILKDFS	ey595523,ey558721,ey558720,ey595522	http://genomeportal.jgi-psf.org/cgi-bin/dispGeneModel?db=Capca1&tid=175638		Syt1c	11	TTGCTAATAGGAGTGATACAAGCCAGGAATCTGCCAGCGATGGACGTGTGCGGAACTTCCGATCCCTACGTTAAGGTATACATCCTACCCGATAAGAAGAAGAAATTTGAGACCAAGGTCCATAGAAAAACTCTTTCGCCATCATTCAATGAAACCTTTCTTCACAAAATAACGTACGTGGAGCTAGCTTCAAAGACGCTAGTGTTTGCAGTTTATGACTTTGATCGCTTCCTCAAGCACGATCAAATAGGTCAAGTAACCGTGCCCTTGAACTCAGTTGACCTCGGGAAGGTCATCGAGGAATGGAGGGATATTGAAAAACCGGACAACAGCTCTGATAGGGAGAACAAATTAGGTGACTTGTGCTTTTCATTGCGTTACGTGCCGACTTCCGGCAAG…	LLIGVIQARNLPAMDVCGTSDPYVKVYILPDKKKKFETKVHRKTLSPSFNETFLHKITYVELASKTLVFAVYDFDRFLKHDQIGQVTVPLNSVDLGKVIEEWRDIEKPDNSSDRENKLGDLCFSLRYVPTSGKLTVVILEAKNLKKMDVGGLSDPYVKLSLLQNGKRIKKKKTTIKKCTLNPYYNEAFTFEVPFETIQQTMLVVTVVDYDRISCSDPIGQVVLGCHSSGTELRHWSDTLANPRRPIAQWHTLREISEKYD	None	http://genomeportal.jgi-psf.org/cgi-bin/dispGeneModel?db=Helro1&tid=157491	N-term unidentified, my sequence has another 39 nt 5’ to JGI model, see model notes for my gene prediction	Syt7	32	atggaagatacaactcagattgcgttggtagccatctgttctcttggtgcagtcatgggtttggtaatgggaagtgttgtttgctcctggtgttttggtaaaaagaaaaatgaagatgatagtgaggaagaggctctggccagaaaaatcaaaggtggcagctctttagatgaagagtcgaatgatccgagacttaaatttgacaatacttcaggacgaggtcctggttcacctgcaattactcgaaaaactatcaaGTTTGAGCGACCAGAAAGAAAAATGGTAACAGAACAAGTTCAACCAAACGCCACCAATCAAACTGCATTAAACCAACAACTTGGTCTACAGAAAGAATCTTATAATACAATGGGCATGACACGGGGTTTGAGTTTAAGCAGT…	MEDTTQIALVAICSLGAVMGLVMGSVVCSWCFGKKKNEDDSEEEALARKIKGGSSLDEESNDPRLKFDNTSGRGPGSPAITRKTIKFERPERKMVTEQVQPNATNQTALNQQLGLQKESYNTMGMTRGLSLSSQSRSASEEEESSSVWKNVKSIATLLMDEPPPEPTTGPIVDGVDFKLGKIQFGLSYDFQSLTLSLRILRATGLPAKDVTGTSDPYVKIVLLPDKKHKLLTKVKKRNLNPHWNECFLFEGWPHNKLLEKTLYLQVIDYDRFSRDDPIGETYVPLNEIDLSQSPTFWKYLQPCKDSRGKLGELLLSLCYQPNIGRLSVIVMKAKELKAKDITGTSDPYVKIWLSFGNTRVEKKKTTIKKRTLNPVFNESFIFDIPWEKLREASLEVTVM…	fc580874, fc765437	http://genomeportal.jgi-psf.org/cgi-bin/dispGeneModel?db=Lotgi1&tid=249362		Syt15	6	ATGATTACACTGAAAAGGGCGTTTCAGCAACTATGGGAAGACAACTTAACCGAAGCAGAAGAAAAGAAGATTCCTCCCATGGTCGTGGTTCCAAATACTTTCATCACCCCAGTGGGACCACAGAGATCACCCCCAATGCCTATCGGTGGAAGGTCGCCTGTGATCGGGAGGTCAACGAAAGATAACATTATTCCCTTCCAACTCCCACCCACCATCGGCTCTCTGCAGGTAAAATCGGAGTCGGACAACATCTCACCCACTTGGTTTCCCCGTTCACCCACCTTGTCACGTGTCGGCGGCCTCTACCAGTCGTGCGACCGACTGTCCGTTGACAGTTGGAGTCAAAAGTCACCCCGAGGCAGCCCGAATGGAAGTTCGTCTCAGCTCAATTCTCCTCAA…	MITLKRAFQQLWEDNLTEAEEKKIPPMVVVPNTFITPVGPQRSPPMPIGGRSPVIGRSTKDNIIPFQLPPTIGSLQVKSESDNISPTWFPRSPTLSRVGGLYQSCDRLSVDSWSQKSPRGSPNGSSSQLNSPQHSPSRSPDQRTFFVGKIQPELYKYTENQDVDLPISRCGRLWFSVVYDAAVESLTVKVIKVKQLPLRTTSNNPPDSFVKLFILPDERISQQTKVKLRNCNPAFNETFVFQVSEEDLGKRSLRMSVYDLDKKKSTRRLLGHSLVGLGDVDPMKANEVLWRDLDDIAHPGDSGTSLGELKISLTYLPGMSRLNVVVLGARSLRKMDLDETGIYVKVLLSQGHRTVKTRRTSIEDGAADPQYNESFSFKVTAKDMENTCLLLNVVTTGGR…	None	aact01017799.1	conserved motif upstream of C2A	Syt15	3	ATGCTTAGCCTAAAAAGGGCATTTCAGCAGTTTCGTGAGGAAAGTATGCCCGGATCAACCACAGACGAAAAAAGTGTGACAACATCGGTCGTGGTACCTGAGACACTGATCACCGCACCACCTTCAAGCCCACGGAAGACAACGCCGATTGCTATATCACCGGTGTTTACAAAAAAGGATAAGATAATACCATTTCAACTTCCACCCACCATAGAAAGCTTTCAGGTCCAATCCGATATTATTAATGGATCTCCCATCACCCGTTACCCTCGATCGCCAACGCTGTCACGTGTCAGTTTCTACCAATCGAATGATCGTTTATCTGTTGACAGTTGGAGCCAGAAGCCATCGCCAAAAGGCAGTCTAAGTTCTTCAAATGGAGACTACCTTTCCAATTCC…	MLSLKRAFQQFREESMPGSTTDEKSVTTSVVVPETLITAPPSSPRKTTPIAISPVFTKKDKIIPFQLPPTIESFQVQSDIINGSPITRYPRSPTLSRVSFYQSNDRLSVDSWSQKPSPKGSLSSSNGDYLSNSPTCDVPRSPIEQSKNSFLGRIQPELYKYTENQDIDLPISRCGRMWFSVVYDAAVETLTVKVVKVKQLPLRHPSNNPPDSFVKIFLLPDERISQQTKVKLRNCNPTFNETFIFQVSEEELQKRSLRMSVYDVDKKRSTRHLLGHALVGLNDVDPIKVNEILWRDLDDIAHPGDSGTSLGELKILLTYLPRMNRLNVVVQEARNLRKMDLDATGIYVKVSLTQGHNVIKSKRTSTQDGAADPQYNESFSFKVTSKDMEQTCLLLNVIT…
		Syt22	3	ATGGTGGCGTATTTGTTAGCTGCTATTGTTGCTGTATGCATTATAGTATACTTGTTAGGATGTATTTGGTGTCGACGTAAAGAAATGAGCGCAATTGATGCAGCTGAACTATCAGCTCTAGTTACAAGCAGGAAAATGGCTAAAAGATATTATCGCATTAAAAGATCAAAACAAGAAGTCAAGAAATTATCTTTAGATTTTCCTTCCTTGGATAATCCTCAAAACAAGACAGTAAAAACAGATAAGATTAATTATAATTCAACTTCTTGGTCAGCTCGTGGTCGGCATAATGGTGTATTACATCAGCATCATTTAAGTGATAGCGAGATACCGGTGACTGAATTATCATCGACCGTACAGACTTCTAATTTGGGCTCAGGTACTAATTTGCCGAGGGTG…	MVAYLLAAIVAVCIIVYLLGCIWCRRKEMSAIDAAELSALVTSRKMAKRYYRIKRSKQEVKKLSLDFPSLDNPQNKTVKTDKINYNSTSWSARGRHNGVLHQHHLSDSEIPVTELSSTVQTSNLGSGTNLPRVLQRSYSADLNLKEAQSTREELNKIFQIKSKMLVKQLSKRGPSKANTLPKNYKDLSVSGSIQFTLKYNETEQTLFVNVVSILNLLEKEHKNLCDPFVMIQILPQDGDTLTGVTKIKRKTIQPVFNTTFCFKGTVRDLKRKSIEFLVLDYNKQKPHKILGQVLFPLGFYAFKEELSLHWKRLGVCPKEFPSPGEIQLSLRHVPSEANDEELIVVVHQARNLLPMDINTSLSDALVEITINTSRIQTQKRKTQTERRSLNPIYEETFHF…	None	abgp01000164.1	http://genomeportal.jgi-psf.org/cgi-bin/dispGeneModel?db=Triad1&tid=66396		Syt24	4	ATGCATGACGAATTTTCGTTTGCAGATAGCTTCACCTTTGCGGCCATAACAGGATGTGTAGCTGGTTGTTTGGTCGGTGTATCACTCCTAGTCTTGTGCAAGACTGTTTGCAAGGGGTACCTCAGCTCTAAACTCCACTGGTGCTTCCAGACAAAGCAAGATAAATCAGAGGAAAGTAGCTCTGAGAAGTCAGATGCGATTCCCGACGCTGTGGCTTCGTCTACACCCTACAGCTCGCCTAGCTTGTGTCGAGGCGGCAAGAATACCTCTCAAGGAAACGATGATGATGATGCCGTCCCGATATCCAGGCCGTGCAAACTTCAGTTCTCGCTGTACTACAACTTCCATGATATGCGCTTATTGGTTCATATCATATGTGCGCTGAATATCCCCACTCGG…	MHDEFSFADSFTFAAITGCVAGCLVGVSLLVLCKTVCKGYLSSKLHWCFQTKQDKSEESSSEKSDAIPDAVASSTPYSSPSLCRGGKNTSQGNDDDDAVPISRPCKLQFSLYYNFHDMRLLVHIICALNIPTRWYGKAPDSQVRLQLLPDTEHFYQTEIRVNEAQPIFNETFEFVGYSERDLMDLTLRMGLFAYDKFSRGKMLGFTSVPFRDVEWHPTQATILWRDLDTMVRRSFSYPRGELSVSLRYEAQANRISIIVLKATALPKVSLVKSTAPYCKVILSIDDKVIESRRTKCKRSLSPVWNQGFILDIDKSRVNDYVITLRVMNHDLLMSDDIIGEVVISSRANGFAREHWDEMMRNKHSRKEVAMTHALE	fc297500,fc254682	abav01024693.1	http://genomeportal.jgi-psf.org/cgi-bin/dispGeneModel?db=Nemve1&tid=248930		Syt9	3	ATGGCGATGGTCGTTGCCATCAGTGTGCTGTGCACGTTCTGCGTCTCTGTCTTTGTAGCGATGGCTGTGATCTCTTACAAGGTGTGCAAACAGCGTCAGCACAAAGACGCCTCTTCGTTTCCGTGCACAGTTGCTGCAACGCCGTACTGGACTGTGCCCAACCCATTCACATGGAGCAAGCGACACCCTGCACCGAGCAATGTGCAAATCAGCCAGAGTACTCCGGATCTCCACCACGGAGAGGAAGTGCCTGGAAGTCCAGGCCTGTTCCACCAGGAAGAGCAGATCGGACGAGCACACTACAAGACTGTCATTAAGCAGTCAACGATGCCTACGATGTCCAATCGTCACTTGACCTTCCAAAGGCAGTTGTCTCACAAACTGGACTTGAGTAACGTC…	MAMVVAISVLCTFCVSVFVAMAVISYKVCKQRQHKDASSFPCTVAATPYWTVPNPFTWSKRHPAPSNVQISQSTPDLHHGEEVPGSPGLFHQEEQIGRAHYKTVIKQSTMPTMSNRHLTFQRQLSHKLDLSNVEFSIHSVKYKEQPDAGRMLKPELYRQDAQELRSSQVQTAHADKPCGRLHFSIRFCHVTECLVVRVLKAEELPAKDFSGTSDPYVKLYLLPDRKNKFQTKVHRKTLNPDFNEHFRFPVPFNALEERVLQFSIYDFDRFSRHDLIGVVLVRDITAGDTQLSQEATFCRDIAGVQREEVELGELMMSLCYLPTAGRLTITMIKARNLKAMDLNGTSDPYIKVSLMCHNKRIKKKKTSVKKSTLSPVYNEVIVFDVPQENIEDVSLVIKV…	ey622647,ey630538,ey636791,ey630537,ey636790,ey622646	http://genomeportal.jgi-psf.org/cgi-bin/dispGeneModel?db=Capca1&tid=181126	conserved motif upstream of C2A	Syt1d	2	nCAGCACCGTGGATAATTGTAACTGGTGTTTGCGGTTCAGTTGTGTTACTCCTCTTCTTGATGTGGTGTCTCTGCAGATGTTGCACCGGTAAGAAGAAGGCTTCCAGCAAGAAGGGTGCCAAAGGATACATCGACATCTCGCAAGTCCAACAGCTCGGTCTCTCCTACAAAGAAAAAGTACAACCTGACCTGAACGAATTGAAGGAGAACATGGAAGAGAACGAAGATGCCCAACATCGCGGAAGACTCCACTATTCACTCGATTACGACTTCAATCGCAATGAGCTGAGTGTTGGAGTGATGGAACTTGTCGGCCTACCTCCAATGGACGTAAGTGGAACCACCGACCCTTACGTTAAAGTCTACTTGAATCCAGATAAGAAAAAGTTCGAAACGAAA…	xAPWIIVTGVCGSVVLLLFLMWCLCRCCTGKKKASSKKGAKGYIDISQVQQLGLSYKEKVQPDLNELKENMEENEDAQHRGRLHYSLDYDFNRNELSVGVMELVGLPPMDVSGTTDPYVKVYLNPDKKKFETKVHRKTLNPVFNETFQFKIAYSELSSRSITFVVIDFDRFSKHDVIGQVKVGLASIDFGTATDRWEDVGMADFEMDKSTRLGDICFSLRYVPTAAKLVIVILEAKNLKKMDISGLSDPYVKVTLYIGGKKVKKKKSTVKKRTLNPYFNESFTFEVTFDQIQKASLVITVMDYDKIGFSDPMGQVVVSSKASGTGLRHWSDMLANPRRPIAQWHELQEVTEKK	None	http://genomeportal.jgi-psf.org/cgi-bin/dispGeneModel?db=Helro1&tid=163371	N-term unidentified, JGI model has 16 nt excess at 5’ end, see model notes for my gene prediction	Syt9	14	nATGGGTTGGACCCGGCTGTGCTGGGATCGGTTATTGGATGCAGTATACTAGTTTTGGCTATTTTACTATCGGCAGCTTGGTATGTCTGCACACGAAAAATTCGAAGGAATAACGCAACAAACAGAATTGGTGATTACACGGACGTTGGACTTAGTCCAAATGTGCGGATCAGTCAAAGTACTCCAGACTTAGCATTAGACGCATGTCCAAACGATAAAACTGCATCAAGCAAGCGTGGAATTTTTTCAGTAAGCGCACGACAATGGACTTTACCGACAGTTTCCCCACGTCACATGCCCTTCCAACGTATGCTCTCTCATAAATTGGACCTGTCAAACATTGAGTTTACTGTTCAGAGTTTTAAGCACAAAGAACAGCCGGATATAGGGTCCATAAAA…	xGLDPAVLGSVIGCSILVLAILLSAAWYVCTRKIRRNNATNRIGDYTDVGLSPNVRISQSTPDLALDACPNDKTASSKRGIFSVSARQWTLPTVSPRHMPFQRMLSHKLDLSNIEFTVQSFKHKEQPDIGSIKPELYKQASVDSLRSEHTACGKLFFSLTYVQDERNLYVDIHRAENLPAKDFSGTSDPYVKVYLLPDRKTKFQTKVHRKTLNPEFEETFVFNVPYENLPQRILQFNVYDFDRFSRHDIIGAVVLQDILSEGSLIKETYFIRDIYVTNQEKADIGELMISLCYLPTAGRLTLTIVKARNLKAMDITGQADPYVKVSLMCQGKRIKKKKTSVQKNTLQPIFNEALVFDVPHENAEDVYLKIKVVDYDRIGSDEFMGSVTLGPRYNGIGRD…	None	http://genomeportal.jgi-psf.org/cgi-bin/dispGeneModel?db=Lotgi1&tid=249361	N-term unidentified, conserved motif upstream of C2A	Syt16	9	var1nCTGTTTCTACTGCCGCGGTTGTATTTCTGAGTGTGATAGTAGGAATTACAGCGATCATTGTGGTTTTCTGGATGTTTTTCACCAAGAAAGCTTGCTTTAAACAATGTGGCGGTTGTGATGGATTTTTGGAACCACAGCGACACTCAGCGGATGCTGCTTTAGCAAAGTCGTACGACGATTCGGACAGCGACTCATCAAGTGACAGCGAAGAAGAGACATTGAGACAGATGAGGAAAACGATTCGTCATAAAGAGCATTCTTCAGATAACATTAGTGGGAGCCACATGAAAACTTCAAAGTCAGATTTGGGACCGCAACCCAAAAGTGCGTCTCCGACCTTAAAAGGAGACAATGAAGTGGTGGGTGTGAACGAGAGTTTCTCATCACAAGATTT…	var1xVSTAAVVFLSVIVGITAIIVVFWMFFTKKACFKQCGGCDGFLEPQRHSADAALAKSYDDSDSDSSSDSEEETLRQMRKTIRHKEHSSDNISGSHMKTSKSDLGPQPKSASPTLKGDNEVVGVNESFSSQDLLKLDSESPESEAAPPQGGDDKQWTIDDTGSVYSRDMSSSMLEEDEVAVAIAAKPKSLDGESISLSMDSGLPISACGMIDIALQYSLSDRKLQITIIEAKELPSKDRGGASIIQVRAVMLPAKRKRYKTKVQHINAPRFAETFKISQVSPEDLRRMGLRLRLYGIGKVRDRLIGETTVRFDELNLIREPQLTVTLQLEPRTNVNRGDNYELSGMKEYVDSSSVATLTHGGSLPEILLALAYNQMTGRLSVEVVKGSHFRNLALP…	bw585262,bw554847,bw565165,bw535732,bw578051	aact01018053.1	N-term unidentified, variant lacks the TM domain	Syt16	8	var1ATGGTGGCAATTGCAAGCACAACCCATACTGTTTCAACAGCAGCTGTGATATTCCTAAGCGTGATTGTTGGGATAACAGCATTCCTCGTCGTCTTTTATATGTTCTTCACAAAGAAGGCGTGTTTCAAAAACTGCGGCGGCTGCGATGGGTTGCTGGAACCAGGACGATACTCGGGAGACGAGGCTTTAGCGAAATCGTTTGATGATTCTGACAGCGATTCATCTGATGACAGCGAAGAGGAAACGATGAGACAGATGAGGAAAACCGTTCGCCGTTCGTCAGCGAGGAAAAATAATGGAAGTTCATCAGATATTATAGATGATCAGCAGCCTTCAACTTCCAACATAGACACAACATTAAACACCAACCCTTCTACCCCATCAAGTGGTGAAAA…	var1MVAIASTTHTVSTAAVIFLSVIVGITAFLVVFYMFFTKKACFKNCGGCDGLLEPGRYSGDEALAKSFDDSDSDSSDDSEEETMRQMRKTVRRSSARKNNGSSSDIIDDQQPSTSNIDTTLNTNPSTPSSGEKQMNEQQTVMDGTSPNEAPKQMESPASHVSTNDGKEWNIDDSESVYSRELSSSLMEEDEVAVAIAAKPSPLDGDSVDISMEDTTPISACGVIDIAVQYSISDRKLQITIIEAKELPSKDRGGASIIQVRAVMLPAKRKRYKTKVQHINSSRFAETFKVSQVSPEELRRLGLRVRLYGIGKVRDRLIGEATVRFDELNLIRDPQLTVTLQLEPRTDVNRGDQLDVTGSQGYIDTSSVATLAHGGSLPELLLSLSYNEMTGRLCVE…
		Syt23	2	ATGCCGACCTTACCTTATAATTACAAAATTATTCACCTATTGCACCAATACTTGATATTAGTTTTGATTTGGTTCATATTTTTAGTTACGGAAATTGTCGGAAGAATTTTTATTACTGCATATATTCTTCTTTTTATAATAAGTTTTTGTAAAATGAAGGACATAAATAATTTTAGAGAGAAAGGATCAGATACAATAACCCACATAACTAAGTACGATATGTCTATTTTATATCTACTTGCTGATTATAGGAATAATGATGCCGATAATGAAGATATTGAATTTCCTCCAGGTAATATCGGTAGAATATGGTTCTCATGGGAATATCAACCTTCAGATGAGCGATTAACAGTAGATTCTATCAAAATTCGCAATTTGCAAAATCGTCCTGGTGGAGGT…	MPTLPYNYKIIHLLHQYLILVLIWFIFLVTEIVGRIFITAYILLFIISFCKMKDINNFREKGSDTITHITKYDMSILYLLADYRNNDADNEDIEFPPGNIGRIWFSWEYQPSDERLTVDSIKIRNLQNRPGGGVRNPLVKVCALPFERQTNQTVVKKKSNNPRYDESFHFQISQTEFQRSRLRLSIFDNEGRRQYPIGHITCPLLDLDTSSKKTVWKDIEKGLETSYQLGAITFALQFIPPDRVTVTILSAKDLPAHEKLSHQCFLVKATLRYNQKPIKTKKTNIVKKTVDPTFDESFQFKVSKEHIESTANIVIEVLCRSSHSFKADRNVGQVIIGGKDVVRGQALDHWQEIISSPQQSAQKTYSLSPP	None	abgp01001122.1	http://genomeportal.jgi-psf.org/cgi-bin/dispGeneModel?db=Triad1&tid=66394		Syt25	5	TGTACTTTGCGGGCACTCCCAAAGGTCAGCCTTTGGGGACGCCCGCAAAGTACGCTGGATCCTAAAGCATGCATAAATCTTTGTCTTTCAGGAATTATGCAGACGACTAAAAAGGAAGCGAACGCGAAAAGTCTCGAAGATGTCCACCATCAGCGTCTCCAGTCATTCGGAACCCGTAAAGCTCCGCCGGGAAAGCTCTATACGGGGATCTTTACGCTCAATTCAGGAAAAACTGGTTTCCGCCAGTACCGAGACTTTGACGCCACGCGGCGTGACATTCCAATCACCAGCTTTCTCCATACCAAAGACACGCTCCAACGTCCTACAGCAACCGCTCCCGGATCCATCGAACCCGATGAGTACAAGAATTTGGACCACACGGTTACCATAGGAACCGAC…	CTLRALPKVSLWGRPQSTLDPKACINLCLSGIMQTTKKEANAKSLEDVHHQRLQSFGTRKAPPGKLYTGIFTLNSGKTGFRQYRDFDATRRDIPITSFLHTKDTLQRPTATAPGSIEPDEYKNLDHTVTIGTDQNLGQLNFIVKYSDRTRKLTVHLICGRGFPPRDFSGSLDTCVTIALLPDRTNRKQTAIHRRSTSPLYNETFVFRITADEDVYSMSLLFVTFYYDQYSHSHVLGEEQVPLVAFHLGDETMLRCFLRESSSMSHALVGDILISLLYTTKEQTLNVSIMKASNLSTSLAASNEKLYVKAVFSHEGQKVGKRKTELHEVGTKYTVFNEILLFRVPRETLERATLTVSLNRYNVVGKSSTIGEVAFSPMSKGPEAAHWNDMLTRAGVPTAM…	None	abav01014939.1, abav01014936.1	http://genomeportal.jgi-psf.org/cgi-bin/dispGeneModel?db=Nemve1&tid=248927	N-term unidentified	Syt12	2	ATGTCCGCATTAGACGACTGGGCCGTGACCTTAATCTTGCTGGTCATCTGTGGGGTGGTCATTCTACTCATAGCGCTCTCTTGTAAGTTGTTCAGTACCTGGAAATTTGCTGCGTTTTTTGGAGGCTTTGATGACGATGAGAAAGCAGGATTAACCAGAAAGAACCCATGCAATGGATACACATTTACCCCACAAGTACCTGTTGGAGCTGATGGGTTCCACCATCAGCCCCCTTATCAGCAGTTTAACGAAGCAACGCCCCCAGTCGACAAAGGCTACGATAATCAGGCTCTGACGTTTTCCTCCGAGAATGAGAATGCTCATAAAAGTAATACAAAGCCTGAAGAACCACCTGCTCCTTGGATTCCTCCTCAACCAGTGGCACAGCAACATCCGTTG…	MSALDDWAVTLILLVICGVVILLIALSCKLFSTWKFAAFFGGFDDDEKAGLTRKNPCNGYTFTPQVPVGADGFHHQPPYQQFNEATPPVDKGYDNQALTFSSENENAHKSNTKPEEPPAPWIPPQPVAQQHPLEVPEADAHHDNSPMSVDSISVDYDPPEGLQRAGSCESVASDSSVMQLEPEAPKIGQLEFGLEYDSEVSELVVSVIQARDLETEKLTNQVDSYVKCWVHPRAKGQKKQTKVIKETPNPVYKERFLFSIDALEVLTRTVRFQVCSCDKYARHKLLGETELKLCDIDIRQPIRVWMNLRDMDEKAAEFGDIMFSLSYLPTAERLTIVIVKARNLKWNDGRESGNCFVKVYLLQNGKRVGKKKTSTKKDERNPIFNEAMIFSVPSSSLSN…	None	http://genomeportal.jgi-psf.org/cgi-bin/dispGeneModel?db=Capca1&tid=238576		Syt1e	2	nTAAATATGGAGACACCTTACACATGGGCGCTTGTATCCACCATATTGATCGTCATCGTCGTCATCTTCGTCATATTTTGTCTGAAGGCGAAATTCTGCCGAAAGTTAAAATTCGGAACTGAAGCATCGACGTTAGGAGGGAAAGTTGATGTGGACGCTGTCAAAGCTTTAGGCCACTCTTACAAAGAAAGAGTTCAGCCGGAGTTAAACGACTTGAAAATTGACGACTGCGTGGCAAACAAGAAAGAGAAAGATGACGGAGGTGACGTTAAACTAGGTCGGGTACATTATTCCCTGGATTATGATTATAACGCTAGTGAGGTGACCATAACGATGATTGAATGCACAGACCTACCGGCAATGGATAACAATAAATTCAGCGATCCGTACATTAAATTC…	xNMETPYTWALVSTILIVIVVIFVIFCLKAKFCRKLKFGTEASTLGGKVDVDAVKALGHSYKERVQPELNDLKIDDCVANKKEKDDGGDVKLGRVHYSLDYDYNASEVTITMIECTDLPAMDNNKFSDPYIKFFLKPDTKAYQTKVINKSLNPVFNENFSVKIPYAELTKRTLGILIYDHNLFSKHDQIGKVDLELSSVDFGDVVEKWAHIQKPDSENCGEDSRLGSLYFTLRYVPTAGKLTVVILEAKNLKKMDSIGLSDPYVKISLMMGSKRIKKKKTSVKKKTLNPYYNEEFIFDVTFDQIQKTSLIISVIDYDLIGKSETMGAITVGCNSTGSPLKHWSEMLSNPRRPIAQWHELEMPKDERKK	None	http://genomeportal.jgi-psf.org/cgi-bin/dispGeneModel?db=Helro1&tid=78642	N-term unidentified, conflicts with JGI model, see model notes for my gene prediction	Syt12	12	ATGAGTGACTGGGGAGTAGCTATTTTGGTAATAGCAATATGTGCTATAGTTGCCGTAGCTATAGCTGCTCTATTAAGATTATTTGGACTGTATCACCTTGCTTTCTGTTTTGCTGAAGATGAAGAGAAGGCGATATTAACCAAACACGAACAGGGTCATGGGTACATGGTGAATTCTGATACCCAAGAATTTATTTTAGACAATAATGATAAGTTTGTTAAATACGACCCCCTGGAATCGGATCCTAAATATACCAATCTGGAAACAACGACGGATGATAGTCATAGTCATACTAATACTGTTGCCAGGCAACCATCTCAGGATGAAAGTGCTAGAAGCAGTCCAGTGTCAGGAATAAGACGAGCAGAATCATGTGATAGTGTGGTGTCTGATTCGTCT…	MSDWGVAILVIAICAIVAVAIAALLRLFGLYHLAFCFAEDEEKAILTKHEQGHGYMVNSDTQEFILDNNDKFVKYDPLESDPKYTNLETTTDDSHSHTNTVARQPSQDESARSSPVSGIRRAESCDSVVSDSSVLEMQPDMPRIGQLEFALEYDKEVNELIISIIQARDLAPNQYTGTLDTFIRGILLPDIAAKFQSKTIKNSVDPIYKERFLFNIEPTQLETRVLQFQVYSVDKYARQKVIGESEIRVGDVDLNQPIKMWLNLRDISEEKPTEYGDMMFSLSYLPTAERLTIVIVKARNLKWTDNKDYGDPFVKVYLLQNGKKISKRKTTIKRGENTPVFNEAMIFSVPSSALPTVQLRITVAELLPDNRTPSLGHVIVGSNTSGTELSHWNQMMTSL…	fc724646	http://genomeportal.jgi-psf.org/cgi-bin/dispGeneModel?db=Lotgi1&tid=249365		Sytalpha1	5	nnCTTGGTAGTCTCGCCTGCACATGCGAGCCAGCACCTCGGTAGACGACGCAGTTCAATGCAGATGCCGATAGACCTTCGGCAGATCGACCCCAGATTATACAAGGTGAAAGATATAAGTTTAATTGTTGTCGATTCAACGGACGGCGACGACGATACGCCCATGCTCCACTTTAGTCTCGCATACAACAGCGAGTTTGAAGTGCTCAACGTGAAGCTTATACAGGCCCGCAGTCTCGCCACACAAGTATTTAGCGGCACCGCCGACCCATACTGCACGGTTGCCTTGGTCCCAGGCTTCAACCCCCGTCGCAGCAAAGTCCACAAGAAGACGTCGAATCCAGAATTCGAGGAATGCTTTACTTTCAGTGTCAGCAGCGATAGTTTGGAGGAAACAATC…	xLVVSPAHASQHLGRRRSSMQMPIDLRQIDPRLYKVKDISLIVVDSTDGDDDTPMLHFSLAYNSEFEVLNVKLIQARSLATQVFSGTADPYCTVALVPGFNPRRSKVHKKTSNPEFEECFTFSVSSDSLEETILEVKTFDFDQFSRDECTGVMQMKMKEIDFVMTPSIDLWRKIKPPKCSDISKSSETYGDLMLALSYLRSAEKLTVAVQKARNLREPESRKGLPDSYVKVALYKGKQRLKKKKTDTVHSTCNPVFNQALTFSVPHETLQSPDARLICHVVHDFKLGYNEYLGQLDLGPNSTDSEESNHWSEMMTQHINRPIARWHRLKQSTTPAQRLSTDENMSGSTHGRRKSFAVPEALQLHGLAELGRKSFS	None	aact01000353.1	N-term unidentified, conserved motif upstream of C2A?	Sytalpha1	4	ATGCTCATGTATTGCATACAATGTATAGTTGTTGTATTTTTCGCTTTGTTTCTCGTAAGTCTCACCGCGTGTATTAAAACTTACAAACGAAGTTTAAACGTGGCACCGGGAGGTCAGAACTTGAATCGTCGGCGAAGCTCAATGCAGATCCCGATTGATTTGCGGCAAATTGACCCCAAGCTATACAAGGTAAGCCTTTCAGCGGATGGTGTGGACTCGACAGAAGCAGAGGCAGATACGCCAATGATTCATTTTGATGTTTCATACAATGGCGACCTAGAAGTATTGAACGTTAAACTTATCCAGGCCCGGAATCTTGCCACTCAAGATTTCAGCGGAACTTCCGACCCTTACTGTACCGTTGCACTGGTGCCCGGGTTCAATCCACGGAGGAGCAAA…	MLMYCIQCIVVVFFALFLVSLTACIKTYKRSLNVAPGGQNLNRRRSSMQIPIDLRQIDPKLYKVSLSADGVDSTEAEADTPMIHFDVSYNGDLEVLNVKLIQARNLATQDFSGTSDPYCTVALVPGFNPRRSKVHKKTSNPEFGESFVFSVSSDNLEDKVLQVKTYDFDQFSRDECTGVMELNLKEIDFVMTPNIDLWRKMKFPDDHETSETFGDLMLALSYLRSAEKLTVAVQKARNLKEPESRKGLPDPYVKVALYKGKQRIKKKKTDTIHSTCNPVFNQALTFSVPFDTLQAADTKLICHVVHDFKLGYNEDLGQVEIGPNCMDSEERRHWSEMMAQHINRPIARWHHLKQPSPPTQRLSTDENLPSSSGRRKSFAVPEALQLHGLADVSRRSFS
		Dblc2	4	ATGGGTGCTGGAACGAGCAAGGAAAAAAACGAAGACATGGATAATTACCGAAAATCATCTATTGACAGCTTAGAAGCGGCTGTAAATCAGGGAATTCTAACTCCGGAGCAGAAGGAAAAAGAAGAACGTAATCGAAAATTTCGTGCGCGTAAGAATAACTTGATGGTTCTAAAAGAACTCTATCGATTGATGGATCCTTCTGTAAAGAAATCCGGTGATGCACAAGGAGAAGTTCAACTGTCTTTTAAGTACAATGATGAACAATCGGCGGTATTAGTGAAGATCATTAGAGCCAGAGATCTTGCGATCAAAGATATTTCTGCTGGAACTTCAGATCCATATTTCAAAGTTGACTTAATTCCCGATCGCAATAAAGAAGGTGCTAAAAAAACGAGAACC…	MGAGTSKEKNEDMDNYRKSSIDSLEAAVNQGILTPEQKEKEERNRKFRARKNNLMVLKELYRLMDPSVKKSGDAQGEVQLSFKYNDEQSAVLVKIIRARDLAIKDISAGTSDPYFKVDLIPDRNKEGAKKTRTVKKSLNPIYNEVIAFNVPPEQLHETRLRLMAYDWDLLGKDDFMGECIINLSELDFDQMGNGWYPLQQATDLSISGAIEISLEYKLPSTMIVTIIQGRDLVSRDISGKSDPFIRCYVVDTPNRYKTSVKHSTLNPVWDETFEFDIPQEEFSSRTIIFSVFDYDLTGKNDPMGDVHIHLTNFDIDNGLHEWFSLADLKNADRTRSQWAATAVVQEFREALTAHAIFGYPSFLFSKNSQIGLKTYSVRSRVAGSTARVQVVDGLLAK	None	abgp01000404.1	http://genomeportal.jgi-psf.org/cgi-bin/dispGeneModel?db=Triad1&tid=66395	Double C2 domain protein with similarity to Syts, but lacks TM domain and shared introns	Syt26	2	ATGCTGAACCTTAGCGAGCAGGCTCAAATAGGTATTGTCAGCGGTGCTGCGGGGGTCCTTGTTCTTATGGTCATATGCATGGTATGCAAACTGCGCAGACTCAATAACACTGTATACAACGACATGCCACTCAAACCAAAGCCAAGCCTCCAGCCACAATGCAGCGACTGCGTCATTGAGAGGCACAGGGATCCCAATGAGTCTTTGGAAATCCAAAGCGCAAGTTTCTCTCAGCCATCCAAGAAAGGGACCCTCAAGTTTACTCTTATTTACCAAACTGAATTCAATAACTTGATTATCCAGGTTATTAATGGGCATGAGATTGTTGGCCGCGATTTCTGGGACAATGCCGTCGACTCTTATGTCCAGTTAAAACTAGACCCCGATCCAGGAAACGTG…	MLNLSEQAQIGIVSGAAGVLVLMVICMVCKLRRLNNTVYNDMPLKPKPSLQPQCSDCVIERHRDPNESLEIQSASFSQPSKKGTLKFTLIYQTEFNNLIIQVINGHEIVGRDFWDNAVDSYVQLKLDPDPGNVYKGKTSISRKTTEPYYNETFQFSIEMEKLADAILSLLVMEVDRYSRHHVIGQIDLELGDVVLANQMVAMEMEILEAYKSRLGLGDLLVSLSYMPTAERLSVVIMKARNLNPPFSEWSSQPRDISPFVKVVLLFDGQKVKKKKTSTRKQEKNPVYNESMLFDIPPHFLHRVILLISVADKPSDSRRSDIIGRVVIGSPSSGEALSHWNQMLVSPRRPIAAWHKLRL	fc259359,dv086887	abav01025292.1	http://genomeportal.jgi-psf.org/cgi-bin/dispGeneModel?db=Nemve1&tid=247877		Syt15	1	nGTGCCTACTCTTTGGGAAACATCGACCCGAGTCTATACAAAATGAACGATGAAGATGATGAATATGACATCCCGGAGCACCACATCGGACGAATATGGTTCGCAGTTGAATACGAACGTGAATCAGAAAAATTGCAAGTGACCCTCATGAAGGCGAAGAACCTTCCAAGTCGGACCCTTGGTCAAGGTAACGGTTGTGATCCATTTGTCAGGATTTATCTTGTGCCGGATGATCGACGATACCTGCAATCTAAGTTCAAGAAAAAAACCACGAATCCGAAATTCGAGGAGAGTTTTGTGTTTCAAGTACCCAACAAGGCAATTGATGAGAGGGTGCTGAAGCTGACGATGTATGACATTGACAGACACAAAAGGCACGTCGTTATAGGCCACGCCCTC…	xAYSLGNIDPSLYKMNDEDDEYDIPEHHIGRIWFAVEYERESEKLQVTLMKAKNLPSRTLGQGNGCDPFVRIYLVPDDRRYLQSKFKKKTTNPKFEESFVFQVPNKAIDERVLKLTMYDIDRHKRHVVIGHALYPLREHNYESNERVVMWRDLEREVTEMNVERGEMNVSLSYNGHLERLTAVIIEGKAFKKVEPSSSDFYVKVCLMQQGKVVKSKRTDVAKRNVSPGFNESFTFKLPVASLDMASISLTAMQHVMGQRDKIVGRLVIGSFMFARGKELEHWNEMLANQKEQISQWHTLT	None	http://genomeportal.jgi-psf.org/cgi-bin/dispGeneModel?db=Capca1&tid=238580	N-term unidentified, conserved motif upstream of C2A	Syt4	2	GAAGAGTACGAGAATGATGCTGGCAGCCCATCAAGTCAAGAAAAAGAAAGTAAAAATGAGAACGGTGATAGTTGCGTTGGCAAGTTGATGTTCAGTTTGGAACACGACATGCACAGGGAATCACTGACTGTCGTCGTCATGAAAATATCCGACCTTCGCTTGCCAGCGAGTGATGGTTCGTCTAATACCGACCAGCTGAGCAAAGATTCGACATCAAGTGGAGGCAGCAGAGAGTCGGTTACATCGATAACATCAGCCAATCAGCAGCCACAACAACAACAGCTGCAACAATTATTTGATCCGTACGTCCGTGTTGTTTTGCTACCAGAAGGCAAGCAGAAAGCCAAAACTCGCGTCGTACGCAGAACTAAAAATCCAATATTTGAAGAAACATTTACT…	EEYENDAGSPSSQEKESKNENGDSCVGKLMFSLEHDMHRESLTVVVMKISDLRLPASDGSSNTDQLSKDSTSSGGSRESVTSITSANQQPQQQQLQQLFDPYVRVVLLPEGKQKAKTRVVRRTKNPIFEETFTFYGISSQKLQQMIIKFTVMTHDRFSKDTCMGHVILAMTPKLVKRDRQAVTICKTIRSGSEPAQKQGELFISLNFDSSTDKLTVIVLKGKNFPRMDIAGLADPYVKIYLMCDGQRIDKKKTQVKKRTLNPVFNETFHFNLPSHHLRQQQQKDRDTKSNSPGSKFDYSTLSSSVMLKFIVLDWDRVSKNEVIGVVQIGPDVVSDVAVKHWNDVMECPRKQLAVWHKLL	None	http://genomeportal.jgi-psf.org/cgi-bin/dispGeneModel?db=Helro1&tid=63739	N-term unidentified, conflicts with JGI model, see model notes for my gene prediction	Syt15a	15	atgaggattattagccgacgccttgtccgaacgtctggacatggtgaggaaatggatcatggtaagaaggatcatggacatagagatcatggtgaagaggatcatggacatagagataatggtgaagaggatcgtggacatagagatcgtgatgagacaaatcatggacatagaaatcatcacgacaagcatcatgaagttagagatcatggaaagagaggggatgataattcaggatataaaacaacatatgctgctcaagagataaatgctgaagaaggagtttctaatcctagcgctaaacataatgattatatttttggaaatattacagTCACTTCATTGGGTATTATTGTTGGTTGTTCAGCGGCAGTTTTACTTATCATCATACTTGCTATT…	MRIISRRLVRTSGHGEEMDHGKKDHGHRDHGEEDHGHRDNGEEDRGHRDRDETNHGHRNHHDKHHEVRDHGKRGDDNSGYKTTYAAQEINAEEGVSNPSAKHNDYIFGNITVTSLGIIVGCSAAVLLIIILAIVIFKIRRKRRKFDLQFEDLNEDTLFSRSCPSSRSSSPKLAKRRSCPDAYASFKPRDSVLIRSMTIERIPDFELPPERVQPKVSYDRSLSIGPTTYQQCIGSIQPELYRHPTVPEEDEDDLPPTEHGRLWFSIIYDVAVEQLCVNLIKVKNIPGRGVNHAPRDPFVKIYLLPDERTCRTSKTRKKSLSPVYNESFTFQVSPDEILTRTLRFSVYDVDKRQIRHSLGHVMVAMKDVDLTRGEVIWSDLEPMAQAASSLGDIQVSLTYI…	fc770514,fc762104,fc680856,fc594942	http://genomeportal.jgi-psf.org/cgi-bin/dispGeneModel?db=Lotgi1&tid=249370	conserved motif upstream of C2A	Sytalpha2	7	ATGGCCGCGCTATCGGGCGGTGCTGTAGCTGGAATCTGCATCGTGAGCGTCTTGGGCGCCGCGCTTCTCGCGTGGGTTATTTATTACGTAATAAAGAAGAGACAAAGGGACACGGAATACTTGGATAGATGTGGGAGGCTGTGGAAGAAGTATGGACACCGAGAGAGACCGGAAATGATGCCAAAGTACCCGTACGCAGGCGCCACCTTTATAAGAGCGCCAGTACCGGGACAGCAATTCACGAGTCGAGAGCTGAAGGCGTCAACGAGTACTTCCCAAGAATTCGTGGTTCCTAATCGGAAAGCAACAGATCCCAATGAGAGAGATTGGGAGAAAAAGAGTTCCATGTACGCCCCTATCGACCCTGGTTCCATTAATCCGAGACTTTATTCCGACGAC…	MAALSGGAVAGICIVSVLGAALLAWVIYYVIKKRQRDTEYLDRCGRLWKKYGHRERPEMMPKYPYAGATFIRAPVPGQQFTSRELKASTSTSQEFVVPNRKATDPNERDWEKKSSMYAPIDPGSINPRLYSDDFSGQEDSPSHKRPPQVFFTIEYDRKFNILKIFVNQARYLKPQNHASMFDPYCTVNILPGHTEKQSQVIRRTADPLFQEHFSYEVPAHEIPKKTVQIKFFDYDQFSRDECTGVVEQRLDELNLDSKVDLWRKIRSFEQLGEKSPRKAGDILLRLGYLPSAEKLTVVLLKARHLKEIGNDGDSRPPDPYIRVAVWHDGTILKKKKTSTKRRTCNPTYNQAINFAVPLDVLPQVEMQFHVVHETGVKLNRLDRKEAIGYLEIGPHSSGD…	None	aact01006214.1	conserved motif upstream of C2A?	Sytalpha2	8	ATGCCTGCAATATCTGGAGCAGCCATTGCTGGTATAGTTATTGTTAGTGCATTGGGCATTGCTTTGCTTGTATGGGGAATATACTACATCATACAAAAAAGAAAACGAGATGCAGCGTACCTGGATCGCTGTGGGAGACTTTGGAATAAGTATGGCAACCGAGACCGTCCGGAGATGATGCCTAAGTATCCCTATGCCGGTGCAACCTTTGTACGCACCCCTGTACCTGGTCAACAGTTTACTTCTCGAGAACTTAAATCATCGATGGGCACCTCTCAAGAGTTTGTTCTTCCACAGCGTAAAACAGCGGAGGGTGCAGACGATGCAGATAACAAGAACCTGTCGATGTACGCACCAATTGACCCCGACTTAATCAATCCACGCCTTTATTCAAATGAC…	MPAISGAAIAGIVIVSALGIALLVWGIYYIIQKRKRDAAYLDRCGRLWNKYGNRDRPEMMPKYPYAGATFVRTPVPGQQFTSRELKSSMGTSQEFVLPQRKTAEGADDADNKNLSMYAPIDPDLINPRLYSNDFTAQQDSHSSKRPPQVFFSIEFDKNFNILKIFVNQARYLKPRTYTSMCDPYCTVNLLPGHTEKQSQVMRRTMDPLFQEHFSFGVPIQELPKKKLQIKFFNYDQFSRDEFTGIVEQKLDEINLDAKVDLWRKIQNVDETENKSKKNGDILLRLGYLPSAEKLTVVLLKARNLLESRPEKEARLPDPYIRVTVWHDGNILKKKKTSTKRRTCNPTYNQAINFAVPLDVLPQVEIQFHVVNEIGVKLNRAERKEAIGYLEIGPHSNGDE…
		Esyt2	5	TTCATCGTTCATATTCGATATGGACAGAGCCTTATCGTTAATGTGCAAGATCATGACACAGTGACAGAAGATGATTTCCTTGGAACAGTCAAGTTAGATGTCAACTTTCTTGCTCAAAAGAAACGAACAAATACATGGTTTCCATTGAAAAATGTCGATAAAGGAGAAGTTCGACTGGATATAGTATGGCTTTCTATTTCTGATAGTGTCGAAGATTTACAGCTGGAAGCTGGCGACTGCAAGGAACCCAAGCAACAATTTCCTCATGCTCTTTTATTGACCAACGTTTTAAACGGCAAATTAGCTACAGAACGTCGAACCTACTGTAAAGTTACCGTTGGCAACAGTACATTTACTAGCAAGCCTACAAAACGAAAAACCAAAGTACCAAGATGGGAT…	FIVHIRYGQSLIVNVQDHDTVTEDDFLGTVKLDVNFLAQKKRTNTWFPLKNVDKGEVRLDIVWLSISDSVEDLQLEAGDCKEPKQQFPHALLLTNVLNGKLATERRTYCKVTVGNSTFTSKPTKRKTKVPRWDVQYKFLITNPQKEEAIFEMFEFDSNNALGKVIVPLSELLKDDDKMTLDSTFPLQGGESDKDDSLHLEIILRISTDFNGMLVRQYYLIIRVYGNLKLHKITNTIVIYVFSYTKDLNYFIYIAVLYYEGEDLSSDEELPSDSENDHAGDLAKPDGSDIAPRGSVQLTIQESSSNSSLLVLVHSASNLPAMNQSGSIDSYVRAYLLPDRGKDDRKRTSTVNSDQNPAFGETFEFPVTYEEAKSRTLEVAVKSVTPNKTVGRVLINLSTV…	None	abgp01000969.1	http://genomeportal.jgi-psf.org/cgi-bin/dispGeneModel?db=Triad1&tid=66392	N-term unidentified	Syt27	3	nTGTGCCGCTCGTTCTGTGGCGTTGACTTATTACCTGCCCATCCATTTCCCACAGGTGGCGAGGTAAGACACGTCAGAGTCCAACCTCTTCTTATCCGACGCTCGGTCCCAGACTCTCCTGACTCAGCACAGACCACACCTAAAACACCGCTTGCAAAGGATTTGGGAAGCCTGGATCCCAATTTGTACACATTTGAAACACAGGAAGAAGAAGACGGGGACGTGTTCTTTAGCGGCGGAAACCACAAGCTCGGTCAAGTCCACTTCACGGTACAGTACGACATTCGCCGCACTGTCCTCACCGTCCGTCTTATCAAAGCCATCAACCTTTCACCCCTGGATGGCGAGTGGAGCAAGCCGTGTAATCCATTCGCTATCGTTCAACTACAACCTGATTAT…	xCRSFCGVDLLPAHPFPTGGEVRHVRVQPLLIRRSVPDSPDSAQTTPKTPLAKDLGSLDPNLYTFETQEEEDGDVFFSGGNHKLGQVHFTVQYDIRRTVLTVRLIKAINLSPLDGEWSKPCNPFAIVQLQPDYQHQLQSYVQRKTTNPNFDETFEFEVLVQELQRLSLCITLHSFDTFASHDIIGQALLPLADLDLNKENIYITDLRPSLKHVDLGELMVSLGYLKSAERLTVVLIKARNLPAVNIKGTDPYVKVSLLINGKRVKKKKTSTKKSDLHPVFNEAVSFDISKELLSNIDLLLSVMHDNDVIGSFLIGAHAQGKQHEHWQDVLTADRPIAHWHILQDPKKF	fc251005,fc251004	abav01007632.1	http://genomeportal.jgi-psf.org/cgi-bin/dispGeneModel?db=Nemve1&tid=248920	N-term unidentified, conserved motif upstream of C2A	Syt16	112	nTGCCAGTGGAGGCGTATGCCTTCATGGGAGCTGTCGTCGTCTTCCTCGTCCTCCTCGTCCTCTTCTTTCTTTACTTGAACAAAATGGTCTGCTTCCACGAAATCGGGGGATTCCCCTGCATCGACCGTCGCCATGGTGACCCAGAGAAGGACAGGCATGAAGTCCTGAAGGAAGAGGATGACGACGAAGCCATCTGCGTTGACGACTCCGAAGGCCACCGTAAGGATTACGGATCTGTCCGAACCGGACGGTTGGGTTCGGATGTCTCCGAGCGAAGTCAAACGAAGAAGTCTCGAGTGAACAAGGGCAGCGTGAGGTCTCTGGCGAAGTCAGAACAATTGTTTGATGTCAGTGACCTCCAAGATCGCGAGGCGACCTTCATCTCAAAATGTGGGTCA…	VPVEAYAFMGAVVVFLVLLVLFFLYLNKMVCFHEIGGFPCIDRRHGDPEKDRHEVLKEEDDDEAICVDDSEGHRKDYGSVRTGRLGSDVSERSQTKKSRVNKGSVRSLAKSEQLFDVSDLQDREATFISKCGSLEVTFDYDMGSGKMAVTVHQARDIPSKERGGASSTQVRLMLLPTKKIRQKTKVKIGDCPDFQEMFTFKVPPEDVNNFGVRFRLYGCERMRRERMIGETVMGFASLRHDTATTHWLTLEPRSNLSHADSKFDVSSLSKSDSASSTQSMQHGGMPELLIGLSYNGTTGRLLVEVIKGSNFKNMAMSRAPDTYVKLTLMAPNGQEVSRSKTSTRRGQPNPLYKETSVFQVALFQLPEVTLMVSVYNKRSMKRKEMIGWFSLGYSNSSEE…	ey562582,ey556152,ey646614,ey556153	http://genomeportal.jgi-psf.org/cgi-bin/dispGeneModel?db=Capca1&tid=238581	N-term unidentified	Syt7a	29	AGCGGCAAAGGCCACAACCCAGGAGCCAGCCAGCCGGGTTCATCGACGTCAGCACTTTGGAAAGCTGCAGCCATGATGAACAGCAGCTTCCCACTTTTAAAAACGCAGTCACTTGATATCGAACCATACGCAACAAAGAAGCCTCCCCCATTTAAGAACGAGATGGATTCCTCTGCTTCTTCCTCATATCTCCCGGTCACCTCGCATTCCGAATGTAGACTTCAGCAGCAAGATTCCACGGATGAAAACAGCCAGCAACGGAAAAGTGCAGCGGATTCAATGTTGTCCCTGGGTTTAACTGGTGACGAAAACGCGCTGAGCAACTTTCAACCCATCTCGCCTTCGTCGGGGGCCATAAATGAGAAACTCGGAAGTATACAGTTCAGTCTGCATTACAAC…	SGKGHNPGASQPGSSTSALWKAAAMMNSSFPLLKTQSLDIEPYATKKPPPFKNEMDSSASSSYLPVTSHSECRLQQQDSTDENSQQRKSAADSMLSLGLTGDENALSNFQPISPSSGAINEKLGSIQFSLHYNHLQSTLTLRIIKASDLVAKDFSGTSDPYVKIMLLPDKKRKLATNIKRKNLNPRWNETFAFEGYPYHKLMNRTLYLQVMDYDRFSRDDPIGEVCVPLNDIDLSNNQAIWRDLQPCKGHTGKLGELFIGLCYQPTHGQITVFVNSARQLKAKDINGLSDPYVKIWLTHDGKRVEKKKTVVIEKCLNPTFNESFVFDVPYEKIRQTSLVVSVMDYDRMGRNEKIGQVVLGSKSGPMEVKHWNEMFQKARQPVYQWHILKDFG	ey329005	http://genomeportal.jgi-psf.org/cgi-bin/dispGeneModel?db=Helro1&tid=66622	N-term unidentified, conflicts with JGI model, see model notes for my gene prediction	Syt15b	31	atgttcaggtttttgaaacagataccatttactgtgccatcccaaggaacaccgccctcgggtagacgacatgatggacgatgggatgagaataatgttggtggtggatcagaaccggcttcaccaactggaaaacgaccttctgttgaaataccagGAGCATATGCCTTGGGATCCATAGATCCTACATTATATCGGATAGCCGACGAAGACGATATTTATGAAGTACCTAGGGACCATATCGGGCGTGTTTGGTTTGCTGTGGAATATGAAAGGGAAACTGAGAAACTATTAGTAACATTGATCAAGGCGAGAAATCTCCCAAGTCGATCTTGTGGAAGTGATAATGGATGCGACCCATTTGTAAGAATATATTTGATACCAGATGAACGGCGATAT…	MFRFLKQIPFTVPSQGTPPSGRRHDGRWDENNVGGGSEPASPTGKRPSVEIPGAYALGSIDPTLYRIADEDDIYEVPRDHIGRVWFAVEYERETEKLLVTLIKARNLPSRSCGSDNGCDPFVRIYLIPDERRYLQSKFRKKTCNPKFEESFVFQVSLRSVEDRVLKLTVFDVDRHKRHNVLGHALYPLRDHDCQSNERVVVWRDLEKEVAETATNKGELSVSTSYNNHLERITIGIFEAKDFKQFDGANSLDYYIKVCLMVQNKVIKTKKSEIVRKTTCPTFNESFNFKLPVNSLDTASVTLTAMQHLTGHKDKVVGRITLGSFMFARGKELEHWNEMIANQKEQITHWHVLT	fc788134,fc788133,fc603329,fc603328,fc761080	http://genomeportal.jgi-psf.org/cgi-bin/dispGeneModel?db=Lotgi1&tid=249367	conserved motif upstream of C2A	Dblc2	6	ATGGGAAGTGGAGCGTCCAAAACCCCCAATGTGAAACCAAAGATGACATCATCAACTTATGATGTCACAGTAAAGAAGACGGAGGAAGAAAAAATGGCAGAAAAGCATGAAATGAATGTGAGTAACATGTACATGTTGAAGAGAATGTTCAAGCAACTGGACCCAGTTGTAATGAATTCAAACGGTGGAGTTCAGGGAAAGGTCAATGTTTCAATCAAGTATATCACAGAAAAATCACTTCTCTTGGTCAAGATAATTTCTGCACGTGATTTACTGACCAAGGATGTCAGGGGGGCGTCGGCCAATCCATACATCAAGGTGGAGATGCACAGCAACGAGAATATGGAAGAACGTTCCACCTCTGTCAAACAGAACACCTGTAACCCAATCTACAACGAG…	MGSGASKTPNVKPKMTSSTYDVTVKKTEEEKMAEKHEMNVSNMYMLKRMFKQLDPVVMNSNGGVQGKVNVSIKYITEKSLLLVKIISARDLLTKDVRGASANPYIKVEMHSNENMEERSTSVKQNTCNPIYNEVFMFQLNIEESTKLRLSVWCHDALGEDDFMGEHVINVSELDCSDVITNKWLSLHPETDFSISGKINISMTYQSPQSLFIAVNDVTELRCKSQKPQISIRVYIPGVPYVFETKPASDVKMGDDVSADDVVSCEWKESFEFPVAKEELSSRYVVIVAHDVTNEYLGECHIDLDNFDCDVGYSGLFRLSDMRGNAMVRSRWSRNAVSSEFQDALLAHAQYKKPNFVFSRAGTNKAVSLRVPKAGAESRIRVVNGILVH	bw587819,bw579702,bw586610	aact01014935.1	Double C2 domain protein with similarity to Syts, but lacks TM domain and shared introns	Dblc2	3	var1ATGGGGAGTGGAGCTTCTAAAGTCACTCAACCGAAACCAAAAGTGACGTCATCAAACTATGACGTCACACCGAAAAGTTCTGACGTTCAGGATAAACATGCAAGCGGCGTGAACAATATGTACATGCTGAAACGAATGTTCAAACAAATTGATCCGGTTGTCATGAAGTCAAACCACGGAATCCAAGGAAAAATAAACGCAGCTGTCAAATATGTTTCGGGGAAATCGGTTTTGCTTGTTAAGGTGGTTTGTGCGCAAGACTTGGTGGCCAAAGATCTTCGTGGCTCGGCTTCTGATCCGTACATTAAGGTCGGCATCTACGTTGACGGTCACATGATTGACGAGAAATCAACGTCAGTAAAGCGGAACACACGTGACCCGATTTATAACGAGGT…	var1MGSGASKVTQPKPKVTSSNYDVTPKSSDVQDKHASGVNNMYMLKRMFKQIDPVVMKSNHGIQGKINAAVKYVSGKSVLLVKVVCAQDLVAKDLRGSASDPYIKVGIYVDGHMIDEKSTSVKRNTRDPIYNEVMMYEVTNDMMTSLKIRMSVWSDDGLGDDDVIGEHVIDVAEMDCYDVIINKWFHLHPQTDFSIGGDVTITMTYVMPQTLCVVINDVTNLHCKNQNPSLLIRAIIPGIPFVHKTTTKIPHQQGNDVISCDWNESFEFPVARGELPSRYVVLVVCDVTEDNYLGECQIDLDNFDCDVGYSGTFRLSDMRGNAKVRSRWSSDAVSEELKQAMAAHAVYKMPQFIFTRVGDNKAISLRVPKVGTESRIRVVNGILVR var2MGSGAS…
		Rph	5	ATGACTGACAGAAATCGAAAAGCGTCGACTAATGCCTGGATTTGCCCAAACGACCGCCAATTATGTCTAAGGGCGAAATTAAATATTGGTTGGTCGTACCATTCCGATTCACCTAGAGGTAGCGGTAACGAACTGGCTCAAAATGAAAAAAAACAAATCATGCAAGTTCTTCAAAAGGCTGAAAACTTGGAAAAAATGGAACAAGAAAGAATCGGTCGTTTAGTGGAGAAGCTTGATAATATGAAGAATCACGCCGTTGGAGATGGTGAAAGATCATGTATACTGTGTGGAGTCACTTTTAGTACGTTTGGCACCACGCCTACGCCTTGTAACGATTGTAAAAAGGGTGTATGTTCGAAGTGCGGTGTCGATACTTATAACAGTCGAAAGCAACCACTA…	MTDRNRKASTNAWICPNDRQLCLRAKLNIGWSYHSDSPRGSGNELAQNEKKQIMQVLQKAENLEKMEQERIGRLVEKLDNMKNHAVGDGERSCILCGVTFSTFGTTPTPCNDCKKGVCSKCGVDTYNSRKQPLWLCKLCSEQRELLKRSGAWFYKSMPSYIMPVKNADNLGSKNIRSVVIAILDLLLCKRKYLNYDVKILLFCYILINIPQTASATSSTSKDNYGTSLTKRPTMQADGSSEDETDTSLSTDSDTDDGSSNDDSIGINDSVKPRPAWASLAHKEHSSNSEISLKKSMDDERNEESSDYSSEVSFSASKVNPKEKAENENEINLAFQEFKPSQADFRSPITENESIDSTGNEGLGSLDFSVLFEPIDFKLHVTIIKAKNLKGMGKHGVDPY…	None	abgp01000723.1	http://genomeportal.jgi-psf.org/cgi-bin/dispGeneModel?db=Triad1&tid=66397		Syt28	3	ATGCCGAGTGTCTGGGTCCTCATTATCCTCGGGGTGACTTGTGCCATCATCTTGTCTGCCTTTGCCGGTCTCCTCATCACCACCGTCTTGCACTACAGGCGAAGTAGACGGGACGCAGATCTAGCTACCAACAAGCCGGAACTGCCCGTAATTAAATGGCCTAGCCTAAGGGTAGGCGCACTCACTGCCGAGTATGCACAATCACCCCTTGACGCCCAGTACGTTGCCATTCAGCCGCGGACATACCATGACTTACAAAAGAGTGAGGAGCAGCTATTGTCCGAGAATCGTGCTGGCAGTACCTCCGAAGTGCCAGAGAGAAGAAAAGCGAAGCTCAAGTTCACGCTACAGTACAATGCTATCGAGGAAGCCTTGACGGTAAAACTGCTACAAGCAAAA…	MPSVWVLIILGVTCAIILSAFAGLLITTVLHYRRSRRDADLATNKPELPVIKWPSLRVGALTAEYAQSPLDAQYVAIQPRTYHDLQKSEEQLLSENRAGSTSEVPERRKAKLKFTLQYNAIEEALTVKLLQAKNLSILTGTNDVTYYVTLKILPLSHRSFQSSAVKGETDTTTFEDSFEFKIPNGELPRQNIKFTVRCFDRFSHHEIIGELRVNLCEQEPRGLSLSREVRWDVLGPDRSVGEVMVSLGYLRLTEKLAVVLVRARDLQPLKSDPYADVSICHAGRYLRHKQSHTLLQECNPIFNETLTFHIPHGILHEVSIVISIRHDSGEGEDDVILGQVLLGPETTGIQFEQWNDMRLNNKPIARWHKLNAF	dv096782,dv087677	abav01004729.1	http://genomeportal.jgi-psf.org/cgi-bin/dispGeneModel?db=Nemve1&tid=248925		Syt17	5	ATGACGAGCGAAACAAGCAAGGCCAATGAGGTCGAGGGTTTGGTGACTAAAGTCGTTCGGTTGGCGTGCTGCGGCAACACGTGGTGCCTGGATTGTTGGCAGCAGTGCTGGGAGCCCGAGGTTCCCGAGCACCGCATCCAGAAGGCGGACATCCAACCCATCCTGGTGCTGCCCCACAAACCCATCACGCGCCTGGATTCTACCGCCAGCCACACCAGCATCGGGAGTACCTTCAGCGGATGCTCAGCTCCACCATGCTCACCAGGTGTCTGGGATCGGATGGATTCCTTCGGGAGCTCCAGGAAGGGATCGCTGTCCTCAGACCCAGAATTTCGGGCGCGTACTGGACCCACTCCGATAATTGATATGAAGCCGATTGAGTTCTGGACGGCAAACCGA…	MTSETSKANEVEGLVTKVVRLACCGNTWCLDCWQQCWEPEVPEHRIQKADIQPILVLPHKPITRLDSTASHTSIGSTFSGCSAPPCSPGVWDRMDSFGSSRKGSLSSDPEFRARTGPTPIIDMKPIEFWTANRENVQPRKLSRHYTSESEISIEDLKPEMYPDAIETGEESLTDEEKLARFKLGQVHFGMQYDVPSSSLIIRIIGARDLPTPCTATDGSRPASEGPLHSYPYAKICLLPDQKTSHQTTVQRKTQTPQWDEVFTFELPFKEVQRRTLEITVKDFDKYSHHCVIGKVHLPLEDINLIKGGHMWKPLLPSDKVMDNMSIENTDLGEILLSLNYLPTAGRLTVDIIKGKQLLQTDVMKASDPFVKVTLCYGRKTMKSKKTTVKKTSMDPVFNE…	ey535016,ey634524,ey513540,ey513541	http://genomeportal.jgi-psf.org/cgi-bin/dispGeneModel?db=Capca1&tid=238578	conserved motif upstream of C2A?	Syt7b	11	ACCCATCGACCCAGCCTGCCACAGACCGCATGCAGTGCCCCCAATACAACCACCTCGACACCGACGGCCAAGTACCAGCAATATCACTCCAGCACACCGTCCTCCAGCATAACGCCCCTCTCCTCCCATCACCATCTCACTCGCCACTCACCATCTCTCTCTTCGTCAGCCTCTTGCGCGCCAAACACCGACAATCCCGACGACGATCCATTGATGACGTCATCAACAAACGATGACGTCCCAGATGAAAACAACGACAAACTTGGCGTCCTACATTTCAGCGTGGCCTACAGTTCAAAAGATTCGACCTTGACGTTGAAAATTTTAAGGGCAAATGACCTCGTAGCCAAGGACATGTCGGGAACCAGTGACCCCTACGTTAAAATCTTGTTACTGCCT…	THRPSLPQTACSAPNTTTSTPTAKYQQYHSSTPSSSITPLSSHHHLTRHSPSLSSSASCAPNTDNPDDDPLMTSSTNDDVPDENNDKLGVLHFSVAYSSKDSTLTLKILRANDLVAKDMSGTSDPYVKILLLPDKKQKLVTKIKRKNLNPRWNETFAFEGFPYTKLVNRTLYLQVLDYDRFSRDDPIGELCIPLADLDLSKVQTFSRSLQPCKSSVGKLGELQVSLNYEGSVGVISVGIVKARNLKAMDINGSSDPYVKVWLMHDGKKVEKKKTETKEKDLNPTFNETMMFTVPYERIRQTSLVVSVMDYDRMGRNEPIGQLILGNKSGPMEVKHWNEMFAKSRTNVVKWHILKDFS	None	http://genomeportal.jgi-psf.org/cgi-bin/dispGeneModel?db=Helro1&tid=88134	N-term unidentified, conflicts with JGI model, see model notes for my gene prediction	Syt16	40	nTGCCAACAGAAGCAGTAGCATTCCTGGGAGCTGTGGGATTTTTCCTGGTTGTTCTTATTTTATTTTTCTGTTATATGAATAAAACATTATGCTTTAAAAATTGTGGTGGATTCCCCTGCATAGACAGACCTACAAAACATAAAAAGGCCAATTCTTTAGGTGAGTCCATTTCTTATAGTTTCACTACAATGCACAAATTTCTAATAGAAAGATATCATCAATTTGCACCATACGAAATTTCAGTCAGAAGAAAAACTGCTGCTTCTCTTGCAGAAGAAGGTCAGTGTCTGTCAGATGACCTTGAGAAAGATAAACTAGAGGTCAGTGATGGAGAAGGTGTTGAAGCAGATGAAGAAGATAATCTAGCTGAAGGTGGAGTTGAAGATGCTCACCAATCT…	xPTEAVAFLGAVGFFLVVLILFFCYMNKTLCFKNCGGFPCIDRPTKHKKANSLGESISYSFTTMHKFLIERYHQFAPYEISVRRKTAASLAEEGQCLSDDLEKDKLEVSDGEGVEADEEDNLAEGGVEDAHQSPTVEETAALVPADKAGATAVSKPVFENRGYEGERTPSQSFTSSNPSLSTERLSNDEHLFDVSDLQNEPPLISKCGNLEVTFRYEAKRGKIHIKILQALEIPAKDRGGASHVQVRAMLLPTKRQKHKTKVKTGDNPVFNEDIVFNKIFPDNVQSMGVRFRLYGVERMRRERMIGESIVGFASLNLDEEQTHTVVLEPRSNLSGDSGFDVASLSKSDSASSTQSLQHGGMPELLLGLGYNGTTGRLAVEVIKGSNFRNMAMNRAPDTY…	fc758956,fc768782,fc773926,fc744696	http://genomeportal.jgi-psf.org/cgi-bin/dispGeneModel?db=Lotgi1&tid=249369	N-term unidentified	Esyt2	30	nnAATCAGCGATACTGCTGCACTGTTCAAGTTGGGAGTCACAAGATTTTTTTTTTCTCTTGTAATTTGGCTGCTTGGGTATTTCAATTTTAGCATACTATGGCTTGTCATTGGTGTTTGGCTGACAATGGCAATTAATAAAAGATTTCAAAAAATTAAAGAAACAACCAAGGATTTTAAAAACACTGAAGGTTCAGCTGAATTTGTAGAAACTTTGAAGGAGCTTTACAGATCAAGAGATGGTCATCTTCCATCATGGGTTTATTTTCCTGATGTTGAAAAAGCTGAATGGCTGAACAAAATCATGCAGCAGATGTGGCCATATGTTACAAACTATGTGAAAACAGTTATTTATGAAAAGGTTCAGGGTTCAGTGCAAAGCTCCTCAACTTTACTTTCA…	xISDTAALFKLGVTRFFFSLVIWLLGYFNFSILWLVIGVWLTMAINKRFQKIKETTKDFKNTEGSAEFVETLKELYRSRDGHLPSWVYFPDVEKAEWLNKIMQQMWPYVTNYVKTVIYEKVQGSVQSSSTLLSNFNFTEINLGCTAPRVAGLKVYDNSLTRRNEIVMDIQIVYDSECNCGVSVNRLQAGISNFSVRGLLRVEFHPLIEQIPLVGAVSLSFVNDPCIDFNLTELANLFDLPGFNHLLRGAISDGVCGMMVLPDKYVIKLHPDVDISRIRFPLPQGVIRIHVIEARKLEEKDKKILGFGGGSDPYVTVKVGQQHKFTTSIIKNNVNPRWNEVFDALVHDVPTTQIQFALFDDDGALNKSDNLGMVSIPVKSVFELGIIDEWVQLSDASTGA…	bw529278,bw559317	aact01013301.1, aact01058505.1, aact01046331.1	N-term unidentified, genome sequence incomplete, C-term represented by est bw559317	Esyt2	18	var1ATGCCCGTCGAAAGCAGACGGACGGACTCTGGCTTTACAGACGAGGATAACTTAGATGGTGAATTTGAAAACTCAAACGAAGAGGTTTTTAACTTTATGAATCCTAACGAAAAAGGTGTGGATGACGCTCCATCAGTGAGTGATGTATCGTCCACCACAGAAAGTGATGGCACAAGACCTCAATCTGTAGGAGATCGAATACAAACAGTCGTCAAAGCAAGGATTGACAACACAATTGCATTGGTAAAACTGGGGGTCACAAGATTTTTCATTGCAGTGTTTATTTGGTTGCTTGGATATTTCAATTTCAGCATATTATGGATTGTGATTGGTGTCTGGCTAGCCATAGCCATAAGTGAACGCATGAGAAAGCAAAAACAACTAACTGAGGTGCT…	var1MPVESRRTDSGFTDEDNLDGEFENSNEEVFNFMNPNEKGVDDAPSVSDVSSTTESDGTRPQSVGDRIQTVVKARIDNTIALVKLGVTRFFIAVFIWLLGYFNFSILWIVIGVWLAIAISERMRKQKQLTEVLKNTTESPTKFIETLKELYRSRDGHLPSWIYFPDVEKAEWLNKIIQQVWPYLTNYVKKVISDEVQSSVQNSSSLLSSFSFTDINLGCRAPRVAGVKVYDDSITRRNEVVMDIQIVYDSECNCGVSVNRLQAGICDLRLRGLLRVEFHPLIEDLPLIGAVSVGFVNDPFIDFDLTDLANLFDLPGFNSLLRGAISDSVCGMMVLPDKYVIKLCPDIDISRLRFPLPQGVIRIHVIEARNLEEKDKKVLGFGGGSDPYVTVQVGHR…
										Syt29	5	ATGCCTACCGCACCAAAAAGGACAAGAGTGCCACCCCCAAGGGTAAGAAAGGCGTGGCCCAAGGCAAGGGGTAAGCCCGGTGGGGGTGAGCCGGGTTCGTATGTTGTGTACCAGGACGAGTCTAGGATGGGTCTCGAGAGTGTTCCGGTGCAGCCTGAGACCCGGCGGCCGATCCGCCACCCGACGGACGTGTACCCACCTGTGAGGGAGAACGACAAAGAGGATGACGTCTTGTTGGAGAGCCTGGACATGGATTACAACTCCAGCGGAGTCATGCCCCCGGAGGAGATGGTGGAAAGAAGAGGATCTTTGGAATTTTTATTACATTTTTACCAGTTGAGTTCTACACTGACTCTAACAATGGTCCGTATGTCCGACTTACCAAGACGGCCGGACACC…	MPTAPKRTRVPPPRVRKAWPKARGKPGGGEPGSYVVYQDESRMGLESVPVQPETRRPIRHPTDVYPPVRENDKEDDVLLESLDMDYNSSGVMPPEEMVERRGSLEFLLHFYQLSSTLTLTMVRMSDLPRRPDTGHPPDPIVELELKYGHEGKVKSESYQNTCNPHMYESFRFEVPVNDLGNQTLCFRVIDLMKTGIPEWVPPTPPPPPKGRRRQKDLPPPPEPPPPPPPTLIGNVTVPLASVPMKKLLSDTEITIVRDIIKLRRKRVPAEVEPSGELGESMTSGAEATTGTSEFEDAIDTADETFADSSREVSEKFTNVDGSSEKGDEERDRVSDERVAIPRPPVSFAADELGQEGQMLLVSLAYWKPSEKLTVVVMKGKNLKFIDNSRKPDPFVKLYI…	fc254727,fc321199,fc265964,fc264125	abav01000663.1	http://genomeportal.jgi-psf.org/cgi-bin/dispGeneModel?db=Nemve1&tid=248926	No TM	Syt44	7	ATGAATATTGAATTGGATCGATGGGATCGGCTTTGGATCATTGCAGGATGTCTCATGTTCATCGTGCTCTGCACCCTGATCATGGTCTGCAAACTGAGCCCAATGTGCTGTCTCTACAAGCACTGTCCACTCAAAGCACGATTTGATCCCGAGATTCAAATTTCACCTTCCCCTGACTACAAGTCCTTGGCCCAATTCCACGATTCCTATCGGGGAGAGAATCTGCGAGGTTCGATGAAGGAGGGCGGGACGATTCTCGGCATACCAACCAATTACACAGACACTGCCACCTCCGACTCGGACAGTGGATTCGTGTTTGGCGGAGGAACATACACAACCGCAACAGCCGGAAAAGGAGATTCATCATCAGACTCGAACTCTGCAGCTTATCTAGTCCGG…	MNIELDRWDRLWIIAGCLMFIVLCTLIMVCKLSPMCCLYKHCPLKARFDPEIQISPSPDYKSLAQFHDSYRGENLRGSMKEGGTILGIPTNYTDTATSDSDSGFVFGGGTYTTATAGKGDSSSDSNSAAYLVRGEISFSYWYSQINEHIYLNIGTVCITLQAINVEKNRDRYMKFYEQLDQHELNKKIKREVQTSLKAPAKVIKFHETIGVPIPRAEVNHFIFRLVCSSVGTYAQSIPFGEAVLTLEEGDLCPKENEVFQTKQLVMPPQEEKGEIFIGMNYLPTAQKLSLQIVESKSLRLINTEPHPSELYVRATVLKRGVFSKRRVASQKALPDMMWNETLSFDLPPDHIPDISLIVSLKQTVSKTKVQTKREEYTVGRVVFGMKTGTPRAQAHFNDM…	ey623328	http://genomeportal.jgi-psf.org/cgi-bin/dispGeneModel?db=Capca1&tid=238582	only one C2 domain	Syt7c	13	AATACAAGCCTGGCTCGTCCAATCACAACGCGATTTCTTCGTCGGCCAATCAGCAATCAGCTGACAACACCAGCACTTCCGGTTACAACAACAATGGCGGTGGGGACGAACGACCAATCAAATTCCACTCCGGATCAGCCTCCACCCTCCCTAACTTCGACCAATCCGAAAGAAAGATTAGGCAGCCTACAATTCAGCTTAAAATACGATCACCAACAATCGGTTCTTACTCTGAGAATCATAAAAGCTGTTGAACTGGCTGCAAAGGATTTCAGTGGGACAAGTGATCCGTATGTTAAGGTAATGTTATTGCCAGATAAGAAGAACAAACTGACGACAAATATAAAGAGGAGAAATTTGAATCCGCGTTGGAATGAAGTATTCGCGTTTGAAGGCTAC…	NTSLARPITTRFLRRPISNQLTTPALPVTTTMAVGTNDQSNSTPDQPPPSLTSTNPKERLGSLQFSLKYDHQQSVLTLRIIKAVELAAKDFSGTSDPYVKVMLLPDKKNKLTTNIKRRNLNPRWNEVFAFEGYPYNKLMSRTLYMQVLDYDRFSRDDPIGEVCMPLSNLDLSKEQTMWMTLQPCKSHMGKLGELLVTLCYQPTAETVTVGIVQARNLIAKDINGLSDPYVKIWLMRDGKKIEKRKTVIQEKCLNPVYNETFMFCIPYEYIRQTTLAISVVDYDRMGRNEPIGQVILGSKSGPVEVKHWNEMFQKSRQQVSQWHILKDFG	None	http://genomeportal.jgi-psf.org/cgi-bin/dispGeneModel?db=Helro1&tid=90028	N-term unidentified, conflicts with JGI model, see model notes for my gene prediction	Syt17	4	ATGCGATATTTAGAGAAGCTGATTGAAGTCTTCTGTACCAATGGTTGTAAACGTTGTTGTGACTGTTGCTTTGAAACAGAGAAGAAGGAAAAACGGATTGAAATTAGACATTCGTTCCGAGACTCCATCTTAGATTCTACTAGCAGTAATGCTGAAAGTTTGAGAAGTTTTCGTGAACGACACGATTCCGAAAATTCAAGAACGGATTCTGTTTCCTCCACTGGAACACCCGATTATAAACGATATCACACTACCCCAATTATTGATATGAAACCGATTGAATTTTGGACGGCAAATAGAGAAAATGTACAACCGAAAACAAAACGACGACTTCCGAGTGAAAGCGAAATAAGTATAGACAATTTTCAAAGAGATTTATATGACAATCTACCAGAAGAG…	MRYLEKLIEVFCTNGCKRCCDCCFETEKKEKRIEIRHSFRDSILDSTSSNAESLRSFRERHDSENSRTDSVSSTGTPDYKRYHTTPIIDMKPIEFWTANRENVQPKTKRRLPSESEISIDNFQRDLYDNLPEETPCLTDEEKLAQYQLGQIHFGLQYEVSSKTLVVKIIEAKDLPPPYCLDENKQDMSHSNPYCKISLLPDQKNSQQTTVQRKTQEPMWNEYFSFEIPYKEVQMRTLEILVKDFDKFSRHCVIGQIYLPLNSVNLIKGGHMWKPLIPGSPERQDLGEILLSLNYLPSAGRLNVDIIKGKQLQQTEIVGGADPLVKVTLIHFEKPIKTKKTSIKKSTIDPIFNESISFNITPQQLENTSLVISVWHHGTKSKDEFVGRIVLGRYGTGPHE…	fc768287,fc590377,fc762530	http://genomeportal.jgi-psf.org/cgi-bin/dispGeneModel?db=Lotgi1&tid=249364	conserved motif upstream of C2A?	Rph	34	ATGGCAGAAGATGCGGTTCACACATGGGTTTGCCCATCTGATCGACAACTAACACTCCGTTCAAAATTAAGAGCTGGCTGGTCGGTTCGTGCCTCTCAAAGTAAACGCCACAAGCGAGTGAGTGCGATATCAGGTGACGAACTGAAACATATCCGAAATGTGATGCTTAGAGCTGAGAATATGGAAAAGGCGGAACAAAAGCGTGTTGGAAAGTTGGTGCACAGACTTGAAGATATGCGAAATAATTCTGCTGGCGATGGGCAATCCCAGTGTATTTTGTGCGCTGAAGTGTTCGGTAAATTTATCGGAGCGACGCCATATGTTTGTGTTGACTGTAAAAAGAATGTCTGCAACAAATGTTGCGTCGAGTTTTCCCCATTGTTGCATCATAGTGGGGAC…	MAEDAVHTWVCPSDRQLTLRSKLRAGWSVRASQSKRHKRVSAISGDELKHIRNVMLRAENMEKAEQKRVGKLVHRLEDMRNNSAGDGQSQCILCAEVFGKFIGATPYVCVDCKKNVCNKCCVEFSPLLHHSGDFKADGGRGRGRETPSPGPNKWLCKICSEGRELWKRSGAWFFSSLPRYILPEDQWNGGNQNHQIRTLXXXXDNSVKSGRSSPELWSLHSSGVGSQGGNIHSDLIINNEYETDNAAGLGTLEFTLLYDSHKLALYVTVIRGQGLKAMDINGFSDPYVKLHLFPGSKKSTKMRTKTKQKTLNPIFDESLTYWGVTEADLQRKTLRLTVLDEDRFGQNEKIGEVRVLLKNFNLTQTMRFNMGLVMQKEMKEDEDDSERGRIMITLSYQPR…	bw519381	aact01064454.1, aact01013922.1	Gap/unidentified region in the middle	Rph	13	ATGCTTACGGGAAACGCAGAAGACGCAGCACAGCATGCTTGGGTTTGCCCATCTGATCGTCAACTAACTCTACGCTCAAAACTACGAGCTGGGTGGTCAGTTAGAGCTGCACAAACTGACCGACAGAGGCGATCCAGCACGCTTAGTGATGAGGAATTAAAGAAGATACGTCAAGTCATAGAAAGAGCAGAAAACATGGATCAAGCGGAGCAAAAACGAGTGGGAAAGCTGGTGCACAGACTTGATGATATGAGAAGTAATTCAGCTGGTGACGGGAAGTTACGATGTATATTATGTGCTGAGGCATTTGGGAAGCTAATGGGAGCTTCTTCATTTGTTTGTGTGGATTGTAAAAAGAATGTATGCAGCAAATGTTCTGTTGAATTTTCCCCTCATTTA…	MLTGNAEDAAQHAWVCPSDRQLTLRSKLRAGWSVRAAQTDRQRRSSTLSDEELKKIRQVIERAENMDQAEQKRVGKLVHRLDDMRSNSAGDGKLRCILCAEAFGKLMGASSFVCVDCKKNVCSKCSVEFSPHLIRGSHSMDSSRGRSSNRKSSTTKWLCKICSEGRELWKRSGAWFFQSLPRYILPEQTSNGMNQNFPIRTLGSTIIPQSPGSPMHKPTKDFATTPTSTYTQHKYMVRRRSSSSESSDSSDISSFGKPASFYKKSDSASITSSTSYTNSNDASSRRSEQILFDNNPARSNGFAALSGSENSLNVPGGARKRRISGTRNRQHKKSVGDKSIEDIGTNNPDMWSLHSSGVDGGSYIVETNAKNEIVTENTAGLGSLEFTLLHDSHKLALYV…
										Syt30	3	nTCCCCGTTGTCGCCATCGCAGTGTCCGTATCGGCGGGTGTCTTCTTAGTCGCCGTCATCGCCCTCGTCTGCGTCTACAAGCGACGCAAGCGCGATGAGAAATACAAGCAGTACTCACAGGTAGCCAAGAATACCTCACTCCAGTTGCCGCCATGCAACGTGCGAACGGAGAAACAGATCGTCAACGAGGGATCCAAGGGTCTTCCTCTGAGGGACACCCTAGGCGTCAAAATGCTATCAGCGTCAGAAGAGTCCCTGTCGCCGGCCGTGTCGAGTGATGATACGTTCTACGACGCCCTAGAGAGGTACGACAGTAGACGGTCGATGTCTCTGTCGAGTAGAGACCCGAGTCCGACTAGCGCAAACGAGGACGAGGAGGACGAAGAAGATGAGGTGTAC…	xPVVAIAVSVSAGVFLVAVIALVCVYKRRKRDEKYKQYSQVAKNTSLQLPPCNVRTEKQIVNEGSKGLPLRDTLGVKMLSASEESLSPAVSSDDTFYDALERYDSRRSMSLSSRDPSPTSANEDEEDEEDEVYPESHIGRLWFNIQYSTTGQNLVVTLVKARNLPSRSKTVRTCDPFVKIALLPKDKHVSQSRCKRKTKRPTFNETFYIPIAEDELDSSTLQFTVFDGYRMSQQAIIGEAMYPLIDMESTGIQELWRDLEKPIEVSQAKRKLTTSELGDIHISLSYYPTLDRLTIIILRAANLRTIGHKGTDPFVKIAFSIGNKVMKTKKTAVHQDTVNPMFNDAFNYTVTEDDLGTSSLLVSVWHSGGGVREDKLIGRVLLGGMMYARGKECEHWTEM…	None	abav01002336.1, abav01002337.1	http://genomeportal.jgi-psf.org/cgi-bin/dispGeneModel?db=Nemve1&tid=248932	N-term unidentified	Sytalpha	16	ATGAGTTCTGCAGAAGGACCCCCCGAGTACATGTACGCTGTATATGTCACGGTTCCTCTTCTCGCCTTGGTCGGAGTCGGTCTTTTGGTGTATATATGCTGCGCTCACAAGTATCGATTCAATTGGTTCGAGACGAGCCTGCTGCAGGAATCAAGCAGCAGCGGCGAGCAGCGTTCCTTCAACTTCTATGACGAGAAATCCTGCTTCAATACTCAGTTCAGCCCAAACTTTTACGCATTCGGTCCTCGCAGCTCCTTGGTGGCTGGCACTCTGCTACCGAGCCACGCCAACACCGGCTGCGGTCTAGCAAACCCCGTCACTCCCACTGTTACATGCGTTTATCAGAACAAGGGGGGAACGCCATACCAAGCGCTCCCTCGCGAGGATACCCCGCTGTCG…	MSSAEGPPEYMYAVYVTVPLLALVGVGLLVYICCAHKYRFNWFETSLLQESSSSGEQRSFNFYDEKSCFNTQFSPNFYAFGPRSSLVAGTLLPSHANTGCGLANPVTPTVTCVYQNKGGTPYQALPREDTPLSPSEKFWVPPTVLNKKRAQSLIPERLSESVMLVQVPSGPAHRRRRASMQDALDHTKINASLYIDRPVALQRQQSIGNIEEENLGSINFSLLYDQEQGLITVRLIQACDLVPRDFSGTADPYCRLCLLPVRRTQIQSKVHRKTLNPEFNEEFIFDANPNEISDMSLQILLYDFDQFSRDECIGEVVQPLGSLDLGEKVSLWKGITPRSNSHVEEEALGDLMFSMAYLPSAERLTVVVVKGRHLQPKDDGKTTYSPFVKVSLISSGKRV…	ey529613,ey559118,ey559117	http://genomeportal.jgi-psf.org/cgi-bin/dispGeneModel?db=Capca1&tid=238577	conserved motif upstream of C2A?	Syt7d	9	AGTTCTGAACCGAACTCATGCTGCACGTCGCCATTCAAGCAGCAGCAACAAGCCAACCAGACATTATTGAACGACGCCCTGACGACGACAGCAATTGATCTCATGCCTCCAATTTTTTTCGACGAACCAGATTACAGTTGCGGCCAAAAGCTTGGTCGCATACAGTTCAGCGTAAGTTATGACTTTGATGCGTCCACGCTGACAGTAAAAATCATTAAAGCGGAAGACTTAGCAGCTAAAGATTTATCAGGAACAAGTGATCCGTACGTCAAAATTATGCTCCTGCCAGATAAAAAGCACACCATGACTACAAACATCAAGCGCAAAAATTTGAATCCGCGCTGGAATGAGGTTTTCGCTTTCGAAGGTTTCCCGTACCACAAGGTAGCAACGAGGACC…	SSEPNSCCTSPFKQQQQANQTLLNDALTTTAIDLMPPIFFDEPDYSCGQKLGRIQFSVSYDFDASTLTVKIIKAEDLAAKDLSGTSDPYVKIMLLPDKKHTMTTNIKRKNLNPRWNEVFAFEGFPYHKVATRTLYLLVLDYDRFSRDDPIGEVCLPLNDLDLGTGQTLWRTLRPCKGAAGKLGMLLVTLCYQPASETITITINKAKDLKAKDINGSSDPYVKVWLMHDGKKIEKKKTEVHEKNLNPIFNDIFNFTVPYDKIRQSSLVVSVMDYDRMGRNEAIGQLVLGSKSGQMEVKHWNEMFAKSRQNVSQWHVLKDFG	ey390405,ey372508,ey285006	http://genomeportal.jgi-psf.org/cgi-bin/dispGeneModel?db=Helro1&tid=93365	N-term unidentified, conflicts with JGI model, see model notes for my gene prediction	Syt18	2	nGTATAAGTGATAAAAGATATGTATTATTAAATAATCAAGAAGTAGAGATAGAAGGATATAAAGCATTGGACATAATTTCTCGTAAGTCTCAGATTGCCTGTACTTCAACAGCACCTGATGCGTTTGGTAAATCTGATATTTACGCCGATTCCAAACCACCCTCATATCCTAGACCGATTATAGGAATTATACATGGGGCAAAGTTGTCAGAGGCACGGAGTTTTGAAGATATAAGTTTTGACCCAAGAAGTGAACCCATTAAGAGATGTACGTCACTTACAACTTTATATAAAGACGTGCCGGAAACCAATAACACAGATTCTCTCACATTTATGACTTTATTTATCAATCTGGATACAGACCACAACTGTTTAACTATCAGTCTAGATAAGTTATAC…	xISDKRYVLLNNQEVEIEGYKALDIISRKSQIACTSTAPDAFGKSDIYADSKPPSYPRPIIGIIHGAKLSEARSFEDISFDPRSEPIKRCTSLTTLYKDVPETNNTDSLTFMTLFINLDTDHNCLTISLDKLYNVLKIDLYNDIHIWLRVFPDHPEGFHSQPVHAAKNLEFIDIFRLKDQTVENLIKSTFRLTVLGKDSKKKSHRESIICEGFVNGRDIDWKSAQNNEIKVYFKRKWMKKMSTSNKFLESDLGELFVLLQYQSMAKRMKVLIRKANNLPKSDKLIGVPGHSVVINLYKDGEIVSSRETQVQGGLHPVWNQPFLFTIPNEHHDSYNLEFIIKRNRRYTKDNIIGHVLVGPGAPKSGGDQWQEAMKPRGLECALWHNITPIFTYRN	fc777826,fc777825	http://genomeportal.jgi-psf.org/cgi-bin/dispGeneModel?db=Lotgi1&tid=249372	N-term unidentified, only one C2 domain
										Syt31	5	AAATACGAGCCATCCGAGCAGAGGCGGTCCTCGTCAGTCGTCTCGTCAAACATCGGAGCCATCGACACAACCGCCTACACTCAGTGTAACGAGCTCGCCATCGCACTAGCACAGCCGCCCGAGCCTCCCCCTCTAGGGACGCTACTCTTCGAGGCGCGCTACCAAAAGTACGAAGAGCAACTGACAATTCACCTGATTGGTGCAAAGCGACTTCCGGTCAGACATCACGTGATCGATGTCGGCGACTGCCCGCATTATGACGTCATGCCATGTGACCCTAAAGTGCTGGTTTGTCTCTTGCCGGATGAGAAACCTGTGCTAGAGTCGTACGTAAAGCAATCCACGTGGGACCCCAACTTCGATGAGACGTTCGTTTTTAAACTGAATACGAATGAGGTG…	KYEPSEQRRSSSVVSSNIGAIDTTAYTQCNELAIALAQPPEPPPLGTLLFEARYQKYEEQLTIHLIGAKRLPVRHHVIDVGDCPHYDVMPCDPKVLVCLLPDEKPVLESYVKQSTWDPNFDETFVFKLNTNEVKEKTLRFSVYDCTRLHKLCPIGHTLFSLKGQDLDGTMAVERAIKPQCQTYGHSRGEISLSLTYNPGTSRLVVGVRQARNILQFEGHAHKEYFVKISRIHLNRKVKTKRTPSTDGDASPIFKHDMSFNIPTEQLSDSCLVLSLMNHGVVRGSTTIGRVVLGPYVFGSGNERSHWGRMIRSPLNTIEQWHSLYL	None	abav01022388.1	http://genomeportal.jgi-psf.org/cgi-bin/dispGeneModel?db=Nemve1&tid=248922	N-term unidentified	Dblc2	2	ATGGGAGCGGCATACAGCAGAGCTTCTCGTGTGGTTGACACGGAACAATCGCTGACCATCAACGTAGATGACTCGGTTGCCATGGGAGCTGGCCATCCGGAGAAGATTAAAAGCATTGCAAGACTCCTCACAGCCGAGAATCAGAAGAAGAATAGAAGGAAAGAGCAAAATGAAGTTGGAAACACAAAAGAAAATTTAAACATTTTGAAGCAGATGTTTAAGAAGATGGATCCAAGTGTTTTGAAGACCTCATCTTTCATGGACCATGGTGACATTCATTTGTCCTTCAAGTATGACCCAGATTCATCCAACCTCCTGGTCAAGGTCATTTGTTGCCGTGACCTTGACCCTAAGGACTTGCGAGGTCAGAGCGCTGACCCCTACGTGAAACTCTTCCTG…	MGAAYSRASRVVDTEQSLTINVDDSVAMGAGHPEKIKSIARLLTAENQKKNRRKEQNEVGNTKENLNILKQMFKKMDPSVLKTSSFMDHGDIHLSFKYDPDSSNLLVKVICCRDLDPKDLRGQSADPYVKLFLHSSSQPSHVNRTATVKNTLNPNFNEIFSFEVDSNAFAESHVVIQVWDYDVLDKDDFIGEVIVPLPGLDLDHQAVHTAWYTLKSETNLTITGSLEVSLRFQMPESLFVSVHSGSGLTNLYEDDLPNPVVKVQIPGIQTLYETTVQKNTVDPVWNETFEFCVPIEEFSSRYVVLHAIDEGGSGENESLGQIIIELNNLNTDAGFHGSFQLADLRNSDRLRAQWFQHATLQEFREALVAHAAFRQPKFLFQSHSGTKMLRVVNKKAKSE…	None	http://genomeportal.jgi-psf.org/cgi-bin/dispGeneModel?db=Capca1&tid=195440	Double C2 domain protein with similarity to Syts, but lacks TM domain and shared introns	Syt7e	21	nGTAGAATTCAGTTCAGTATTTCCTATGATTTCCCAGAACAGACCCTGACGCTGAGAATTATTAGAGCTACTGACCTGGTGGCCAAAGATTTTTCAGGCACGAGCGATCCCTACGTTAAAATCATGTTGCTACCTGATAAGAAGAGGAAACTGATGACCAATGTGAAGAGGAAGAATTTGAACCCAAGATGGAATGAAGTCTTCGCTTTCGAAGGCTTTCCGTATGCCAAGCTGATGAACAAAACTTTGTACCTGCAAGTCCTAGATTACGATAGATTCAGTAGAGATGATCCGATTGGTGAAGTGTGCATTCCACTGAGCGACTTCGATCTGTCGTCTGGCCAGACTGTTTGGAAGAATTTGCAGCCATGCAAGAGTCACATGGGAAAACTCGGGGAG…	xRIQFSISYDFPEQTLTLRIIRATDLVAKDFSGTSDPYVKIMLLPDKKRKLMTNVKRKNLNPRWNEVFAFEGFPYAKLMNKTLYLQVLDYDRFSRDDPIGEVCIPLSDFDLSSGQTVWKNLQPCKSHMGKLGEIYVGLCYHPSNGQLTVSIKKARDLKAKDINGLSDPYVKIWLMLDGKKSEKKKTRTVEKSLNPQFDENFAFDVPYEKIRQTSLMISVMDYDRMGRNEQIGQILLGSKSGPMEVKHWNEMFSKARQEVFQWHILKDFG	None	http://genomeportal.jgi-psf.org/cgi-bin/dispGeneModel?db=Helro1&tid=64105	N-term unidentified, conflicts with JGI model, see model notes for my gene prediction	Syt21	14	ngaccgacgaagatagtagaccagagaagatccaccctatcctcgctagtcagtagcagtatacaagctttcgaccaatccggaggttcagccacacctatgtcctacatgaagaagaaaacaagaaaaacccccggagtaataggactacccgatacaccagtagctctccatgatctgaaccttgatgaactggtaccacgatacgcaccaccagtcagcccaacaggaaaactgaaggttcagttacagttcacggatgataaacatgctataacagtcataattattgagGCCCAGAATTTGGTGATTCCCGGAATCCCTAAAGATGTCGATGTCAATCCTTACGTCAAGGCTTTCTTAGTTCCTGGAAGAACTGTTAAGTACAGAACCAAAACC…	xPTKIVDQRRSTLSSLVSSSIQAFDQSGGSATPMSYMKKKTRKTPGVIGLPDTPVALHDLNLDELVPRYAPPVSPTGKLKVQLQFTDDKHAITVIIIEAQNLVIPGIPKDVDVNPYVKAFLVPGRTVKYRTKTFSKTKNPLFLEKFCIKDLVPSEINEDSAIEFQVYSSHHVSRRHLVGVGSVRLMDVENLCNGQVDLILYPQTVYRLHQGDLRISGCYQPVAGKIVFNVLEARNLPRVSLLGAINPYVKVEMYVNGIREAKHKTKVRQNTQDPVWHHQCVFDINRENPKLLGHVFVFHVLHKDMMTGVHKIGQVDLGWYSHGEQLEHWYEIMEHPHRAADYWHPIIKTNKITS	c565348	http://genomeportal.jgi-psf.org/cgi-bin/dispGeneModel?db=Lotgi1&tid=249371	N-term unidentified
										Syt32	4	ATGTTGAGTGTAGACATTTCCACCCCTATCCCTACCAGTCCGCAGCCAGTGACAGGGTGGGTATTTGTGGTCGTCATAGCTACGGGCATCTTTTGCGGCGTCCTCATGGCGTTTGGGGCATGCGCACTGTGCAGATGGCGACGCCGCCGAATGACCAAATATCGAGAGATTACTGATTTTTTCGAGCCCATACCGCGCATGGCTTCATCGCCATCACCGCTGTACAAATCGTTGGGTTCTCTGAGCGGCTCGCTTTCTACGTTTCCTGAGCTGCTTCAGCCAAATACGGACCAACTGGAGCCAAGACTGTACGAGACAAGGGACGATAATGACAACCATGTTGGTGGCTCCCCGTTCATGGGTCCTAGTCGTCTTTGCTTCTCGCTAAACTACTCTCAT…	MLSVDISTPIPTSPQPVTGWVFVVVIATGIFCGVLMAFGACALCRWRRRRMTKYREITDFFEPIPRMASSPSPLYKSLGSLSGSLSTFPELLQPNTDQLEPRLYETRDDNDNHVGGSPFMGPSRLCFSLNYSHYNEKLQVKLIRATRLTPKGNNVVATPYVKMCLLPDRKRKLQSTRRHRNSNPAFNEDFVFSVPAEELRMRTLKFTVCDFDRFSRQQVIGHVHFQLDCIDNLISPDGTGEIWVDINEDDAKVQLEKGQLLFSLQYLPTACRLTVAILKGKDLRVEGEETTEIDTYVKVSMIMGGKAVKKRKTPVVKKTCNPVFNQAFVFSMPPSYLENVSFVISVIATPKRGGNKIHVGRAVVGPYMYSTSPGLSHWTDMLGSPRSAVAQWHSLI	fc264008	abav01022390.1	http://genomeportal.jgi-psf.org/cgi-bin/dispGeneModel?db=Nemve1&tid=248921		Esyt2	11	ATGGCAGATTCTCAACCGAAACCCCCAACAAAGCCACCAAACCAGCAAATAAATGGCGCTGGCAGCCAAACCCAGGGCGTGCAGCTCCTTCCCCTCATCACCAAGTACTTCAAAACAGCGGGAGTACTTCTTCTTGCTTGGTCAGCGGGATACTTCCGATTCAGCTCAACCTGGGTGTTGATTGGAATGTTTTTCTATGTCATCAACGAGGAATATCGCAAAGTTAAAAGCTCTAAACGAGCGTTCGCCCAGCAAGCCATTCTGAACGAGAAACAGGCCATTCTCGCTCGGGTGGATGAGCTGCCATCATGGGTCTATTTCCCTGATATCGAACGTGCAGAATGGCTGAACAAGATGCTGAAACAGATGTGGCCGTACATTGGAGATTATCTCGAGGAT…	MADSQPKPPTKPPNQQINGAGSQTQGVQLLPLITKYFKTAGVLLLAWSAGYFRFSSTWVLIGMFFYVINEEYRKVKSSKRAFAQQAILNEKQAILARVDELPSWVYFPDIERAEWLNKMLKQMWPYIGDYLEDYLKSNVQPMVDNSMPSSLKPFRFEKIDLGDIPPRIGGVKVYTENVKRDEIIMDLELFYAGDCQVTVAVRGMNAGIRDFTLHGTVRIVMKPLVNIIPIIGGMQIFFLNQPNIDFDLTNAANILDIPLLSQSLRTVVEDYVSQFMVLPNKIPVTLAANVQSAMLRNIMPQGVIRIQCVAARELKKADISVFGKGKSDPYLKVYVGATTFKTKCIEDTVNPVWNDYFEAPVDQKYGQFVELECLDKDPGDDDELGTASIDIDSVAKTGS…	ey572100,ey599641,ey571387,ey573417,ey571386,ey599640,ey572099,ey573694	http://genomeportal.jgi-psf.org/cgi-bin/dispGeneModel?db=Capca1&tid=160561		Syt7f	1	GTTGCAGTTTTATACGACAGTCGTGAAATGGTTCTAACGCTCAAAATCATTCAAGCGAGTGAATTAGTTGCGAAAGACTTCAGTGGCACAAGCGACCCCTACGTCAAAATATTACTACTGCCCGACAAAAGAAATAAACTTACGACTAAAGTTAAACGGAAAAACTTGAATCCAAAATGGAACGAAACGTTTTTATTCGAAGGGTTTCCCTACACAAAACTGTTGAACCGAACGTTGTACCTGCAAGTGCTGGACTACGACCGATTCAGCAGGGACGATCCGATCGGTGAGGTTTCCCTACCCCTCTGCGAACTTCAACTTTCGACCACTGGCCAGATCATGTGGAAGACTCTGGAACCTTGCAAGGGACACCAGGGCATACTAGGTGAACTTTTAGTG…	VAVLYDSREMVLTLKIIQASELVAKDFSGTSDPYVKILLLPDKRNKLTTKVKRKNLNPKWNETFLFEGFPYTKLLNRTLYLQVLDYDRFSRDDPIGEVSLPLCELQLSTTGQIMWKTLEPCKGHQGILGELLVSLNYKPSHGVITVGILQARNLKAKDINGQSDPYVKIWLMFDGKRIEKRKTGIKEKCLNPTFDEEFPFLVPYEKIRQTSLFISVMDYDRMGRNELIGQVLLGSKSGPMEIKHWNEMFSKSKTDVKKWHMLKSFS	None	http://genomeportal.jgi-psf.org/cgi-bin/dispGeneModel?db=Helro1&tid=155709	N-term unidentified, conflicts with JGI model, see model notes for my gene prediction	Syt47	4	ATGTCGGGACAGACAGTATTTAACGTCCATCTAGATGTTTTTGATCAGTTGGCTATAGTAGCAGGAGCTTTTACTCTGTTAGCTATAGCTGTATTAATACTAGTCTGTATTCTCAGTCCTGATTGTTATATGTATAAATGTTGTCCTTTTAACCTACGAGAGGATGAAAAACCAATCGAAAAGGCCGTTGTTTACGGTTCAACTGAGGGTAAACCATTCCGTGCCACCATTAAAGAGAAACCGGTTCCAGCATACTGGCATACCATGGGAACGCTTAAAGAATCGGACATGTCGGACAGTTTGTCGGACGCCGGAACTGGAGATGTAATTGAACTGAAACACGATCGAGTGAAAAGAAATCCAAGTAAATATTCTTCTTCAAGTTCTACAGGATCGGTC…	MSGQTVFNVHLDVFDQLAIVAGAFTLLAIAVLILVCILSPDCYMYKCCPFNLREDEKPIEKAVVYGSTEGKPFRATIKEKPVPAYWHTMGTLKESDMSDSLSDAGTGDVIELKHDRVKRNPSKYSSSSSTGSVSPTPTHVPLNGRILFTLMYDRVDSKLNIKIQQLVNFSATEPDGATAPYIKVRLYRTPKNFFTFRGKLGKDNSGQNLDVELQTKIQRRSDDPVFNEVFTKSIEQQEIGNYSLKLLICDFDRYTRHIVLGEVVVQLAKVDWLTQTEVKFDEQIGQPVEENLGEMNVSLMFLPTAEKLTITIIKAQGLKVMDPQKNTTDCCVKVVLMYDGRQMKKAKTTVKPNDLNPVYNESITFDVPQYQLENVYLSVSAIHQDVESDKKALIGRLYL…	fc588944,fc596074	http://genomeportal.jgi-psf.org/cgi-bin/dispGeneModel?db=Lotgi1&tid=249366
										Syt33	13	ATGGACACTAAAAGTTATCAAAATTTAACTTTGGAAGGATTTCAGAACCCTCACTATGATACAGCGGAATCGACAAGCTCTGGAAGCGATGTGAAACTTAAGGTAGCTATTGGTTTTGGCGTGGTATGCGCTGCCGTCCTAATTGCTGTGTTGATAGTCCTTGTGTACAAGATCATCGTCTTGAGAGCCATTACTCGTAAGAGTCAGCGGCCTCCCGAAAGAAAGATATTCCACCGCGGGCCTTCCTTGAAGGAGAGAGACTTTTCCCGCGCCCCGCAGCAACGACGACATCGACCACTCATGAAAACAGACAGCTCTGCTTCTGATATCACGATCGGGGCATGGCGTGCTGCGAATCTCAGCCCTTCCAGTGATTCTAGTGACTGTAATGGCAACCCA…	MDTKSYQNLTLEGFQNPHYDTAESTSSGSDVKLKVAIGFGVVCAAVLIAVLIVLVYKIIVLRAITRKSQRPPERKIFHRGPSLKERDFSRAPQQRRHRPLMKTDSSASDITIGAWRAANLSPSSDSSDCNGNPFEQSLGCGKLEFSIMYDTTCECLRVRVLKANNLSVPEATTYVEVFLLPDKIEKYQTNVKYKNSNPVFNETFEFDVAFSELPERTLQFCINDYDGYSRHQALGEVFHSFDVNVNMQEDTVVIYEKDIRRDIFTFREENQVRKGEVLLSLCYLPTSGRLTFVVLKARLSNPFVKVSLMVSGRQIKKTKTSVMHGTLRPVYNEAFVFDIPVERLSDVSLLVRMLHSDGKRCQTIAKTVVGPDSQTSIGLHHWNCMMTSPRKPIAQWHPL…	dv086893,fc290971,dv091968,fc221902,fc322503,fc221901,fc290970,fc322502,fc194451,fc194450	abav01000123.1	http://genomeportal.jgi-psf.org/cgi-bin/dispGeneModel?db=Nemve1&tid=248924		Rph	17	ATGGCGGACGTGAACCGCATGGACCGGTGGGTCTGCCCGAACGACAGGCAGCTAGCACTCCGAGCGAAACTCGGGTCGGGATGGTCGGTCCATACGAATAAGATGCAGGGCTTTCGCCGCGAGGAGCAACTCAACTGCGACGAACAGGAGTGCATCATGCGCGTCATCAAAAGAGCCGAGATGATCGACAATTTGGAAATGGAACGTGTTGGTCGCTTGGTCGATCGTCTTGAGAACATGAAGAAGAACTCGATCGGCAATGGAAACTCCCAATGCGTTCTGTGCGCTGACGAGTTCGGTCTGCTCGCTGCATCCCCCACCTACTGCGACGATTGCAAAAAGGCTGTGTGCACCAAGTGTGGCGTGGATACGTTCAACAGCCACCATCAGCCCCTCTGG…	MADVNRMDRWVCPNDRQLALRAKLGSGWSVHTNKMQGFRREEQLNCDEQECIMRVIKRAEMIDNLEMERVGRLVDRLENMKKNSIGNGNSQCVLCADEFGLLAASPTYCDDCKKAVCTKCGVDTFNSHHQPLWLCKICSENRELWKRSGAWFFKGIPKHVLPSKACKGDSSASSHLSPGNHKFAAPKSRAKGSPSGGVKGNATPTPRSYNTWSRTGGSHTVGKAQSSVHSSLFDCLSGLQDQPLRAVSRKRSQIQMMRSASDAGVAQNEAKTPVTESDSISIGSSRSNNPLYDSFGSRGRGRELYPDQISATESSREDNYKDFDTESDISSNADALSRNNSMRSQTLVAESHDVVDGRNSRQPSQGSYGPEVTEEEAPLSSPDSDSGTSLGTLEFSLLY…	ey541307,ey549584,ey549583,ey575963,ey575962,ey541306	http://genomeportal.jgi-psf.org/cgi-bin/dispGeneModel?db=Capca1&tid=238583		Syt15a	14	ATGATGTCTTTTGGCCAGTTACAAAAATCCTGTTCCAATAACATCATCTTCCCCTCTAGGATTACCACTATTCCATTCACAGTACCAAATCTGATAGAACGCAGGAGACACTTGTGGTACGCCAACGACGTGAAGAGCAGCAGAGATGAATCACCTTCAGCCTCAACTCCAACAAAACCTGCCCACTCACAAGATCCTTCAAACAACCACAATAACAGCAGCAGCAACAACACCACCAACAACAACGGTAATAGCAGCAACAGCAACGGTAGGTGGTCTTCCGAACCTTTCCTTGTTAATTCGGCGGTCAGCAGGAGGAGCAACAAACACCTTCTGCAGTCAGCTGATCACGTGGAGAATAACAAAAGCAGTGACTCCCTGGTGTATGGCATCGACCCG…	MMSFGQLQKSCSNNIIFPSRITTIPFTVPNLIERRRHLWYANDVKSSRDESPSASTPTKPAHSQDPSNNHNNSSSNNTTNNNGNSSNSNGRWSSEPFLVNSAVSRRSNKHLLQSADHVENNKSSDSLVYGIDPTLYDDQQGVDVETNFEEDNIGRLWFAIQYNPEAERLAVTLIQMKNLPSRIRGINNGCDPYVRICLLPDEKRHLQSQFKKKNCNPKFDENFVFQVSLRNLKERSLKFTVFDVTRNKSHVVIGSVTYPLKMYESSSKVVLWRDLERDDLSHPGHEGVDSMQLYVSLSYNGDLSRLTVGIYAGKNFKVDEMLTEEESHKTKMYAKVMLMQVNKVLKSKKSEMVKASNSPVFNEMFKMKLAPFNLNSVSLSITVYLQTSHSKEALGRVVL…	ey368577,ey368578	http://genomeportal.jgi-psf.org/cgi-bin/dispGeneModel?db=Helro1&tid=77420	Conflicts with JGI model, see model notes for my gene prediction, conserved motif upstream of C2A	Sytalpha	46	ATGAGTCGACCGTCACCTTCGGCCTACCTCATCGCAGTGTATGTGGCCGTGCCAGCTGTGGTGTTATTGCTCGCTATTATAGTGGTTTATATTTACTGCACCAAAAGACATCGACTCAATTGGTATCAGAGGACGTTACTCGAGGAATATGATCGCGGTACGCTTGGACCGTTACTGTCAGAAGGAGCTAAAACGGGACTAATGTCCGGAAAAGGCGGTCGTGGTATGCGATCTAGTAGCTTAAAATCTGAATGGATGATTTACGTCAAAAAAATGGGATCCAGTCCCAGTTCACCAACTAATGATGCCAGTGAAAAGTTTTGGGTACCACCAAATGTGCTGGAACGTAAACGTGCCCAAAGCTTGGTACCTGAAAAAATCGTCCAGCCCATAATGAGT…	MSRPSPSAYLIAVYVAVPAVVLLLAIIVVYIYCTKRHRLNWYQRTLLEEYDRGTLGPLLSEGAKTGLMSGKGGRGMRSSSLKSEWMIYVKKMGSSPSSPTNDASEKFWVPPNVLERKRAQSLVPEKIVQPIMSVDGLPSTPPPAYTSRRRASMHDAIDLTKIDARLYEKKPLVRQTSVSSIQEDNNGNIHFSLEYNKETSILTVHLIQAQDLVPRDCSSTLDPYCRVSLLPDRRGDLQSKIQRKTLNPIFEEPLMFELGANKLPSTTLEILVFDYDQFSQDECIGQLHVSLDTVDFSEKTILWKGLMPPDKPKDHEEIGDIMFSMSYLQSAERLTVAVTKARNLRHPEDGKLSLDPYTKVTLILSNRKTKKRKTSTSRGDCNPEWNEALVFNLPNEYLD…	fc774272	http://genomeportal.jgi-psf.org/cgi-bin/dispGeneModel?db=Lotgi1&tid=249358	conserved motif upstream of C2A?
										Syt34	8	var1ATGTTCCAATCGGTCTCTGCTCATTTCGTGATATTTATGGTTTTTCCTCTTATCGTTTCAGTTCCAACGCCGGCCATAGTGTTTATGGCAGTTATCGGAAGCTGTTGTCTTTTACTGCTCATTCTCTACCAGTGTCTAAAGGCAGGGCTTTTTTTCAAGACTGAACCACCGGAGAGACCTAACGAGAAAGACTATGCAGAGCTCGGGGAAGCTTACGCCACTGAAACCGACGATGATTACCTAGTTGGAGTTTCCTCCAAGGGTACGAGTCGACGGAGCAGTTTCAACACAAGTGGTTCTAAGTCGGATGGGGAACTTGCGCTGGGTGATAGCGCTTCTGTGTGTGGATATGGACCATATTCGGACTCGGAATACGGCCCGTCCGACGGGCGCAG…	var1MFQSVSAHFVIFMVFPLIVSVPTPAIVFMAVIGSCCLLLLILYQCLKAGLFFKTEPPERPNEKDYAELGEAYATETDDDYLVGVSSKGTSRRSSFNTSGSKSDGELALGDSASVCGYGPYSDSEYGPSDGRRAMSAYGDGIDMRDEVLSTAGRIQISASYAPTAEKLSVTVVRAEDIPTKQRGGASSVQVRIVILPTKKQRFKTKAKPATNPNFHETFTFTRITQNELRNLCLRVRLYGHERIGKDKLLGESKIELTEFELDGEGTPLWRTLTPGNAIGSSDSMYDLSDTGSVHSFGSYGSSSSLAMVQSGAPELLVSLCYQSLTGRLTVEVLKASNLRNVAMQRAPDSYVKVTLVSSSGKQVAKSKTTIRKSMADPEYNESFVYEISEKDLPEM…	fc279512,fc310701,fc256760,fc317256	abav01010358.1	http://genomeportal.jgi-psf.org/cgi-bin/dispGeneModel?db=Nemve1&tid=248914	mutually exclusive alternative exons: C2B								Syt15b	9	TCTTGGTACCATCGACCCATCTCTGTACAGGCATAGGCGCCGGAGTTACAACGATATGACTTCAAAAACAGGCGGGAATAACGACTGCATGGAAGAGGATGACGACGACGAAGATGACAACTTCGATTACGGGCCCGACTATCTGGGCAAGATTCGTTTCGGGGTAAGTTACTCGAAAGAGTCTGAGAAGTTGACCGTGGTCGTCATGCAGGCCAACAAGTTGCCATCCAGGAACCCCGGGTCTGCCGACACCTGCGATCCATTCATCAAATTGGTCCTCCTACCAGATCTTCGCAGTCAGGTGCGCACATCGTTCAAGAAGAAAACATGCAACCCAAAATTTGACGAAACTTTTGTGTTCCAGGTGCCAGTGAAAGATTTTGAAGAACGCATCCTCAA…	LGTIDPSLYRHRRRSYNDMTSKTGGNNDCMEEDDDDEDDNFDYGPDYLGKIRFGVSYSKESEKLTVVVMQANKLPSRNPGSADTCDPFIKLVLLPDLRSQVRTSFKKKTCNPKFDETFVFQVPVKDFEERILKLTACDVDRLRRHNVIGHVIYPLKTSGVLADNAECGKKITVIRDLDLDDCIENSSEDKGELLISMTYNAGTERLNVGVYEGRNIKKIVESKNANFYAKVALMKNHCIVKSKRTDTIKDDRNPKFNESLSFKQPNENSLMNVCIVVSIFQNLHAQRDKMVGRVVIGPYMFARGKELEHWNEVMTKPLENITYWHNIT	None	http://genomeportal.jgi-psf.org/cgi-bin/dispGeneModel?db=Helro1&tid=170389	N-term unidentified, conflicts with JGI model, see model notes for my gene prediction, conserved motif upstream of C2A	Dblc2	4	ATGGGGACTGGACCTTCAACAGTTGACCAACCCGTTAACACTAAACCATTATCACAAGATCCAGCTAAAATAGAAAAATTAACAAGATTTTTAGAGGCCAAAGCAGCTAGAGATAAGTCTGTTACTGTTGCTGAGTTAACTGACAAATATGAACAGGACAAGCAAAGTATGAAGATGTTGCAAGGATTATTTAAGAAATTAGATCCCAGATATGGCATGGCAAAAACAGTAGGGGAAGTAACTGGTGAAATACAGATATCATTTAAATATGATGTCAGACAAGAGATTCTATTGGTTAAAATTATTAAATGTAGAGAATTGAGATGTGGTGGTATTCGCTCTAAGACATCTAGTCCATATGTAAAGATGGATATGTATCCTGATAATTATAGTCAAGGT…	MGTGPSTVDQPVNTKPLSQDPAKIEKLTRFLEAKAARDKSVTVAELTDKYEQDKQSMKMLQGLFKKLDPRYGMAKTVGEVTGEIQISFKYDVRQEILLVKIIKCRELRCGGIRSKTSSPYVKMDMYPDNYSQGSQVTQIVVEENNPVFSEIFKFRTSEIELIENNLVVQVWDYDAITQDDFLGEVIIRLQDFDFNKSIVHTAWYNLNTSTDLSITGEVEVSLNYQLPDQLTVTIHHCIGLSPPDGQSSANPFIKVAIPGTKTVHSTGVMKNSLDPKWEESFDFSVAQEEFAFRYIVLHVIDDNNTEGNCSLGQVIIDLDTFNPVEEHRQTYKLADLKNSEHLKNKTMQSSISQELRESFLAHAAVQHPKFLFQGDSHTGKRIVTVTCRKAKNRAKIRVV…	fc734001,fc727206,fc730060,fc787184	http://genomeportal.jgi-psf.org/cgi-bin/dispGeneModel?db=Lotgi1&tid=236949	Double C2 domain protein with similarity to Syts, but lacks TM domain and shared introns
										Syt35	5	ATGGCGTTTGGTTACGTACCTGCCATCTCGTTTCTGGCGCTGATATTGCTCCTGTTGGTTGGGCTTCTTGGCATGTACTACTGCCTGACACATAACCTCTGCCCTTGCACGCAAACAGAGGCCGACAAAGTCGCATACGAAGAACTCAACATCGGCGAAGAAACGGACGAAGCCGAAGACCTCGCCCGCTCTCCTCGACCGGTCAAAAAGACTCCTCAAATCGCATCGGATTCCGAAGTCGATGGCCGAACTCCCTCCGAGCGTGTCGAAAATGCAAGCGAGGTACATTCGGATACCGAAGTAGGGTCTATACGTAGTGCATCGACTGCTAGGGCGGGTGGGGTACGGGGTGGAGAGGGAGGCGAGGAAGCTTTGCTACCTGGCAAGGCGTGGATCGTA…	MAFGYVPAISFLALILLLLVGLLGMYYCLTHNLCPCTQTEADKVAYEELNIGEETDEAEDLARSPRPVKKTPQIASDSEVDGRTPSERVENASEVHSDTEVGSIRSASTARAGGVRGGEGGEEALLPGKAWIVAEYYPDVGRVGFSIVEAQNVPMKGKGGGTHARFHVVLLPAKKQRFKTKHRRTPHPKFRETFVFDRLVKEDLYRMAVRLRLYTQSGVAKEKLVGEINLQLADIAQAPGYKLNAWRDLRKARNPADP	fc256968,fc273780,fc295571,fc279438,fc208428,fc180068,fc279437,fc256967,fc309330,fc308106,fc180067,fc208427	abav01014390.1	http://genomeportal.jgi-psf.org/cgi-bin/dispGeneModel?db=Nemve1&tid=248912	TM and one C2 domain only								Syt16	13	nnGCTAACGTTAATTATTCACGAGGCGCGTGACTTGCCCAGTCGCGAAAGGGGAGGCGCCATCCAGACACAAGTGCGCATGCTCCTACTGCCAATCAAAAAGCATCGTCACAAGACCAAAGTGGTGGTAGCAGCGGAGTCTAATCCACAATTTAATGAAACTTTCGATTTCAAAGTTCCTACAGACGACTTGACGAGCATGGGACTTCGCATGCGACTGTACGGATGCGAGCGACTGAAGAAGGATCGCCTAATTGGAGAGACCATCGTGAATTTCAACCGCTTGAATACGAACAACGTTCCATTCTGGACACCCCTCGATCCCCGAAGTAATTTAATGCACGGCGACTCAATGAGCAGCGTCTCAAGCAACCTGACGCACAGCGAGAGTGATTCTTCG…	xLTLIIHEARDLPSRERGGAIQTQVRMLLLPIKKHRHKTKVVVAAESNPQFNETFDFKVPTDDLTSMGLRMRLYGCERLKKDRLIGETIVNFNRLNTNNVPFWTPLDPRSNLMHGDSMSSVSSNLTHSESDSSTHSLNHAGTLELMLGVAYNGVTGRMAVEVIKGSNFKNMAAKRPPDTYVKLALMAPNGQEISRSKTSIRRGQPNPLYKETFMFQVPQFQLPDVSLMVSVFVQKSLKRKEMIGWFTMGNTNSSEDDASHWTAMLESKGEQVCRWHVLLEP	None	http://genomeportal.jgi-psf.org/cgi-bin/dispGeneModel?db=Helro1&tid=75146	N-term unidentified, conflicts with JGI model, see model notes for my gene prediction	Esyt2	41	var1ATGCCACCGCCTGCGAAACCGGAGGAGAAGCCTGCCGAATCAAAGGCTAAGCGAACGGCTGTTTTAGAAGACACTTTATTGTTTAATGCAGTGAAAAATTACTTCAAATATGCAGGTGTTGTCCTCGGTGTGTGGGGATTCGGATATTTTTCGTTCAGTCCCAGTTGGTTATTACTCGGGCTTGTTCTGTTTATTTGGAAAGAAAAGAACAAGACATCACAAAAATTACAAATTGCAATTTCTCAAGAAGCTGCCAAAGATGAAAGAGCTGCGATTCTTGCCAGAGTAGAAGATTTGCCGTCCTGGGTGTTTTTCCCTGATGTAGAGAGAGCAGAATGGCTGAACAAGATGATACAACAGCTATGGCCATACATTGGAGATTATGTAAAAGACCT…	var1MPPPAKPEEKPAESKAKRTAVLEDTLLFNAVKNYFKYAGVVLGVWGFGYFSFSPSWLLLGLVLFIWKEKNKTSQKLQIAISQEAAKDERAAILARVEDLPSWVFFPDVERAEWLNKMIQQLWPYIGDYVKDLLHKSIEPAVKKSLPVALAASFRFSQIDLGDIPPRIGGIKVYTENVRRDEIYMDLEIIYSSDSEITVQAKGINAGIKDLQIHGTMRVIFKPLISRIPLFGGLSVFFLNNPTVDFNLTSLANAFDLPGLSDMLKNIVQEQIANIMVLPNRIPVSMVKGLDLNKLRYPQPQGVLRINIIEAKELKKADIGITGKGKSDPYVICSVGAQKFQTKVIDNTVEPVWNEDYEAIVDVADGQLLTLDVNDRDPGNDDDHLGGLSVDISQAK…	fc769611,fc694980,fc701182,fc761618,fc769611,fc694980,fc574358,fc694137	http://genomeportal.jgi-psf.org/cgi-bin/dispGeneModel?db=Lotgi1&tid=249373 and 249374	alternative splicing between 1st and 2nd C2 domain
										Syt36	1	GAATATCTAGTTTGCATCGACTACGACACTTTGCACGAGTTCGCTTCTGAAAATAACAAAATGTCGAATCCGACGTTTGCCCTTTGGAGGTGCTGTCTTACCGGTGAAACCAAGCCAAAGCCCAAGAAAAAACCCACTGATGAAAAGAAGCAAAATGGTGGCGTCGAAATCGCCCACGAAGCGAAGCAAGATGATTGCTATGTAGAAAACAAAGATATCGAATATTCAAAAGCCGATGATCCTACGACTCCAAACGAGGACCGCGGAAGTCACGATGGTGTTGAAAGTGGTTACGATAACTCTGAATTAGATAGCTCTGCTGCACCGTCTGAGGTTGACGCCGGGCCGATGGAGCCCTCCACGATGACAATCGTCCAAAAAGGCTCCAGTGGGGGTGTA…	EYLVCIDYDTLHEFASENNKMSNPTFALWRCCLTGETKPKPKKKPTDEKKQNGGVEIAHEAKQDDCYVENKDIEYSKADDPTTPNEDRGSHDGVESGYDNSELDSSAAPSEVDAGPMEPSTMTIVQKGSSGGVSSTEIGAGGRLHLKFSLNNNKLSVKISSIQFAPHQKWKNEDLEVSCMLLPVHKQSFRRRATRLGETIVIQIPPRDKTPSSLRFRLYDHKTITKKYLIGQGVVHVEDLKLEAEEVTIMLDMTSPNTYGIDNRYISGIKPAQDSITEDPIPEILLSLEYRGLTRKLVAEVVKTRNLGLWTESKPCDLYVDLTLKDKDRRVLRVCRTSVKRHVIDIENNEMFMFRLNNERMKEVTLIFSVVRVSDVRKKEEVLGSCAFGRDTSGQQQAE…	None	abav01002389.1	http://genomeportal.jgi-psf.org/cgi-bin/dispGeneModel?db=Nemve1&tid=248918	N-term unidentified, one C2 domain only, no introns								Syt45	3	ATGGGTCAAACGAAACGGCCAGTGGACGATCGGGGTGTTGGTAGCAGCACAACTGAGAGCATCCAAGCCACGCAACAAATGTTCTCCTCTCCAGTTCCATTCTGGGGAACAATAATGATATCAGCAGCAGGCTGCTTGTTCCTTCTCATTGTACTCTTCTGTTGCCTTTTGTTCTGTCTGTGCAGACGATCAAGCAAAAAGAAAAAGTTTGCTGGTCGGCCGGTTGGACTGACAGATAATTTGGACGCATTCAAGACAAAATCGACGTTAATGCAACCAGGGCTCGACGATCTTCCAGAAAAACAATTTGGAACATTACATTACTCTCTCGATTACAATCTTACAAAAAACATTTTGCACGTCGGAGTTATAAGAATTGATGACCTACCTGGCTCCATA…	MGQTKRPVDDRGVGSSTTESIQATQQMFSSPVPFWGTIMISAAGCLFLLIVLFCCLLFCLCRRSSKKKKFAGRPVGLTDNLDAFKTKSTLMQPGLDDLPEKQFGTLHYSLDYNLTKNILHVGVIRIDDLPGSIFSKPSSTFVRVRIHPELRTFETKVVNLTRNPVFQEIFSFTMPPSKQASSTVVFSVYDYQMFTKHKLLSQLHLPLKTLILADLVEDFALLEEPSKLEEEEQIGDICLSLKFVPAQNKLHVIVIEAKNLHKWSSELKDPYVKLYLMMNKKLLKKRKTTTIVATDINPYFNEAFEFNVSLEDIKNCSLLVRVSYKRSLGRSNHIGEVLLGLEKLGTGYKHWTDIVATPGQPFAMWHNLNICEN	ey390093,ey379885,ey378588,ey378334,ey384404,ey376448,ey379884,ey390092,ey378333	http://genomeportal.jgi-psf.org/cgi-bin/dispGeneModel?db=Helro1&tid=65797	Conflicts with JGI model, see model notes for my gene prediction	Rph	21	atggatagatgggtgtgtcccaacgacagacagcttgctctgagagcaaaGCTAGGGACAGGATGGTCTGTACATACCAACAGACTGTCATCATTTCAGAAAGCTAAACAGCTAAATTTAGATGAACAGGAACAGATCATGAGGGTGATGCAGAGAGCAGAATATTTAGATGATTCAGAACAAGAAAGAATTGGGCGTTTGGTAGAAAAATTAGAGAATATGAAGAAGAACAGTATAGGAAATGGAACAACACAGTGTGTATTATGTGGGGATGAGTTTGGATTATTAGGTTCTTCACCTACCTTCTGTGATGATTGTAAAAAGGCTGTATGTTCTAAATGTGGAGTAGATACTGTGAACAGTATGAGACAACCATTGTGGTTGTGTAAAATCTGTAGT…	MDRWVCPNDRQLALRAKLGTGWSVHTNRLSSFQKAKQLNLDEQEQIMRVMQRAEYLDDSEQERIGRLVEKLENMKKNSIGNGTTQCVLCGDEFGLLGSSPTFCDDCKKAVCSKCGVDTVNSMRQPLWLCKICSEQREVWKRSGAWFFKAIPRYVIPEKKTENTKYQARGRIHTQGSRRVRPGGPSPAWHKGRGSSSTGTASYGESSEQDSSSSSEDEVNFNSKHRHKRGAESGTSKKLYFSASLGCLEFSLLYDSVNNALYCTIVRAKGLKAMDSNGLSDPYVKLHLLPGANKSTKLRTKTIHKTLNPEWNETLTYYGITEEDVVKKTLRLSVLDEDHFGFDFIGETRVPLKKLKPHQTKAFNVYLEKTFPLEKDDDLIAIRGKILLSLRYATSKQSLI…	fc691423,fc691422	http://genomeportal.jgi-psf.org/cgi-bin/dispGeneModel?db=Lotgi1&tid=249375
										Syt37	1	ATGGCTCTTGCATATTTCATTCGCGTGTTTTGCTTTTCTCGCAGACAAACTACGACCGTCGATGGAGCAAGCGATCCCGGCTACCACGTGGCGGCGGAAGCTGACAAAGATCTCGAGTACTTCGATGAAGAGGAGAGCCACGAACTGAATTCCAACAGAACCAGCGATGGTCCGTTTTCGTTCCTCGGAAAGCGAAACGAATCCAACATAATGCTTCAGGTCCCCAGCCCGACGGCATTTCGTCGTCGTTACACGCTGGCGACAGCAAGCTTGGGACTGACTCAGGGTCTTAGCACGAGCTCGCTTCCAAATGGAAGATCGCTTACTGGGCGCGCGTCTACGAGAAGTGCGGGTGGAGAGACGTACTCGGACGATGAAACCATGACGCGGTCCAATATT…	MALAYFIRVFCFSRRQTTTVDGASDPGYHVAAEADKDLEYFDEEESHELNSNRTSDGPFSFLGKRNESNIMLQVPSPTAFRRRYTLATASLGLTQGLSTSSLPNGRSLTGRASTRSAGGETYSDDETMTRSNINRNDLISQGIQRTRNPSDSPRQTPTRGMSSGSSTSEMGENQIRGVGKLYVTLDFTMHTCKLSVTITKMDFPPYQQRDPQQLEVSVMLLPGKRQSFRAKPKEFNDPVAIYLYPKDKVKDMSLRFRLYEHGSMGARHLLGEGVLRLRNVNLDNEMVPVAVDLQPPGSYVPEGASGAIMYEGELAISEEDRPEILISLEYRRLTGKLLLEVIKTRNLGMLTDSKAKEMYVSVKLIGSNGELISKGRTTPRRHMIDPEYNEMFLFHVPEQ…	fc318804,fc318805 - chimeric	abav01002389.1	http://genomeportal.jgi-psf.org/cgi-bin/dispGeneModel?db=Nemve1&tid=248919	No TM, no introns								Syt46	32	ATGAGTTGGCTGGAAGACATCATCATCATTTCATCTCTCATGGCCGCCTGCATCCTTTTCATCATTGTCATCATCATCGTCAAACACATTCTACTTGGAAGGTTTGCCTGTTCGACGAAGCAACAAAACAAAACCGCAATTTACGTGCCAGCAAATGTTCAGCAGCAGCAACAGCAACAACAACAACAACAACAACATTTCCAACATCAGCTGCACCACCAAGAACCACATCCTGCACGCCAAGTAACAGACATCAACACGAAAAGGGATCACCTGTCGAATAATCTCCTCCTCTCAAACAGCATCAAACAACAACCTGACGACGACAAAAACACAAGCAACAGTTGCAGCAGCACAAGAAACAAGCAGCGCAATAATGAAAAGTCATCGTCATCACGT…	MSWLEDIIIISSLMAACILFIIVIIIVKHILLGRFACSTKQQNKTAIYVPANVQQQQQQQQQQQQHFQHQLHHQEPHPARQVTDINTKRDHLSNNLLLSNSIKQQPDDDKNTSNSCSSTRNKQRNNEKSSSSRDLNNGCQDTKTMTSFAGDNYNSSNHNDDGGGVCGGATHDVTTRQSDHFKLTSTQQRRPSKFRQDTADDCQDPDPADVIDDITEKIRPMVKKAISCDSILSDLDGSTTEAVRLGQIELSVHYNRQTSELSLTIIQARDLERDDVRLFSAGGVSGGGGGVSFVGGANCGVDSFVQVSISPRNQGKFCTKFHKDTNCPKYQETFTFKVPGCEYQLQTVKIEVLSANMATTSAAAVAAATTNDSLNATTKTLQQTPSTKTLGEAELRLGD…	ey342530,ey377487,ey381586,ey376217,ey345678,ey381009	http://genomeportal.jgi-psf.org/cgi-bin/dispGeneModel?db=Helro1&tid=67802	Conflicts with JGI model, see model notes for my gene prediction
										Syt38	10	ATGCCGAGCGAGTTTGGTTTGACTTGGTGTTCGTTACTTCTCGTCGTCACAAGTCATCGCGTCATGGCAGTCGAGATCGCGCTGAATCCGAGGAAAGTTTTGATTGTGGTTTTGTTGGTAGTCTTTTCCGTCTCAGGTAAAGACATTCACCGAGCTCAAAACCCCCCAAAAGACGACAAATTTTCTGGAGTCCCTCTCCCAGCCATCATCCTTCTCTCTGTCCTCGGAGTCTGTCTTCTTCTGGTCGCCATCTTGTACAAGTTGTTGAGTCTTGATCGTTGTTGTCATGGTGACGATGACGAGAAAAAAGGTTCAAAGGTTGATGGCGCTAAGTACGCGGAGCTTGGTCAGGTGGACCAGCCATCCGACGCAGAGGACGAAGAAGAGGACCTCGGCGGT…	MPSEFGLTWCSLLLVVTSHRVMAVEIALNPRKVLIVVLLVVFSVSGKDIHRAQNPPKDDKFSGVPLPAIILLSVLGVCLLLVAILYKLLSLDRCCHGDDDEKKGSKVDGAKYAELGQVDQPSDAEDEEEDLGGGYRPLTASSPSHTLNPGFPCAPGGRRLGKPGRSASMVTPRPIDPSYFLSVNNTPAAAKTSSALDVSRFRSELDLTFGSSSNNSAKYGSWAHGLAAPPSKDRAMSAYGDLTSLRRPSASDPRRRFAKLQVSISYAPTAQRLEIEVLRVEDVSDALIRSGIAAEVVVHASILPSKRSRFKTKAKPITNAAFHERWVVRNVSKKELFMQQLRFRLYSHEFLGMGRILGETVVDVMSFDLEEVANSKWLTFTPAPEIKKLLNL	fc272601	abav01011557.1, abav01011555.1	http://genomeportal.jgi-psf.org/cgi-bin/dispGeneModel?db=Nemve1&tid=248915	TM and one C2 domain only								Esyt2a	8	ATGTCTGCCGTGGACGACTATCACACTCTTTTGCTGGCCAAAAGAGAAAAACTGAACAAAGGTAACGATGGTAGCTTGATTTCGCTAATTTTGAAGGGCTTCAAGACAACCGGAATTGCAATTGCAGTTTGGTGTTGGGGGTATCTGGGAATGAGTGTGGCGTGGATTTTTGTTCTCCTATTTTTTCATATCGTCAGTGAAGAGGTAACCAAACAGATTAAGTCCAAACGAAGGTATGCCCTGCAGGCTATGTGCAGTGAGAAGGGGGCCATCTTGAGTCGAGTGGATAAATCTCATGCTTCCTGGATTTATTTCCCAGAGGTTGAACGAGCTGAATGGCTGAACAAAATGGTAAAGCAGTTATGGCCGGTGATAGCAGAGTACGTGGAGAACTTGATA…	MSAVDDYHTLLLAKREKLNKGNDGSLISLILKGFKTTGIAIAVWCWGYLGMSVAWIFVLLFFHIVSEEVTKQIKSKRRYALQAMCSEKGAILSRVDKSHASWIYFPEVERAEWLNKMVKQLWPVIAEYVENLIVTTIQDSIQGYMPANLGVFKFNNVDMGDIPIRIEGVKVYTDVNKQDEIIVDVNVRYAGDANIKCTVKGINFGIKSLRIYGNLRCVINPLISDVPIIGGLTVFFLNCPEVTFDMTAAANILDLPVIKKTIKDIVCNVLSDLCVLPRRIPIALHGSVDSTMIKYPPPEGLVIIHMVECKALKSADINIIGKGKSDPYCTIGVGNLIQRTKTIHATLDPVWDQYFQFVVDQTRGQWIDVQVFDEDAGSTNDDPLGNVTLDIEMVASKKN…	ey367747,ey366657,ey370960	http://genomeportal.jgi-psf.org/cgi-bin/dispGeneModel?db=Helro1&tid=180209	Conflicts with JGI model, see model notes for my gene prediction
										Syt39	2	var1ATGCAGACCAAGCTGATGGAGAAGCTGCACACACGAGAACGGAACTACATCAGCTTGGGTCTGCGCTCACTGATCTCGCGAGAGGCGAGGGCGCTTATTAACGATGGACACGAGTGTGAGGAGGACGAGGAGGAATGGGTACTAAACACGACCAACGAGAAAATCAAACAGGCTCAGGAGACTCCAAGTACCATTGCTCGTCTCCAGGTCTCCGCCGCCTACTCCGAAACAACCGGTCGCATTGCCGTCAATATTTGCCAGGCTACTCAGCTTGCTACTGTCCTCCAACAACACGGTTACAATACATTACAAGTGCACGTGAAAATGCAACCCCTTGCCACGAAGTTCCGTTACAAAACGCTCTCCAAACCGGCTTATCGCGCCATCTTCGACGA…	var1MQTKLMEKLHTRERNYISLGLRSLISREARALINDGHECEEDEEEWVLNTTNEKIKQAQETPSTIARLQVSAAYSETTGRIAVNICQATQLATVLQQHGYNTLQVHVKMQPLATKFRYKTLSKPAYRAIFDEQFAFDGFRKRDLRKCWFRFRLYSFTKFGKKKIVGQVNVSVTDFEENGVWGTLWLDVTPSDEMYRLIASANELGNY var2MFSIQRKKGWNGTAVLHGNVTVSEKTEEYNYKVPNAAIILLSFLAFSLIFLAIFFLILRRMQTKLMEKLHTRERNYISLGLRSLISREARALINDGHECEEDEEEWVLNTTNEKIKQAQETPSTIARLQVSAAYSETTGRIAVNICQATQLATVLQQHGYNTLQVHVKMQPLATKFRYKTLSK…	fc308172,fc308173,fc248042	abav01026716.1	http://genomeportal.jgi-psf.org/cgi-bin/dispGeneModel?db=Nemve1&tid=248916 and 248917	TM and one C2 domain only, alternate starts produce variants with or without TM domain								Esyt2b	8	var1ATGTCAGAAATCTCTGAGATGACACCCGTCAAATCAGACATCGCAACTGTAGACACAGACTCACAAAGAAATCTGAAAAAAACCACCCGGAGCCAAACAGTGCAGTTGCTGCCGCTGATCGTAAAGTCGGCCACCACTGCCGGATTTCTTTTTGCAGTCTGGGGGGCTGGGTTTTACCGTTTCAGTGTCTCCTGGGTGATAGGAGCTTCGACAGCCTATTTCATTGGAAAACAGTACAAAAAAAGTTTGAAGGAGGAAAAGAAGCGATTGGAGGAAGAGAGAGAACTTGAGGAACCCACTCTGGCCAGGGTTGATGAGCTCCCAACGTGGGTTTATTTCCCCGATGTAGAAAGAGCTGAGTGGCTGAATAAGATGATTCAGCAGATGTGGCCGTA…	var1MSEISEMTPVKSDIATVDTDSQRNLKKTTRSQTVQLLPLIVKSATTAGFLFAVWGAGFYRFSVSWVIGASTAYFIGKQYKKSLKEEKKRLEEERELEEPTLARVDELPTWVYFPDVERAEWLNKMIQQMWPYIGEHVCKTIASLEKMIDEKLPSIIRPFKFEEITLGEIPPRLGGVKVYIDNVKRDEIVLDAEITYAGDCDINLSMRGLHAGIKDILLHGMIRIIFRPLINKIPLIGGLEFCFINLPNLDFDLTNLANIFDVPFLNDSLRKIITDQVSNFLVLPNVIRVDLVSPSDLLNTKPSGHRGVTVGGIGGITLPYGVLRIKMVEADDLKRADAGKIFGKGKSDPYAVVTVGGTTYKTKYIASTLSPRWDEVFEFAVDDVKTQEIEIKVYD…	ey299465,ey308324,ey306691,ey296828,ey305094,ey308323,ey353987,ey305040,ey337046,ey315186,ey312156,ey299464,ey376324	http://genomeportal.jgi-psf.org/cgi-bin/dispGeneModel?db=Helro1&tid=185262	alternative splicing, 2nd C2 domain, conflicts with JGI model, see model notes for my gene predictions
										Syt40	8	ATGACGGATACAGCGAGTCTTGGGATCGTCCTGGGCGCCGTTTTAGGGTTCCTGTTTGGCGCCGTGGCCGTCTGCGTTTCATTTCTCTGCTACAGAAGGCATGCGAAGGGTAGTTATGACACGCATGATGTCGATGGTCGCAGGCGAACGATTGAATATTACAGTGGCACACCGCAAGGCTACCTCCCACCAGCGCACACCAGACCCTACCCTGTACAACCGAATATTTACAGATTGACAAAGAAATCCGAAGAAGAGGCTACTGAATGTGAAGACGGATCCCGCGAGGACGATGGGGAGCGCGTACGGATCACTGACCCGTATGACTCGTCGGTGGTAGAGGAATTAGCCGAAGGGGAAACTGATAGAGATACCATCGCTGATCTCGACACAAGTACT…	MTDTASLGIVLGAVLGFLFGAVAVCVSFLCYRRHAKGSYDTHDVDGRRRTIEYYSGTPQGYLPPAHTRPYPVQPNIYRLTKKSEEEATECEDGSREDDGERVRITDPYDSSVVEELAEGETDRDTIADLDTSTPTKAKKPKKPLLKQFSLPAKIGQLSEDLVHHSPEKFIRDKQTEMQECVLEISLFYDTASKELHITVINVSGIPTSDETFLRPPNCSVKMRILPEMLHWQWTRKVSRTLNPVFNETFIVPGFVHNKLRECTAHFVVLDFDHIQDNVYVIGEVFMPLSELRANRLEKIVKRTFGKLLIAMSHNPIDKKLTVRVDSARGLPEMSRRTTNAYIKVDIWFTGQKLFSRVTKVQYKSKSPIFNEVFIFDVSDDKLPQITISFRVKHHGKLRE…	fc243062,fc263728,fc281266,fc319997,fc307356,fc227398,fc319996,fc227397	abav01025481.1	http://genomeportal.jgi-psf.org/cgi-bin/dispGeneModel?db=Nemve1&tid=248928									Rph	38	ATGGAAACCTGGGTGTGTCCAAATGATAGACAACTTGCTCTCAGGGCCAAATTAGGCTCCGGCTGGTCAATCCACACGAACCGGAAAACTCCGTGTAGCAAGCAGGAATCACTGACCAGTGAAGAGATGGATCGAATTACCAAGGTCATTAAACAGGCTGAAAAAGTAGAACAATTCGAAATGTACAGAATTGGTTACTTGGTGGACAAATTGGAAACGATGAAGATGAACGCCCTGGGTGATGGGAGGAATCAATGCGTTCTCTGTGCGGACCAGTTCAAAATTCTCAGCAAATCTCCATCCGTATGCTCCGATTGTAACAAGAATGTTTGTTCCAAGTGCTCAGTTGAAACTGTCAACAGTAAATCTAAGGTCATTGACCTCTGCAAAATATGCAGT…	METWVCPNDRQLALRAKLGSGWSIHTNRKTPCSKQESLTSEEMDRITKVIKQAEKVEQFEMYRIGYLVDKLETMKMNALGDGRNQCVLCADQFKILSKSPSVCSDCNKNVCSKCSVETVNSKSKVIDLCKICSEKRELWRKSGAWFYKGLPNYIKPLTTKKSNSGKGAMGSFRNNNTKLLTSTNNNTSNSSSNNNNNMATSSILSTNRSFRMSPRQQLENNNVNNHNNNFSTSPKNVGAWNNSLSSNNNNLTTNKEQPQQNVNNITNNNQPQVIHTNFLTFMKATQKVGQFNEQDSDSSSDDEVNIIRKRVRPKESATTHGIIEFNLHYINKEKLLKCTIVRAKNLPAMNKDGTCDAFVKLNMLPGLSKATKRRTKTKIKTRNPEFDETVEYHGVEEED…	None	http://genomeportal.jgi-psf.org/cgi-bin/dispGeneModel?db=Helro1&tid=85187	Conflicts with JGI model, see model notes for my gene prediction
										Syt41	6	ATGGGGCTACCGTTAAAGTTCCAAGATTTTGACCCTCGCCGCAGCAAGCAGAATACCAGTTATGTAAGTCGTATGATATGGCAGAATACCGGTGTCACGTGTGTACTCGGGCTCCTTGTCTTTCCCGTGCTGGTGGGCGTGGCCATAGGGTACCTGCTTGTCCTACTAGGGGTGACCACGTACCGCAAGGTCCAAGCAAGAGGCAAACAAGAGGCTATCGACAGGGAGGAGTACCAGAAGATTAAGGTTGTCCTTGGCAACGAGGTGATTGACTCGTCGTTCCCGGATAAAGTCTCTATGAATGTCCAAGATGGCACCGTACGGGCCCCGCCAGAACACGTGCCTCATAAATACTACTACCACCGACTTATCAATCAAACAAGCAATACCAATGGTTAC…	MGLPLKFQDFDPRRSKQNTSYVSRMIWQNTGVTCVLGLLVFPVLVGVAIGYLLVLLGVTTYRKVQARGKQEAIDREEYQKIKVVLGNEVIDSSFPDKVSMNVQDGTVRAPPEHVPHKYYYHRLINQTSNTNGYVKAHGDDESAGSEDEDNKEKHAYLRDSRDESDSSLHASMEDNADRTDDEKGAKREKRQKRRQSSNNTMITNSPEKVNMEEVKDVIINIDENEKHTSGLGRLRFALNYNATKTELQVTIIKASDLFVHDNKEGINPYVKISLLPQKFCWQKTRIVEDSPDAVFNESFVISGFSKERIREYKLSFCVVNYHEYFKERYADDVIGEIHFPLSELKVPDDKSTVSLTRWTDLRPVASSKSDPVDLGEVCVSLCFRPFSGRLIVTVTKIQG…	fc260266,fc247245,fc247244,fc260265,fc300628,fc194323,fc194322	abav01025481.1	http://genomeportal.jgi-psf.org/cgi-bin/dispGeneModel?db=Nemve1&tid=248929
										Syt42	9	ATGCTTACTGACGCGTTTTTGCAAGCTCCCATAGACCAAGTAATGCCTGTCAAATCCTCGGTAGTCCTCATTATCGTCGTAGGCGTGTCTACTGCCCTCGCCAGCGCCTTCTTCATCGTCTTCTGCAAATGTATCTGGGTCTGGTGGAAATACAAGCGAAGTAGGCAGCCAGTTGCTAAGGACTATGAGACCTATGCCATCACACATCACACCAAATGGCCAGCGGAGTATACCTATCAAACCTACGAGAATGTTCCATCGGATGCAGATAGTGTTGAAAGTGAAGACCCCTATATCATTGAGACCCCGGGGGATTATGGGAAGCTGTTGTTGCAGTTGGACTATAGTACGGAGGACGATGTACTGATTGTGGGGGTGGTACAGGGGAAAGGAGTTATC…	MLTDAFLQAPIDQVMPVKSSVVLIIVVGVSTALASAFFIVFCKCIWVWWKYKRSRQPVAKDYETYAITHHTKWPAEYTYQTYENVPSDADSVESEDPYIIETPGDYGKLLLQLDYSTEDDVLIVGVVQGKGVICKTSVQTAQIYPVVQIYDENDRMLDERKIEIQPMTFEPQWNEEVLFALSGRPVTSLNVQVRLYELDSFSNQHVIGCIKLPLAEQSFEESRADWYDLEDEHKIECDYVGEVLLSLNYFPTTQRLTIVVLKARNLKIDNVSGLWGPLVKVFFHVNKRRVGRKRTAMQKKTFNPVYNEAFAFKVSQEAMPKITFRILVVSKTSHGQDEVLGHVTLGQNVIGSGFSHWSHMLATLRKPVAMWHPIIPFT	fc273966,fc275281,fc268334	abav01025292.1	http://genomeportal.jgi-psf.org/cgi-bin/dispGeneModel?db=Nemve1&tid=248906
										Syt43	11	ATGGAAAATTCGGTTATTCATTACGTCGAGATTGCGGTCTCGGTGGCTGCGCTTTTGTTCTTCATTCTTCTCGCGATCTTATGCTTGTTATATATTCGCAAGCATTACCAAGAGCGCAAACGTCCAAAACTCCTGAAACGACCCTCACAGTACCGATACATATCCCCGAACGAGCCACCAGAGTTTATCATCCCTCCGTATAGCGGAGGACTACTCGATGAAGAAGCTTTCGAGGAGAAGGAAGACGATAACGCTTCTCACACATCAGAAAGAGACAAACTCTCCGTGACTGGGACAACACAAGTACAGCCACAATTAGGACGATCGATGAGCGCTGAGGCGGCCTCGGGGGAACGGACTCCTCCCGGATCGAGGCCTCAGTATAGGCGTGCTTTATCA…	MENSVIHYVEIAVSVAALLFFILLAILCLLYIRKHYQERKRPKLLKRPSQYRYISPNEPPEFIIPPYSGGLLDEEAFEEKEDDNASHTSERDKLSVTGTTQVQPQLGRSMSAEAASGERTPPGSRPQYRRALSSQGGSLAPRKNSASRRNSIAPYGKMQVSLHFVSNKSLLVIQINGTYDLPQLRTTGVSTPYVRVHLLPGNGSKDQRTNFMNLASNRICAFDRITLEEAKKATLKFVILDYDKFSRSEFVADIMMPLADIDLEQGETLTRHLNSQSRPETDxxxFQVKVLYYVQNKLVDKKKTKVAKGSTNPVFNEHFVFEMKEEELKNSSLLCEVYQSDSKLRVERIGVINLGVESYGTEIRHWNEMMLQPTKLVAEWHHLHPVK	dv092221,dv090016		http://genomeportal.jgi-psf.org/cgi-bin/dispGeneModel?db=Nemve1&tid=248931	gap in genome sequence, part-filled by EST dv092221, JGI Gene model is incomplete
										Dblc2	8	ATGGGTACCGGGGCTAGCGCTGCAAGAAGGCAGTGGGCTGTATCGGAAGAGGAAAATACCGCGGCCCCAAATGCCGAGGCCGCGAATGTTGACTCTGCTGTCAGGGATATGGCGGGCATGGCGAAACTGATGGAAGCGAAGCAAAAGTTTCTCAAGAACAGGAAAAAGAATACTGCATGCTTTCAAAAAGAGCTAGCTAGCACAGACCTTATCAAGGAAATGTACAAGCGAATGAATCCAACAGTGACTCAGGCGGACAGCGGGGATATCAAAGGAGACATTGAGATGTCTCTAAAGTACAATCACCGGGAACAGCTACTTCTTGTGAAAGTGATAAGAGCAAGGGACTTGGTCCCTCGTGACCTTAATGGGAAGTCTGACCCATATGTGGTGCTGGAA…	MGTGASAARRQWAVSEEENTAAPNAEAANVDSAVRDMAGMAKLMEAKQKFLKNRKKNTACFQKELASTDLIKEMYKRMNPTVTQADSGDIKGDIEMSLKYNHREQLLLVKVIRARDLVPRDLNGKSDPYVVLELVPDRLEEGTKKTRFKQKTLNPVFNEIFQFKVPHNNLTDTKLCATIWDHDFFGEDDFNGEAVVDLSRVNFNNGTHTDWFMLQLQTDFSITGELDVTVEYLEPDTLAVTIHKATNLKSSNSMANTSDAYVRCSVSGLDYHEQTKVIPGTLNPEFAEIFEFEVPREELDHRAIQFHVFGKETLVQDVSLGQAYFDLKSLDLDEPERTSLPLADLKNECLKRAEWAQNAVAQEFREAMYAHAMYKHPTFIYSMHNKGRKMYSVSSRNAG…	fc255737,fc232140,fc227487,fc253921,dv094992,dv084197,dv089121,dv084622,fc207690,fc207773,fc262531,fc227331,fc253922	abav01000432.1	http://genomeportal.jgi-psf.org/cgi-bin/dispGeneModel?db=Nemve1&tid=248909	Double C2 domain protein with similarity to Syts, but lacks TM domain and shared introns
										Esyt2a	2	ATGAGCGAGCTGGGAGAGAAGATCTCCCTTTTTAGAAAAGAGTTCTTTTCGCATTTCTTCACGTTCCTTGGCTGGTTTGTTTTAGCGTGGATTGCATGGGCTTTCGGCGCGCTTCACCTTAGCTTTGCGTGGCTTGTACTGTTTTTGTTTATCGGTGCCTTTCTCCAATCTGGCCATCTCTTGAAATCGAACAAGCGTAAAATTCACCGAGTAATAAAACAAGAAAATGATGTCAAGAAAGTATGGCCTAATATGCCTTCGTGGATTTATTTCTCCGAGGAAGAGCATGCCTTATGGCTGAATAGAATCTTGGACCAAATGTGGCCTTACGTTGAAGACATGGTACAAGGTATATTGAAGCACAGCGTTGAGCCTGCAATTCAAAGCTACCTTCCAGCT…	MSELGEKISLFRKEFFSHFFTFLGWFVLAWIAWAFGALHLSFAWLVLFLFIGAFLQSGHLLKSNKRKIHRVIKQENDVKKVWPNMPSWIYFSEEEHALWLNRILDQMWPYVEDMVQGILKHSVEPAIQSYLPAPLQSLCFEKMALGQTPLYITNIKTYKAKKRDKEFIMDLDVVYNGDAHFTLGIKKVQLGISDLKIHGPLRVILKPLLSDYNPVGGVTVFFLNRPKISFDLTNLLSVLDIPGLKGTLLDIVEDVVASFVVLPNRIAVPLSASVDAGDLQYPIPDGVLRVEVIEAKDLIAADMALLSKPTSDPYCIVEVGAQKYRTKTKKSNCDPVWKETFEAFIDNTEGQELFCKVYDEDIAGKDTEIGEVDVQVASAFENGKTDLWLHLEGVEEGRI…	None	abav01004087.1	http://genomeportal.jgi-psf.org/cgi-bin/dispGeneModel?db=Nemve1&tid=200561	no introns
										Esyt2b	4	ATGTCTGAGGGAATCGAAGATGTACAACCGCTGCCGTTCTACAAGCGAATTGCCATCAACATTCGCAACATGAGTCGAGACGAGGTTATGGAGCTGGGACGGTATTTTGCGGTAACTCTGGCTCTATGGCTTGTCGGCTATATGCACTTTAGCTTTGCGTGGATTGTCATGATACTAATGATATTCGTAAGTTGGCAATTTGAGATCGAGAAGAAAACTAAACACCGGGAAAATATGGTCCAGGCGCATATGTCTTCGTACATCGACAAGATCCAGAATCCGCCTTCGTGGGTTTACTTCTCCGACAAAGAACACGCCGAATGGATCAACAAGATGCTTCTGCAAATGTGGCCCTACGTTGGAGACATGGCCGTGGATATACTCAAGAATACTGTCGAG…	MSEGIEDVQPLPFYKRIAINIRNMSRDEVMELGRYFAVTLALWLVGYMHFSFAWIVMILMIFVSWQFEIEKKTKHRENMVQAHMSSYIDKIQNPPSWVYFSDKEHAEWINKMLLQMWPYVGDMAVDILKNTVEPEMQKNLPKSLNTLYFDKITLGNQPPIIQNVVSYDGDEKKGEFILDLDLKYEGDAQVKLSVKNVKLGLTKFKLNGILRVIFKPLVSLYNPIGGVTVFFLNRPKTKFDLTNLLNVLDFPGLNSTLRRIVDDTIASFVVLPNRVAIPLAEGVDASDLQYPIPQGVLRVKVVEARDLVAKDFGVVKKGKSDPYAILEIGAQKFRTKVKKNDLNPTWNETFEAFVDNSEGQDIDMFLWDEDKAGKDSKLGFLSTQIASAVEQGQRDVWLP…	fc280744,fc210853,fc210852,fc304229,fc304228	abav01004087.1	http://genomeportal.jgi-psf.org/cgi-bin/dispGeneModel?db=Nemve1&tid=239955
										Esyt2c	25	var1ATGGCTGCCCAGCGTGAAGGGAGCTCTATAAAAACGGGCGAAGAAAAGGCTCCATTAACCACAAACCAGAACCAAAATGACCCTAAAGCTGCAGAAGAACCTGAGAAAAAGGCCAAACCTACTGAAATCCCAATCGTTACATTTGTTTTGAAGTATTTGAAGTTCGTCGGTGTAGCTCTCGGAATATGGTTTATGGGTTGGATGGGTTTGAGCTATGTGTGGGTTTTGTGCGGACTTCTCGTCTTTACGATGTGGAAACTTAATCAAGAAGATAAAAGCAAGAGAAGAGCTAAATTACAAGAAGTTATGAAAACCGATTCAGAGATAGTGGCAAAAATGGACGACCTCCCTGCTTGGGTGTTTTTCCCAGATGTTGAAAGAGCAGAATGGTTGAA…	var1MAAQREGSSIKTGEEKAPLTTNQNQNDPKAAEEPEKKAKPTEIPIVTFVLKYLKFVGVALGIWFMGWMGLSYVWVLCGLLVFTMWKLNQEDKSKRRAKLQEVMKTDSEIVAKMDDLPAWVFFPDVERAEWLNKMIVQLWPFINDMVVKIMKETVEPEIQKNVPGFLKSIHFAEISLGNQPPRIGGIKTYTRNVKRSEIIMDVDLIYAGDADIQLSVKGISVGIEDLQLRGTLRVIMSPLVPSAPLVGGISVFFLNRPDIDFDLTNLLNILDIPGLSDILRGVVGDVVASFVVLPNRICIPLTDVDPYKLKYPLPDGVLRIEVTEAKDLVAKDIAVFKKGTSDPYAMVKVGAQTFRTETKKETLNPKWNEVFEVFVDNSQGQKIKIQLFDEDRASD…	fc296527,fc277283,fc228572,fc284029,fc267155,fc271806,fc261333,dv093332,dv081332,fc261332,fc262215,fc288707	abav01022663.1, abav01022665.1	http://genomeportal.jgi-psf.org/cgi-bin/dispGeneModel?db=Nemve1&tid=248934 and 248935	mutually exclusive alternative exons: N-term, possible assembly artefact
										Rph	17	ATGGGAGACATAGAAGTTGAGGCAGAAAATCGTTGGACTTGTCCAAATGACCGACAATTGGTTTTGCGAGCCAAGTTGAATGCTGGATGGTCGTTCCATAGCGGGGGCCCGGCCAAAAAGCCAGCGAAAACTACGATATCAGAGGCCGAACAAGAAATTATTAAGAATGTCATCCAAAGAGCAGATCGGATACAACTCCAAGAGGAAGGAAGAGTTGGCCGTCTTGTGGAAAAGCTTGAAAACCTTCGGAATAATGCTATTGGGAATGGAAGGGACACTTGCCTGCTCTGTGCAAGCAAGTTTGGTTTACTGAAGACCATTGACAAGGAATGTGATATCTGTGAAAAGAATGTCTGTGAGAAATGTGGTGTTGACACCCATAACAGTGTTGGACAACCC…	MGDIEVEAENRWTCPNDRQLVLRAKLNAGWSFHSGGPAKKPAKTTISEAEQEIIKNVIQRADRIQLQEEGRVGRLVEKLENLRNNAIGNGRDTCLLCASKFGLLKTIDKECDICEKNVCEKCGVDTHNSVGQPIWLCVLCSEQRELWKKTGAWFFKSIPKYTGGPLGGLSVDGLSNTRSVXXXXXXXXXXXLGLLEFTLRYQKLDSRLDVVLHDAKGLKPMDHGGTSDPYVKLHLLPGASKSNKLRSHTKYKTLNPVFNETLTYYGITEEEISSKTLRLQVFDEDTIGRNDFIGETSINLKLLNSNPTQTFKRSLIPKALVIYRATLTSLPLQDSPHSPLGRIQLALKYNTQRGMLFVTVMRCSGLASMDANGYSDPYVKCYLKPDPQKKSKRRTNIRK…	None	abav01009547.1, abav01009544.1	http://genomeportal.jgi-psf.org/cgi-bin/dispGeneModel?db=Nemve1&tid=248937	Gap/unidentified region in the middle
[truncated: 19 more columns]
