# Supplementary material for: A manual collection of Syt, Esyt, Rph3a, Rph3al, Doc2, and Dblc2 genes from 46 metazoan genomes - an open access resource for neuroscience and evolutionary biology
Source: BMC Genomics. 2010 Jan 15;11:37. doi: 10.1186/1471-2164-11-37 (PMC2823689; doi:10.1186/1471-2164-11-37)
Supplement: Additional file 2 — Comprehensive information about the ecdysozoan genes in this collection. This spreadsheet file (Ecdysozoa.xls) contains full details of each gene identified in the ecdysozoan genomes in this collection. [file 1471-2164-11-37-S2.XLS]

## Sheet: Sheet 1 - Table 1
	Organism	Ixodes scapularis							Daphnia pulex							Acyrthosiphon pisum							Tribolium castaneum							Nasonia vitripennis							Apis mellifera							Anopheles gambiae
	Genome centre	http://www.jcvi.org							http://www.jgi.doe.gov							http://www.hgsc.bcm.tmc.edu							http://www.hgsc.bcm.tmc.edu							http://www.hgsc.bcm.tmc.edu							http://www.hgsc.bcm.tmc.edu							http://www.jcvi.org
		Gene Name	Approx. coding sequence length (Kb)	Coding sequence(s)	Amino acid sequence(s)	Transcript evidence	Accessions	Notes	Gene Name	Approx. coding sequence length (Kb)	Coding sequence(s)	Amino acid sequence(s)	Transcript evidence	Annotation at JGI	Notes	Gene Name	Approx. coding sequence length (Kb)	Coding sequence(s)	Amino acid sequence(s)	Transcript evidence	Accessions	Notes	Gene Name	Approx. coding sequence length (Kb)	Coding sequence(s)	Amino acid sequence(s)	Transcript evidence	Accessions	Notes	Gene Name	Approx. coding sequence length (Kb)	Coding sequence(s)	Amino acid sequence(s)	Transcript evidence	Accessions	Notes	Gene Name	Approx. coding sequence length (Kb)	Coding sequence(s)	Amino acid sequence(s)	Transcript evidence	Accessions	Notes	Gene Name	Approx. coding sequence length (Kb)	Coding sequence(s)	Amino acid sequence(s)	Transcript evidence	Accession
		Syt1	32	nTTCCCCCATGGGGCATCGTGATGATCCTGATCGCGGTGGCGCTGCTGCTGCTCTGCATTTGCTTCTGCTGCCTTCGCCGCTGGTGCAGGCGACGCAAGAAGGACGCCAAGAAGGGACTCAAGGGCGCCGTAGACCTCAAGGGCGTTCAGCTGCTGGGAAACGCCTACAAGGAGAAGGTTCAACCGGACATGGAAGACCTCCAGGACAACATGGAGAACAATGAAGGCGACGGCGAGAGCAAAAAGTCCGAGGAAAAACTGGGCAGGCTCCAATTCAAGCTTGACTACGACTTCAACACCAACAACCTGGCCGTGACAGTGATCCAGGCAGAAGACCTGCCTGGGCTGGACATGTCCGGCACGTCCGACCCCTACGTCAAGGTCTACCTGTTGCCGGAC…	xPPWGIVMILIAVALLLLCICFCCLRRWCRRRKKDAKKGLKGAVDLKGVQLLGNAYKEKVQPDMEDLQDNMENNEGDGESKKSEEKLGRLQFKLDYDFNTNNLAVTVIQAEDLPGLDMSGTSDPYVKVYLLPDKKKKYETKVHRKTLNPVFNETFNFKVPYAEITSKTLVFAIFDFDRFSKHDQIGEVKVPMNTIDLAQTIEEWRDLTGVEGEQGQENKLGDICFSLRYVPTAGKLTVVILEAKNLKKMDVGGLSDPYVKIALMMNGKRLKKKKTSIKKCTLNPYYNESFTFEVPFEQIQKVQLVVTVVDYDRIGTSEPIGKVVLGCNATGTELRHWMDMLASPRRPIAQWHSLKDPSDGQDN	None	abjb010543125.1, abjb010746914.1 ,abjb010950342.1, abjb010725188.1, abjb010983926.1, abjb010334670.1	N-term unidentified	Syt1	4	var1ATGGTACCAGACACAGCCGGATGTCGGGACTCCCCACTGGACCACGAAAAAAAATATAATAATAATAAAAAGGGGATAATGCACACCGGATTACAGTGGGCGTCTGACGTCCGTTGGCATGATGGACGCCTGATATTAAGGAGAATGTGTAATCAGTTGGGTGTCTCCCCTTGTACTACTGCTGTAGATGATAATAGCAGCTCACAAAGTGATGGATGTCTTATTTGTTTGTTTACCATTGCAGGTGCGGCAGCTGGTGCCACGGCCGAAAGTGAGCCACCCGCTCCGCCCACCAAGAGCACGGCTGACGAAATGAGCGAAATGGCCAAGGAGCAATTGGCCAAAATCGCCAAGGAAATGGGCATGCCCGTTTGGGCGCTCTATTGCATCGGAAT…	var1MVPDTAGCRDSPLDHEKKYNNNKKGIMHTGLQWASDVRWHDGRLILRRMCNQLGVSPCTTAVDDNSSSQSDGCLICLFTIAGAAAGATAESEPPAPPTKSTADEMSEMAKEQLAKIAKEMGMPVWALYCIGIVVALVILLIAFCCIRRCCRKRRPKDAKKGLKGAVDLKSVQLLGNAYKEKVQPDMDELTDNVEDIAVEGEKKEEQKLGRLQYKLEYDFNQSNLVVTVHQAEELPALDMGGTSDPYVKVYLLPDKKKKFETKVHRKTLNPVFNESFTFKVPYADAMAKTLVFAIYDFDRFSKHDQIGEVKVPLCMVDLAQTIEEWAEVTSVEGEGGQENKLGDICFSLRYVPTAGKLTVVILEAKNLKKMDVGGLSDPYVKIALMQNGKRLKKKK…	fe283843,fe283842,fe403602,fe403601	http://genomeportal.jgi-psf.org/cgi-bin/dispGeneModel?db=Dappu1&tid=442624 and 442629	Alternative splicing between C2A and C2B	Syt1	11	ATGGCACCTGTGGACAAGTCGACCGATGGATCCGATTCAGCAGACAAATCGGGTACGTCGCCTCCGAGTCTGGCAATCGGCGAAAATAAGACAATTGGCGGTACGTCGGCCCAGGGACTCGACCAGTCAGCCAGACAGGGTACGCCTGTCTTGGACGGCACCGGATACGCCGAGACGACAATGAGTTCCAAGCTGGAAAACGCAGACGTCTTAAAAACTAAACTCTCAGAAAAAGATTTGAGGACGCCGAGCATACCGTTCATCACGTCCACGCCAAACACCTTGACTCCGACGGATAGTTCGGAAATGCCACCATGGGCGTCTTGGTCTATAATAATAGCGGTAGTATTACTAGCTGTCGGATTCGTGGGCTTTTGCATACACAGATTCTTCAGAAAG…	MAPVDKSTDGSDSADKSGTSPPSLAIGENKTIGGTSAQGLDQSARQGTPVLDGTGYAETTMSSKLENADVLKTKLSEKDLRTPSIPFITSTPNTLTPTDSSEMPPWASWSIIIAVVLLAVGFVGFCIHRFFRKRRTKDGKKGKGVVDLKAVQLLGSAYKEKIQPDMEELADNAEEIAEEGDSTKDEKKLGRLQFKMEYDFQGNTLSVTVIQAEDLPALDMGGTSDPYVKVYLLPDKKKKFETKVHRKTLNPVFNETFQFKGIPYADAMNKTLVFAIFDFDRFSKHDQIGEVKVPLCQIDLAQTIEEWRELQSVEGEGGQDNKLGDICFSLRYVPTAGKLTVVILEAKNLKKMDVGGLSDPYVKIALMQNGKRLKKKKTSIKKCTLNPYYNESFTFEVPF…	dv749784	ablf01034468.1, ablf01004169.1	NCBI prediction used, xm_001944678	Syt1	4	ATGTCTCAATCGATATTAAGATTACTAAAGCGGGAGGCGAGCAATATAGCCGCCTCCACCGGAAATAGTACCACAAACATAACACTTCCGGCAGTTTCAAGTGGAGGCACAGTACCAGAAACAGTAGTCAAACTGGAAGGATCAACTACGGAATTTTCAACAACTCCGCCTGATGTTACCACAACAGGACCAGCACTTAAAGATCGAGCCATGGAGATGGCAGAGGTTGTAGCTGAAAAGACTGGAATGAAGCCATGGATGGTCATCACCATCGTGATTGCTATTTGTGCTATAATCCTTGGAATCTGCTTCTGCTGCATAAGAAGATGTTTCCGGAAAAGGAGAGCAAAGGATGGGAAGAAAGGTATGAAAGGAGTGGACTTGAAGTCAGTCCAGTTG…	MSQSILRLLKREASNIAASTGNSTTNITLPAVSSGGTVPETVVKLEGSTTEFSTTPPDVTTTGPALKDRAMEMAEVVAEKTGMKPWMVITIVIAICAIILGICFCCIRRCFRKRRAKDGKKGMKGVDLKSVQLLGSSYKEKVQPDMDELTENAEEPDEAEKPEVQKLGKLQYKLEYDFNQNSLSVTVIQAEDLPALDMGGTSDPYVKVYLLPDKKKKFETKVHRKTLSPVFNETFVFKNIPYADAMNKTLVFAIFDFDRFSKHDQIGEVKVPLCQIDLAQTIEEWRELQSVEGEGGQENKLGDICFSLRYVPTAGKLTVVILEAKNLKKMDVGGLSDPYVKIALVQNGKRLKKKKTSIKKCTLNPYYNESFTFEVPFEQIQKVNLVVTVVDYDRIGTSE…	dt787138	aajj01000553.1	NCBI prediction used, xm_964306	Syt1	5	ATGCCTTCGTTGGTAAAGAGACAGGCGCCGAAGCCGAGCGAGGAGACGCCGCCGATCTCGACGACTGTCAGTAGTCAACCTCTAAACCTGACGACGATAAGATCGGTCACGAATGTCGACGAAACGGCGGGATCCGTAGCAAAGATTGATAATGAGCTTGTTGAAGCAGTCATGACGACGGAAACGGAAAGCATCACCACTACCACGGCAAAGTCGCTGGAGGAAAAGATGGGGAAGAGCGTCGAAAAACTAGCCGCTGAGGCTGGTCTACCCACGTGGGGTCTCGTTGCTATTTTGATAGCGGTGGCCATAATCGTGCTCGGATTCTGCGGCTTCTGCATAAGAAGATGCTTCCGCAAGCGGCGCTCCAAGGACGGCAAGAAGGGCCTGAAGGGCGCG…	MPSLVKRQAPKPSEETPPISTTVSSQPLNLTTIRSVTNVDETAGSVAKIDNELVEAVMTTETESITTTTAKSLEEKMGKSVEKLAAEAGLPTWGLVAILIAVAIIVLGFCGFCIRRCFRKRRSKDGKKGLKGAVDLKSVQLLGSTYKDKVQPDMEELTDNAEEPDEAESKQSEVKLGRLQYKLEYDFNSNSLAVTVIKAEELPALDMGGTSDPYVKVYLLPDKKKKFETKVHRKTLNPEFNETFTFKGVPYADAMNKTLVFAIFDFDRFSKHDQIGEVKVPLCQVDLAQTIEEWRELQSVEGEGGQDNKLGDICFSLRYVPTAGKLTVVILEAKNLKKMDVGGLSDPYVKIALMQNGKRLKKKKTSIKKCTLNPYYNESFTFEVPFEQIQKVNLMVTVV…	ge429471,ge429142,ge448199	aazx01003825.1		Syt1	6	ATGGAAATAAAAGAAGCCACAGAGGCAGAGGTAGTGACTGAAAATGCTGGGAAAAATTTTGAAACTCAAATGGAAAATCTTGGCAAAGAAATCGCGGAGGAAATGGGGATACCAACATGGGGACTTGTTGCGATTTTAATAGCTGTAAGCGTAGTAGTTCTCGGAATCTGCTTCTGCTGCATCAGAAGATGCTGTCGCAAAAGGCGATCCAAAGATGGGAAGAAAGGATTGAAGGGGGCGGTGGACTTGAAATCTGTTCAACTATTGGGCAGCACGTACAAGGACAAGGTCCAGCCGGATATGGAAGAGCTTACCGACAATGCCGAAGAACCGGATGAAGCTGAAAGTAAGCAGAGCGAGGTGAAACTTGGGAAACTTCAATACAAGCTCGAATACGAT…	MEIKEATEAEVVTENAGKNFETQMENLGKEIAEEMGIPTWGLVAILIAVSVVVLGICFCCIRRCCRKRRSKDGKKGLKGAVDLKSVQLLGSTYKDKVQPDMEELTDNAEEPDEAESKQSEVKLGKLQYKLEYDFNTNSLAVTVIQAEELPALDMGGTSDPYVKVYLLPDKKKKFETKVHRKTLSPVFNETFTFKSVPYADAMNKTLVFAIFDFDRFSKHDQIGEVKVPLCQVDLAQTIEEWRELQSVEGEGGQDNKLGDICFSLRYVPTAGKLTVVILEAKNLKKMDVGGLSDPYVKIALMQNGKRLKKKKTSIKKCTLNPYYNESFTFEVPFEQIQKVQLVVTVVDYDRIGTSEPIGKVVLGYNASGTELRHWSDMLASPRRPIAQWHTLKDPEDGDK…	bi507738,bi505567,bi503400,bi505380,bi508240,bi514879,db773135,bi503791,db773572,db763557,db778276,db730674,db746411,db751361	aadg05000204.1	NCBI prediction used, xm_392154	Syt1	9	var1ATGGCTCCCAATTCTCGTTTGTGGAAGAGAGAGGCCGAGGTGGAGTCTGATGCGGCAAAGCTTGCGGATGTAGCCAGTACACTAGCTACAAAAATATTCGGACACAAGCAAAAGCACCACACGACCACTACGGAGTCTGAGCTTGACGCTGAGGAAAATGAAGATTTCAGCACGGCAACGCCAACCAAAGGCGAGGCGGAAAAGCTGGGAGACAAGGCGGCCGAGATGACGGAGGCGTTAGCCCACGAGATGGGCATCCCGACGTGGGGGCTCGTGTCTATCATCATCGTCGTAGTACTGATAATTTTGGGCATTTGCGGTTTCTGCATCCGTCGCTGCTTCCGAAAGAGACGATCCAAAGATGGCAAGAAGGGCATGAAAGGCGTTGATTTGAA…	var1MAPNSRLWKREAEVESDAAKLADVASTLATKIFGHKQKHHTTTTESELDAEENEDFSTATPTKGEAEKLGDKAAEMTEALAHEMGIPTWGLVSIIIVVVLIILGICGFCIRRCFRKRRSKDGKKGMKGVDLKSVQLLGSAYKEKVQPDMEELTENAEEGDEGESKQSEQKLGKLQYKLEYDFNSNALTVTVIQAEELPALDMGGTSDPYVKVYLLPDKKKKFETKVHRKTLNPVFNESFTFKSLPYAEAMNKTLVFAIFDFDRFSKHDQIGEVKVPLCQIDLAQTIEEWRELQSVEGEGGQENKLGDICFSLRYVPTAGKLTVVILEAKNLKKMDVGGLSDPYVKIALMQNGKRLKKKKTSIKKCTLNPYYNESFSFEVPFEQIQKVNLVVTVVD…	bm606630,bx623094,bm652921,bm606601,bm619523,bm637059,bm637848,bm610431,bm646230,bm631055,bx608573,bx467418,bm612557,al695687,bm579623,bm625536,bm621222	abkq02024150.1
		Syt4	6	nCGACCAGCCCGGCGTTCGTGGGCATCTGCGTCGGAAGCGTGTTCCTGGTGGTCACCCTGGCGGCCGTGTCGTGCGTCTGCTACCGGCGTCGCAGCGCCGTCAAGCTACAGGGCTCCCAACGCCGGGGCCAGGGCGTCGACAAGAACCTCCCGCTCAAGAAGTCGCCCGCGGTCCGGTCCCCGAGCAGTGGCCCCGCGGGACCCATCCTCAAGAAGTCACCGAGTCCGACGGGCACCAAGTCTCCGCTAGGCCAGAAATCTCCGTCAAGTCAAGnnnnnnnnCTGGGCCAGCTTCACTTCCGGCTCAGGTACAACTCGGAGAAGCACGCCCTGCTGGTGACCATCGTCCGCTGCGCGGATCTGCCCGCCCGCGACCCAAACACGGGCTCTTCGGACCCT…	xTSPAFVGICVGSVFLVVTLAAVSCVCYRRRSAVKLQGSQRRGQGVDKNLPLKKSPAVRSPSSGPAGPILKKSPSPTGTKSPLGQKSPSSQXXXLGQLHFRLRYNSEKHALLVTIVRCADLPARDPNTGSSDPYVKLQLLPEKQHKVKTRVLRRTLSPVYDEDFTFYGINPNQLQATTLHFVVLSFDRYSRDDVIGEVVCSMAGLDTEHLDKTLALSREIAPRHFKIRSQGRGELLVSLCHQPAANRLTVVVLKARNLPKVDITGLSDPYVKIYLLYNQQRIAKKKTHIKKRTVNPVFNESFVFEVPYNEGLDNLSLEFLVLDWDRVTKNEVVGRLELGPRGSPAAQQHWLEVCNSPRRQIAEWHKLRE	None	abjb010649646.1, abjb010022185.1, abjb010595265.1, abjb010290118.1	N-term unidentified	Syt4	6	var1ATGAAGGAAGGAGACGGGCCCGATGTTGAACCATTGAACCATTTGAGCACTCCGGCGGTCGTGGGAATCTGTCTCGGAGGTGTTGTGCTCCTGATCTCCGTCGCCGCCGTCAGTTGTTTTTGTTATCGCGGGCATCACCAGCAAACAAGGAGCACTAAGAAAGCGCGGTCGCCCGGCAGTCACATCGGATCAGAGAACAGACCGTTGGCTTTCCGTAAGCCGGTGGCGGTCAAAAGCCCCAACAACCCGCAGCAATTGACTCACTCGTATCCCGTCAGCGGAGGATCATCGGTTGCCATCAGCCACCACCTCAAGAAATCGCCAAGTCCGACAGGAGCCAAAACTCCTCCCGGCTCCTGTCCCATCGGCAAATCTCCTAGTCCACTTTCCGCGAC…	var1MKEGDGPDVEPLNHLSTPAVVGICLGGVVLLISVAAVSCFCYRGHHQQTRSTKKARSPGSHIGSENRPLAFRKPVAVKSPNNPQQLTHSYPVSGGSSVAISHHLKKSPSPTGAKTPPGSCPIGKSPSPLSATTPSTLTPTYETSSPQVSRKNSLISGCSRSEINALQEEGQQRETVIRFQLENEVTHPAELMKSDLVASASANLPGGEIDLVAKMECGGGSNKLGQLYFKVRHNVEKSTLNITVVRCQGLPARDSNIGSSDPYVKLQLLPDKHHKVKTRVLRRTLNPVYDEDFTFYGIGENQLQSLTLHFVVLCFDRYSRDDVIGEVLLPVNEALEEMTVDSNHTADNGNHSGALLFRDIAPRSHKMRTHGRGELLVSLCYQPQASRLTAVVLKA…	fe379152,fe379153,fe356165	http://genomeportal.jgi-psf.org/cgi-bin/dispGeneModel?db=Dappu1&tid=442628 and 442627	Alternative splicing C2B	Syt4	10	ATGCCTGCCACGGGATTCGTGAGTCAAGACCCTGTGGCCGAGAAAACCGAACATGGCGATCTGTTGTTCGCAAATTATGGAACGACTGAAATGTTGTATACAGGAGGATGTGCAGTTATTGTATTGGGAATTTTGATTGTCGCATGTCATATTTGCGCAAAGAAAAAACTGTTATGGTTTAAAAACAAAAGCAAACTCCCTACTGCAGCATCAGAGCCACATTTGGCGTTTTATCATCGAAAGCCGACCACAGCCGTCAAGGCTGTCAAAAACCCAACTGGATCACATTATTTGAAAAAAAGCCCAAGTCCTACAGGCAGCAAGACCCCTGTTGGTGATGGAAGTATAAGCCCCACTGGATCAGAGAAAACGTCTAGACATTCACCAACTATAAGCCCA…	MPATGFVSQDPVAEKTEHGDLLFANYGTTEMLYTGGCAVIVLGILIVACHICAKKKLLWFKNKSKLPTAASEPHLAFYHRKPTTAVKAVKNPTGSHYLKKSPSPTGSKTPVGDGSISPTGSEKTSRHSPTISPTCEQKTVQPPTHTLSVVHENETDNKLSSKNNQPQNETGPNDTPGKMGVLFFKLRYKKDKKVLLVNINKCMDLTPKEKNSGTSDPYVKLQLLPDKEHKVKTRVLRKTRNPVYDEDFTFFGIQTNKLQSMTLHFAILSFDRYSRDSLIGEVFFTLNEKDVLESIEKEQISIQKDIILRSVKSQIANRGELLVSLCWQPATRRVTVVVLKARNLPKMDLTGLADPFVKINFLVDGTRISKKRTHMKKRTLNPVYNESFVFDLPSTVVDL…	ex646315,ex646870,fd958490	ablf01009952.1	NCBI prediction used, xm_001947929	Syt4	4	ATGGTGGAGGAAGAACCAAAGATCCAGGCCATCGAAGGAGTGACCTCGCCGACCATCGTGGGGCTGTGTCTGGGCGGTGGGGTGTTTGTATTGTGCATGGCCGCCTTGACGTGCTTCTGCTACCGGCAGCGGAGGAGCCACAGCGCCAAGCGCCATGGGCCCGACCAGCCGCTGGCCTTCCACGCCCATCGCAGGCCCACGGCGGTCAAGAGTCCAGCCGGGGCCACGACGCACTACCTGAAGAAGAGCCCCAGTCCCACGGGACCGTCCAAGACGCCGCCGGGGATGTCGGCACCGCATACGCCGAGTCCAACAGGTAGTTCTTCGGGGAGTATGGCAGGGCCGCTGGAGAGTGGGGTGGCTAATGACAAGGTGGATCACAGTGCCACGATGAAGGAT…	MVEEEPKIQAIEGVTSPTIVGLCLGGGVFVLCMAALTCFCYRQRRSHSAKRHGPDQPLAFHAHRRPTAVKSPAGATTHYLKKSPSPTGPSKTPPGMSAPHTPSPTGSSSGSMAGPLESGVANDKVDHSATMKDVYTTENEVHTPTKEEIETNEKNLQQSAAYLGQLVFKLRYKHDKNALIVSVVRCRDLPAKDPNLGSSDPYVKLQLLPDKQHKVKTRVLRKTRNPVYDEDFTFYGINFNQLPNITLHFVVLSFDRYSRDDIIGEVFCALNTVDVTQIENQQMALCREIQPRSLKIRSQGRGELLVSLCWQPAANRLTVVVLKARNLPKMDVTGLADPYVKIYLLYNGQRIAKKKTHVKKRTLSPVFNESFVFDIPAGGEGLENVSLEFLLLDWDRVTK…	None	aajj01002903.1	NCBI prediction used, xm_963490	Syt4	5	ATGGTCGGCGAGAGTGCGGAGGATGGCCCGCTCATACAGCCGGTCGAACCTGTGTCCACGGCGACGTTGGTCGGCGTCTGCATCGGCGCGGCCTTCGTGGTGGGCGTCGTCGCGATGACCTGGTGGCTGTGTCGTCGGCGCCGAGAGCACACGAAACTCGGCTCGGACAAGTCCCTGGCCTTCAGGCCACCCCACCGCAAGCCAACAGCCGTCAAGAGCCCCGGCAGTCAGGGCCACTACCTGAAGAAGAGTCCCAGCCCAACTGGTCCAGCCAAAAGTCCGCCAGGCTCGACCGGCGCCCAGACGCCCAGCCCTACGGGGCCGCAGCCCTCGACTCTACCCGGACAGGCTAGATCTCCGCAAGGCACAGGTACCCCGATCCAGACGCCCTCGGCGGAC…	MVGESAEDGPLIQPVEPVSTATLVGVCIGAAFVVGVVAMTWWLCRRRREHTKLGSDKSLAFRPPHRKPTAVKSPGSQGHYLKKSPSPTGPAKSPPGSTGAQTPSPTGPQPSTLPGQARSPQGTGTPIQTPSADVTLSIENERDKAELENSEKADRVGETGMNGSCISADLGRGADGTSLGQLVFKLRYLSEQNALVVTVVKCKALPARGQHNASSDPYVKLQLLPDKQHRTKTRVLRNTRDPVYDEDFTFFGISHAQLQKISLHFVVMSFDRYSRDDVIGEVVCALSSVSDLEIAQNQQITLCQEICPRSLKIQSQGRGELLVSLCWQPAASKLTVVVLKARNLPKMDVTGLADPYVKIYLLYNNQRIAKRKTHVKKRTLNPIFNESIVFEIPNGAEGL…	None	aazx01011384.1	NCBI prediction used, xm_001599880	Syt4	5	ATGGTCAGTGGAGGAGTGACGGAAGACGGACCCGTGATTCGACCCGTCGATTTCGTGTCGACGACGACCATAGTCGCACTATGTATAGGCGCCGTTTTCCTACTTTGCGCCGTCGCGATGACCTGGTGGCTTTGCCGACGACGTCGCGAGCACACGAAACTGAATTCCGACAAGTCCCTGGCGTTCAGGCCGCCCCACAGGAAACCGACGGCGGTTAAAAGTCCTGGGAGCACCAGCCACTACCTGAAGAAGAGCCCAAGCCCGACGGGACCCGCGAAGAGTCCTCCGGGTTCCGGTGGGCAAACACCCAGCCCGACCGGTTCCCAATCGTCGAATCCTGGCTCACAACCTAGAACACCGCAGGGCACAGGTACACCTGCCCAGACGCCTTCCGGCGAG…	MVSGGVTEDGPVIRPVDFVSTTTIVALCIGAVFLLCAVAMTWWLCRRRREHTKLNSDKSLAFRPPHRKPTAVKSPGSTSHYLKKSPSPTGPAKSPPGSGGQTPSPTGSQSSNPGSQPRTPQGTGTPAQTPSGEVTLSIENEQRDKAEIENNEKTEREKNHATEKDNKDNLGQLMFKLRYVSEQNALGVTVVNCKGLPAREQNATSDPYVKLKLLPDKQHQAKTRVLRNTRDPVYDEDFTFFGISKDQLQKISLHFIVLSFDRYSRDDIIGELTCALSSVPGLEEADNQAISLCRKICPRSLKIQSQGRGELLVSLCWQPINSRLTVVVLKAQNLPKMDVTGLADPYVKIYLLYNSQRIAKRKTRVKKRTLSPVFNESFVFDIPNGADGLNNVSLEFMLI…	db749755,db746374,db752376,db737711,bi512935,db729004,bi512895,db738467,db749201,db730588,db746183,db749225	aadg05000253.1	NCBI prediction used, xm_393448	Syt4	7	var1ATGGGCGACCACGGCCCGGACATGAACACGCTGGAAACTGATTACGTTGTGCTCATTTCAGTGGTGCCAGCCGTGCTCGGGCTCACCGCAGCCGCCATACTGGCCGTGACGGCCTGCTTCTGTGCCCGGCGCTTCCGCCGCCAGCACAAGAAGGCGGGCCATGAGGCGTCCTCGCTGCCGTTCCAGCCACCGCGGCCACCGAAAGCGGTCCGCTCGCCGAGCGGCCAGCCGCCCCAGTATCTGAAGAAATCACCGTCGCCGACCAGCATCAAGCCGCTGCCGGGCCACCTGCCCGCCCAGTCACCGACCGACCAGACGACGGCCGCCGGCGGAACGACCGCAGCAACGGCGACGACCACGCTGGCCACGACCACCACCACCACCAGCATCGTGCC…	var1MGDHGPDMNTLETDYVVLISVVPAVLGLTAAAILAVTACFCARRFRRQHKKAGHEASSLPFQPPRPPKAVRSPSGQPPQYLKKSPSPTSIKPLPGHLPAQSPTDQTTAAGGTTAATATTTLATTTTTTSIVPPTKYTEENELIPKNAQLEPKSPDVSELGDPSACENGDGTEHGKLGTIVFKLRFLADRSALVVSVVRCRGLPGKNHGTAAAELSTIGGGTMLCNGSANGKQTATDPYVKLQLLPDKQHKVKTRVLRNTRNPVYDEDFTFYGLTLSELAGMSLHFVVLSFDRYSRDDVIGEVVCPLSGIDLQQIENQQVALSREIQPRSLKIRAQGRGELLISLCWQPAAARLTVVLLKARNLPRMDVTGLADPYVKIYLLYNGQRIAKKKTHVK…	bm646418,bm647185,bm641027,bm648830,bm618195	abkq02021558.1
		Syt9	35	nnGTCTCCCAGCTCATCAAACGTGCCGTCGATTAAGATCAGCCACAGCCTACCGGAAATGAAGGAGGTGCAACCGGACGTGTCGCCAGACGCAGTGCCCAAGAAGGTGGCTCCGCACCGACAGATAACCCTGCCCACCGTGCCCACGAGGCACCTCACCTTTCAGAGGCAGCTCTCTCACCGCCTGGACATGTGCAACACGGTGCCCTTCGAAGGTAAGTTAGTCACACCTCGGGAGACGCACGGCACGGTGGGTGCCATCCAGCCCGAGCTGTACGACATGGACGGCGGCAACACGATGGACTCCGGTCGAGACTCCGCCGAGCTGACATCCATTACGACGCCCTGCGGCAAGCTCCAATTCACCCTCAAGTACGACATGGACATCGAGGGACTCGTC…	xSPSSSNVPSIKISHSLPEMKEVQPDVSPDAVPKKVAPHRQITLPTVPTRHLTFQRQLSHRLDMCNTVPFEGKLVTPRETHGTVGAIQPELYDMDGGNTMDSGRDSAELTSITTPCGKLQFTLKYDMDIEGLVVKILQAKDLPSKDFLGSSDPYIKLYLLPDRRKKYQTRVHRKNLNPVFNESFVFAMPLEELRHRTLQFSVYDFDRFSRNDLIGHVIVKRLYELCDVTHEMEYIMDIAGVPQDKVDKLGEVMLSLCYLPTAGRLTVTVIKARNLKPMDISGSSDPYIKVILVCEGKRIKKKKTSVKKSTLNPVFNEALVFDVPPENVDDVNLAVKVVDYDRVGPNELMGCCAVGTLAAGVGREHWLAVMDNPRKPTAQWYPLVDSLPAELDPPRTPSV…	None	abjb011057166.1, abjb011062505.1, abjb010347693.1, abjb010733436.1, abjb010322887.1, abjb011119992.1,	N-term unidentified, conserved motif upstream of C2A	Syt7	15	AATCGTTCCATATCCCTGGTGGACATGTACATCGACAACTCTGAGCCGACGGAAAACGTCGGCCAGATCCACTTCAGCCTCGAATACGATTTCCAGAACACGACTCTCATTCTCAAAATCATGCAGGGCAAGGATCTGCCGCCGATGGACATGGGCGGGACGTCAGACCCTTACGTCCGCGTCACCCTGTTGCCGGACAAGAAGCACCGACTGGAGACCAAGATCAAGAGAAGGACGCTCAACCCACGCTGGAACGAGACATTCTACTTTGAAGGATTCCCCATCCAGAAACTGCAGAGCCGAGTCTTGCACCTGCACGTCTTCGATTACGACCGATTCTCCCGCGACGATTCCATCGGCGAAGTCTTTCTACCCCTCTGTCAGGTTGATTTCTCTGAG…	NRSISLVDMYIDNSEPTENVGQIHFSLEYDFQNTTLILKIMQGKDLPPMDMGGTSDPYVRVTLLPDKKHRLETKIKRRTLNPRWNETFYFEGFPIQKLQSRVLHLHVFDYDRFSRDDSIGEVFLPLCQVDFSEKPVFWKALKPPLKDKCGELLVSLCYHPTNSTLTLIALKARNLKAKDINGKSDPYVKVWLYFGDKRVEKRKTPVYKCTLEPVFNETFTFNVPWEKIRECSLDVRVMDFDNIGRNELIGRISLTGKNSTGASETKHWQDMITKPRQAVVQWHRLKPE	None	http://genomeportal.jgi-psf.org/cgi-bin/dispGeneModel?db=Dappu1&tid=442626	N-term unidentified	Syt7	92	ATGAATAATAAAAGCCCCGCTAACTCGATTTTCGACGGTTTCAAAAATAATGCGATGTCCAAGTTGGGCGTCACAAAACTGCTCTCGCAAAGTTTTTCGCCAAACTTCGGCGGCGGCTCGTCCTCGAAGCCCGGCCACGCGGCCAGTGCCGACGACGTGTCGGCGGGCGCGAGCAGCCACCACCACCACGGTGGGTCTTCGTCCGCGACCAGTGCCACCGAGCACTTGTTGCACAAGGACATAGCGGCTGTGGCGCAGGGAGGATGGAACGTGACCAAGTCACTGATGAACGTCAAAGCGGAGGAAGACACCCACGATCGCTGCCAATCTCTGATCGAGTTGAACAAAGAGCCACCGGCAGTGCCGTCCGAGAAGGTCGGCCAAATCAATTTCGGACTC…	MNNKSPANSIFDGFKNNAMSKLGVTKLLSQSFSPNFGGGSSSKPGHAASADDVSAGASSHHHHGGSSSATSATEHLLHKDIAAVAQGGWNVTKSLMNVKAEEDTHDRCQSLIELNKEPPAVPSEKVGQINFGLEYDYQQNTLILRIIAAKDLPAMDLSGTSDPYVRVTLLPDKKHRLDTKVKRRTLNPRWNETLYFQGFTMQKLHNRTLHLHVFDYDRFSRDDSIGETYIELNNVDFTAKPVFWKDLTAPLKDKCGHLLTSLSYNPMTNNLTLGIIEARNLKAMDINGKSDPYVKVWLHVGDKKVEKRKSMVFKCNLNPMFDEKFEYQLPVEQLREAALEVMVMDFDNIGRNELIGKITISSNKNATGQLEAQHWKDMLSKPKQSVEYWHRLKPE	ff302663	ablf01061716.1, ablf01042347.1, ablf01069511.1, ablf01027975.1, ablf01032780.1, ablf01032747.1		Syt7	43	ATGGTACATTTGGGACCCGGAGGACAATATGTGGCCGAAGGCGGGAATGCCTTTCCTTCGAATCCGGAGGACGTGGTGGTGGAGACCAAGAAGATTTTGATGATGCAGAAGCGCGACATCGTCCTGACGGCCGTCTTCTCCAGCTTAGCTGCCTTGATTCTGTTGGCGGGCATCGGCGCCGCCTGCTATTTCTTCCATAAGCGTCGTCGTAAGCGCGACGACGACGACGACGAGGATTCCCCTGATGCAAACTGTAGCCGTATCGAAGCAGGCCATGAGAAAAAATCGCGTCTCAACGGTTTTCTCAGCTTGAAAACGCCACTCATATCGACGAAAACTCTTGGAGCGCAGTTAGAGACGACAGGAAGTCCACAGGCGAAGTCGCCGGCTGGGAGCAGC…	MVHLGPGGQYVAEGGNAFPSNPEDVVVETKKILMMQKRDIVLTAVFSSLAALILLAGIGAACYFFHKRRRKRDDDDDEDSPDANCSRIEAGHEKKSRLNGFLSLKTPLISTKTLGAQLETTGSPQAKSPAGSSAGALPSEARTPTAPANKALQNVKGDHPSMAFLQNRSISLVDMYIDNSEPSENVGQIHFSLEYDFQNTTLILRIIQGKDLPAKDLSGTSDPYVRVTLLPDKKHRLETKIKRRTLNPRWNETFYFEGFPIQKLQSRVLHLHVFDYDRFSRDDSIGEVFLPLCQVDLSEKPSFWKALKPPAKDKCGELLTSLCYHPSNSILTLTLLKARNLKAKDINGKSDPYVKVWLQFGDKRIEKRKTAIYKCTLNPVFNDTFSFNVPWEKIRECSL…	eb753486,dn650691	aajj01001310.1, aajj01001310.1, aajj01001310.1, aajj01003953.1, aajj01003276.1, aajj01007083.1, aajj01006823.1	Gap in genomic sequence covered by ests	Syt7	59	ATGGTGCACATGGGCCTAGTGGGCCAGTACTTCTCGGAGCTGGACCCGAACTACGATGGGCCGCCTAGGGCCGCGGATCCGGCCGTCCAGGCTCGCAAGCTCATCGGCATGGAGCGGAGGGACGTCATTCTGACCGCCGTCTTCGGGACGCTAGGCGCCTTGGGTGTCATCCTGGGAGTAGGCCTGGCCGCCTGGCTGTACTTACGAGCCCGACGTTCGAAGCAACGCGACGCCGACCTCGAGGACCGTCGCGAGGGCTCGGACTCGGCGAGTCACCAGCCCCAGGTCAAGAAGAACGGCTTCCTCAATCTCAAGACGCCGCTCATCAGTACCAAGGCACTCGGAACGACAGGCAGCCCGGGGAGCAAATCGCCGGCGGGAGTGAGCGGAGGCCCGGCC…	MVHMGLVGQYFSELDPNYDGPPRAADPAVQARKLIGMERRDVILTAVFGTLGALGVILGVGLAAWLYLRARRSKQRDADLEDRREGSDSASHQPQVKKNGFLNLKTPLISTKALGTTGSPGSKSPAGVSGGPASATGSSGTSAGNASGAAVGPGGEPRTPTAGPQNKQLQNVKGEHPSPPQAFSRENKNRSISLVDMYIDNAEPTENVGQIHFSLEYDFQSTTLILRIIQGKDLPAKDLSGTSDPYVRVTLLPDKKHRLETKIKRRTLNPRWNETFYFEGFPIQKLQSRVLHLHVFDYDRFSRDDSIGEMFLPLCQVDLSEKPSFWKSLKPPAKDKCGELLCSLCYHPSNSVLTLTVLKARNLKAKDINGKSDPYVKVWLQFGDKRIEKRKTEIYKCTL…	None	aazx01004269.1, aazx01010894.1	NCBI prediction used, xm_001607446	Syt7	5	ATGTGGGCTGCAGTCACGAGGTCTTTGGAAATACTGGTTGCCTTCTTCGAATATTACACCAGCAGAACAACCGGTAGTCCAGCGAATAAACCAGCATCATCGGCAAGTGGAAGTGGCACCGGCGGAACTAGTGGGACGAGTGTTGGTGCAAATAATTTGACGACAAGCGGAATAGCCACGGGAAGTAGTGGATCTGGATCAGGCGCCACTGTATCTGGCATTGGCACTGTGAATGCAGGGAGTAGTGGCATTAACATCGGGGCGAATGTTGGTACCGGAAATGTGGCCAGTGGAACGGTTGAATCTCGTACATCAACGATCGGAGTACAAAATAAACAATTGCAAAATGTCAAAGGAGAACATCCTTCGAAAGCATTTCTACAAAATAGATCGATGTCT…	MWAAVTRSLEILVAFFEYYTSRTTGSPANKPASSASGSGTGGTSGTSVGANNLTTSGIATGSSGSGSGATVSGIGTVNAGSSGINIGANVGTGNVASGTVESRTSTIGVQNKQLQNVKGEHPSKAFLQNRSMSLVDMYIDNSEPSENVGQIHFSLEYDFQNTTLILRIIQGKDLPAKDLSGTSDPYVRVTLLPDKKHRLETKIKRRTLNPRWNETFYFEGFPIQKLQSRVLHLHVFDYDRFSRDDSIGEMFLPLCQVDFSDKPSFWKALKPPAKDKCGELLCSLCYHPSNSVLTLTLLKARNLKAKDINGKSDPYVKVWLQFGDKRIEKRKTPIFKCTLNPVFNEAFSFNVPWEKIRECSLDVMVMDFDNIGRNELIGRIQLAGKNGSGASETKHWQDM…	bi507164,es599029,bi517165,bi517114	aadg05006925.1, aadg05006926.1		Syt13	6	ATGGTGTTCGTCAGCTCGGCTGTGCTCGGTGCAGCCGCCGGTACCGGTTTGGCCTTGCTGGTCGCTGTCACAATCGTCATGTACCGGTACTACGTGGTACGCCGAAAGGGTAAGGAATGGGCCGAGCTGGACCGACTGGAAGAGAAAAAGGCAGCCCGGAAGATCAATCTGCAGGACTGTAACGTGACGAGCGGTTCCGTACCGATTCAACCAGCCAGCAGCGTCGTTCATCATTCAATTAGCTCGGAGACGCTGGGCACGGGTGCAGTCGAAGTAACGCCCAGCCCACTTCAGCCGACACTGTCCGCTACGGGTTCGACGAAAAAATCATACGGCACGAGCGACACACGCACGGGACCCGGTTGTCGACCGGCTCATGCGGCGGCCTCGACCGCCTCA…	MVFVSSAVLGAAAGTGLALLVAVTIVMYRYYVVRRKGKEWAELDRLEEKKAARKINLQDCNVTSGSVPIQPASSVVHHSISSETLGTGAVEVTPSPLQPTLSATGSTKKSYGTSDTRTGPGCRPAHAAASTASRNNSMESVHSRSSKSRSPSPMRTFSLEGRFPIGGPSNHSAAAVLADGTERGSKASLASVVSGGSPRDFSSPKKRNSTFSGVVSLAGDGNVPDSPIGSIRSDSSRSPRRRVPVILAANDIHSVLGRFHLRLKYDGSKEELLVHLVEAQDLTPAGDTGFRDPYVKMYLEPDEEQRTQQTAVHRTETHPYFDQQLSFPLKPRNLVKSNFVLQLLDYDRFSHDEVVGEIRFLLNTLDLSGCELWGDLIAVRKPSETTAELLISLSYLPQA…	None	abkq02016265.1
		Syt13	20	GTATTGGAAAGGGAGTGTCTTGCAGGCAACATCCAGCCGGACCTGTACAAGAAGAAGGAGACGGTGTTCTTCCAGTCCCGAGAGGCGCGTTCCTCGAGCTGCGGCTCTCCTTCCGGCTCCGGCGGCTCTGTGGCCTCTAAGTTCGGGAGGCTCCACTTCAGGCTCAAGTACGACTTCGACAAGTCCGACCTCGTGGTCCACGTCATCGAAGCGATGGAGCTGGGCCTGACATCCGGCAACGGGTTCCATGACCCGTACGTGAAGGTGTCCATGCTCCCCAAGGTGGACACCAAGGAGCGGCAGACGCTCATCCGCCGGAACTCCACGGACCCGCTCTTCAACGAGACCTTCAAGTTCCCGGTGTCCTTCGACGACCTGCCCCTCAAGACGCTCCTCTTC…	VLERECLAGNIQPDLYKKKETVFFQSREARSSSCGSPSGSGGSVASKFGRLHFRLKYDFDKSDLVVHVIEAMELGLTSGNGFHDPYVKVSMLPKVDTKERQTLIRRNSTDPLFNETFKFPVSFDDLPLKTLLFQVFDYDRFSRNDVTGEVRVQLSDVDVTTETEVWCDIEKVEKVKRDWPEVLLSLSFLPSAGRLTVVVLKASNLVPETKKEKPDSYVKVSLTCGDRKVKKRKTSTKKASGHPVWNEALCFDVGSAEQLAEAHLAVAVCHQGSNAAIGACLLGLDADPAAPQAAAHWQDMLANPRKSIAMWHSLRV	None	abjb010974157.1, abjb010494763.1, abjb010174380.1	N-term unidentified, conserved motif upstream of C2A	Syt13	10	ATGCCGACGGCGGCTGTTTTGGGAGCGGCAGTGGGCGTAGGAGGCGCCCTGTTCCTCACGCTGACGTTGTTGATCTACCGTTACCATGCAGCCCAGAAAAAAGAAGCGGCCGATCAACACTATCCCTATCATCATGGCGGCAAGGGCGCTGGATACAACAGTTTAAGCAACAGTTGGTCAACTCGCGACAGCTGGGCACCGCCAGCTTCTCCGACGCCGCCGCCCCCCTACAAGACAAGCAATTGCAGTCTGATTGATGAGGCTCACGGCGCCCACAACGGCAAGCGTCGTCCTCTGGCCAAACTCTATCTGCCCCTTACAACTCATCACCAGAATCAGTACACACGTTCTCCATCGCCGTCGTGTCGACATCGTTTGGCTTCCAATCCGACGCCTTTA…	MPTAAVLGAAVGVGGALFLTLTLLIYRYHAAQKKEAADQHYPYHHGGKGAGYNSLSNSWSTRDSWAPPASPTPPPPYKTSNCSLIDEAHGAHNGKRRPLAKLYLPLTTHHQNQYTRSPSPSCRHRLASNPTPLFGGGGGGGTTTLASSTSGHHNSMNVSSNNLNLTPYPSPMVSPTPSFSSLLNSLASVTSSTCNSPVPTTTTTPASPLVRRNRSPMLCSLNKMNSVQSSSSTTSNQSQGSTTSLCCLAMTATSTPFGALQPELYKRETAIHVGLPADDQDQSDHSTNESSSSDPAVQHQQSSYHQQQQQMNSSSSSRPVPISTAPQKSSSSSIRSNSNIPLGRLHFRLSYDFDKSDLLVHLIEAHVRLLLQPEVDQRRRQSARCLRLGTDTQCFFDER…	None	http://genomeportal.jgi-psf.org/cgi-bin/dispGeneModel?db=Dappu1&tid=442625	conserved motif upstream of C2A	Esyt2	4	ATGGCGGATCGCCAGGGAGAAGAGCTTCGGTTACGTGACGTCGACAATGATTCGTCTGCGTTGGTAGAGGAGGCCGCGGACAGCACGCTGGAGAAACCGACCGTCCGGCAGACCGTTTGGCGGGTGACCAAGGGTCTGGTACCCGTGGTCACCATCTACGCTCTCGGCTTTTGGCGCGTGGCGTCCGCCAGCGTCTGGGTGCTCATGCCGTTCTTTTTCTGCTTGTCGGTCGTCCGCGATCTCCTGCGCGACGCCGGTCGGACTAAGCGCCGGCGCGCTCAGCTGGCCGCGGCTGCCGACGAGAAAGACCTGATCACCGCCAATGTTGCTGAGCTACCGTCTTGGGTGTTCTTCCCAGACATCCACCGCGCCGAATGGCTCAACCAGATTATCAAGCAG…	MADRQGEELRLRDVDNDSSALVEEAADSTLEKPTVRQTVWRVTKGLVPVVTIYALGFWRVASASVWVLMPFFFCLSVVRDLLRDAGRTKRRRAQLAAAADEKDLITANVAELPSWVFFPDIHRAEWLNQIIKQMWPLISVYAQSTIKKTVEPMVAESLREYKINNFAFDKLRLGSIPPKIGGVKVYDKVSRDQIMLDIDVIFASDSDISFYVSGIPCGIKDFQIRGMMRVVMRPLLTTSPLVGGMQIFFLNQPDIDYDLMGVADVLDMPGLNDVLRKVISQQVAALMVLPNKLPIVLSNEIAAHVVKLPEPEGVLRVHIFQAKNLVAKDMSLIRKGKSDPYVIVTLGAQQYKTHTINNELNPKWDYWCEFASFSPRGQVLKLKLYDEDEMVGKKHSNLG…	cn754471,cn758405,ff297229,ex651592,ff297017,ex652197,cv833582,cv830714,cv831581	ablf01052712.1	NCBI prediction used, xm_001943609	Syt9	8	ATGGGACTTGTGAGGGCTGCTGCTGCCATCACGCCCGTCCTTCCTAGCGAAGAAGTCAACTATTCGGACGCCGGTAGTGAAACAGACGAATCAGACTGGTCAGGTATCCTAACATATCAAATATTGGGTGTGATATTTCTGACGGCGATGGCGTTAGTTCTTCTAGCGGCTGTGAGTTATCAATGCGCCGCCACGTGGAAATGGATAAGAGACAAAACCTGCGGCGACCCTTCGGACGCCGAGACCTCCATCAACAAGCAACAAGCCGCTATCAGAATCAGTCACTCTCTACCGGACTTGCAATCGGAGCCCATGACCCAGGAGTACGTCCAAGAGCACAAAGACTCGATGGCCAAGAAGGTCCTGCGCCAAACCACCTTGCCCATCGTGCCCACCAGG…	MGLVRAAAAITPVLPSEEVNYSDAGSETDESDWSGILTYQILGVIFLTAMALVLLAAVSYQCAATWKWIRDKTCGDPSDAETSINKQQAAIRISHSLPDLQSEPMTQEYVQEHKDSMAKKVLRQTTLPIVPTRHQTFQRQLSHRLEMPSNVQFSICTLEHRSDSSIVGLIKPELYKKDLVRQSSADSSGGPEMEYCGKLHFSLRYDKDVEGLVVRVFEGRDLPIKDSTGSSDPYIKLYLLPDRKKKFQTKVHRKNLNPVFNETFIFSVPYEELRQRYLQFSVYDFDRFSRHDLIGHVVLKGLLDATDLQQEIEYTMNILCPPQEKVDLGELMLSLCYLPTAGRLTITIIKGRSLKAMDITGKSDPYVKVYLLCQGKRIKKKKTSVKKNTLNPVYNEALV…	None	aajj01000010.1	NCBI prediction used, xm_965147, conserved motif upstream of C2A	Syt9	32	ATGGGAGTGGTGAAACCTGCTCCCGAGAGCATCCTCGAGGAAGCGGTCGTCCCCAGTGAAGAGGCCAACCACTCGCTGCAGATCTACGCCGCGGACGAGTGGGGTGACGGCTTTCCGTATCAGGTGCTGATAGGCACAGGCGTGGCGCTCATGGCTCTGGTGCTGCTGGCAGCTGTGAGCTTTCAGTGCTCGTCGACATGGCGCTGGCTCATGGGGGTGGCTCGTCAGGACGGCCAGGACGATGTCGAGGGCGATCTCTCGCAGCAGAACGCCATACGCATCAGTCACTCGCTGCCCGACTTGCAGTCCGAGCCCATCACCCACGAATACGTGCAAGAGCAGAAGGATAACAAAAAAGTGCTGAGACAAACAACACTACCTATCGTACCCATGAGACAT…	MGVVKPAPESILEEAVVPSEEANHSLQIYAADEWGDGFPYQVLIGTGVALMALVLLAAVSFQCSSTWRWLMGVARQDGQDDVEGDLSQQNAIRISHSLPDLQSEPITHEYVQEQKDNKKVLRQTTLPIVPMRHQSFQRQLSHRLDLPNIKFSICSLENRSDSRLGLIKPELYKKDLTRQESNESSSTGEMESAGKLHFALRYDKEIEGLVVKVLEARELPVKDVSGSSDPYVKIYLLPDRKKKYQTKVHRKNLNPIFNETFIFSVSHEDLQERYLQFSVYDFDRFSRHDLIGQVVLRDLSDCTDFEHEIEYTMDIMCTTQDKVDLGELMLSLCYLPTAGRLTLTVIKARNLKKMDITGSSDPYVKVYLLCQGKRIKKKKTSVKKGCLCPVYNEALVFDV…	None	aazx01001037.1, aazx01001032.1	conserved motif upstream of C2A	Syt9	50	ATGGGTGTCGTTAAGACCGCGTCGGAGAGCGTCCTCGAGGACAACGTGGTCCCCAGCGAGGAAGCGAATTATTCCGTGCAAGGTTATGCCGAAGAATGGACGGAAACGTTCCCGTATCAACTGCTGGTCGGAACAGGAGTGGCGTTGATGGCTCTATTACTGCTGGCTGCTGTGAGTTTTCAATGTTCTTCCACCTGGCAATGGTTAATGAGGGTGAGACGGCACATGAAGGAGGAGGACGCCGAGAGCGACTTGTCGCAACAGAACGCTATACGTATCAGTCATTCTCTGCCGGATCTCCAATCTGAGCCGATCACTCATGAGTACGTCCAAGAGCAAAAGGATAGCAAAAAGGTATTGCGCCAGACAACTTTGCCCATTGTCCCGATGAGGCACCAG…	MGVVKTASESVLEDNVVPSEEANYSVQGYAEEWTETFPYQLLVGTGVALMALLLLAAVSFQCSSTWQWLMRVRRHMKEEDAESDLSQQNAIRISHSLPDLQSEPITHEYVQEQKDSKKVLRQTTLPIVPMRHQSFQRQLSHRLDLPIKFSIYSLDKRSDSNLGLIKPELYKKELGDDAESASITEMEYAGKLRFALRYDKEMEGLVVKILEARELPVKDVTGSSDPYVKVYLLPDRKKKYQTKVHRKNLNPVFNETFIFSMSYEELKEQYLQFSVYDFDRFSRNDLIGQVVLKELLDCTEQEIEYTMEILCAMQDKVDLGKLMLSLCYLPTAGRLTVTVIKARNLKAMDITGSSDPYVKVYLLCQDRRIKKKKTSVKKNTLFPVYNEILVFDVPAENIE…	bq103794,bi511100	aadg05002448.1	NCBI prediction used, xr_014873, conserved motif upstream of C2A	Syt16	3	ATGCGGAATGACCTAAAGCGCCCGGAAGGCTCGACCCCCTGCGACAATGCGCACATGGAACTTACAACATTTTTTGGCTTAGCATTGGGATTTGTGGCACTCATCTTGGTGCTGTTCCTGTACGTCCACAAGATACGGTGCTTCGGGGCGGCCCCCCCATTCCTGCCGTTCGACGAGCAGCTGCGGGCGGAGAAGACGTTCCACCGCATACGGAACCGGTTCGCGTACGATGGGAACAACAGCTCCGACTCGGAGGACGACACGCTGCGCCGGCTCAAGCTGGACCCGTGCGGGGCCGGCTACGGCGGGGGCGTGGGCGTCGGCGGCGGTGGCAGCATCTCCTGCTACCACGCGAACGAGGCCGTCGCCGGGCTGGACCAGTCGGTGGTGGCCCATCGG…	MRNDLKRPEGSTPCDNAHMELTTFFGLALGFVALILVLFLYVHKIRCFGAAPPFLPFDEQLRAEKTFHRIRNRFAYDGNNSSDSEDDTLRRLKLDPCGAGYGGGVGVGGGGSISCYHANEAVAGLDQSVVAHRHKSRDPLAMAEGGKIGMPHSSNDCSSGSSNEGNLDYGGTRLSLDAHLSNDRLAAGAAPARLDGRLTGSAELKLRGEPPLLPELTKESDLERDLVPGYRKKTTKGATNGSRGEGLVVAAASTASSPLYDTSDLKSLKSDAGGAVVPGPAGYDQPAGSGAHPPATGSNGTLEISLLYDAPMRKMTVHVLQARGIASRGDKGQLTHTQVRLLMLPAKRQKHKTKIRSGECPQFMESFLLHRVNPEEVNSMGLRIRVYGCERMRRERLIG…	bx614948,cr528546	aaab01008846.1
		Syt15a	43	nnCTCGCGCGCTGCAGATGTGTGTTTGACGCTCCCGGAGTACCAGGCGAGCGACAGACTCTCCAGCTGCCCGCGGTCCGTGAACTGCCTTGACTGTGCTCTCCGCCTGTGGTGGGGAGGTGATGGTGCTACCCATTGCACCCGTGCCGGCGGCGCTGCTCGGATGACTCCCGAAATCCTGGTGTGGGTGATTGCGGGGAGCAGCGTCGCCGGGCTCATCGTCGTCTCTCTCGTCGTGTGGCTGGTGGTGGCTCAGGTGAGGGGAACCAAGGGAATCTGCAGGAAGTCCGGCCAGGGAGACTCGAGGCCGCCGCTGCTTGGACACGACCGCAAGTCCATCCTTTCCAAGTCGCTGGCCGGATCCCCGCTGTCGGCCCGTCCCGGCGACAAGTGCCCCGAC…	xSRAADVCLTLPEYQASDRLSSCPRSVNCLDCALRLWWGGDGATHCTRAGGAARMTPEILVWVIAGSSVAGLIVVSLVVWLVVAQVRGTKGICRKSGQGDSRPPLLGHDRKSILSKSLAGSPLSARPGDKCPDWVPSVPTLLTPESFNVQSASLTAAEPVQPIDKPGFVRWNSFCSPSAEGLVGNLLPRSYSCGYTWSDDEDTPTAPPSVHGRLWFSLTYRSDDQELDVNVIKAKYLPGRGLNNAPRDPFVRVYLLPDDDTFRQTEVKRRTLSPKFEETVTFKIEEAEVRRRTLRLSVYDIDRRKVRHCLGHVMLNLEKEPLTPEKVIWMELDNVPKKSSQIGEIQISLTCNPFTNRIKAAALQVRRFSRLEENSTSVYVKLSLNHGRKSVKEKATEVR…	ew868354,ew796001,ew878907,ew796002,ew868355,ew878908	abjb011061278.1, abjb010659086.1, abjb010204612.1, abjb010514184.1, abjb010624407.1	N-term unidentified, conserved motif upstream of C2A	Syt15	5	nGTGTCACGTCCAACATCGGCTCTATAAATCCGGATCTGTACAAGAATCCGCTGATTCCCGAAGAAGATACAAGCAACTACCCAGAAGGTCACCTGGGACGCTTCTGGTTCAGCATTAATTACGATTTGGAGCAGGAGAAACTCCTGATCAACCTCATCCGCATTCACAACTTGCCGAGCCGCGATAAAGACTCGACCACAGCGTGCGATCCTCTCGTCAGAGTGGCGTTACTGCCGGGCGAACGACGGTACCATCAGTCGAGTATTCAGAGGAAAACATGCAACCCAGTTTTTAACGAAGTCTTCGGTTTCTGCGTGTCACACAAAGAGCTCCAGGAACAAACCGTCAAGTTCACCGTCATCGACAACGGGCGACTTCGTAAGAGACAAACAATCGGA…	VTSNIGSINPDLYKNPLIPEEDTSNYPEGHLGRFWFSINYDLEQEKLLINLIRIHNLPSRDKDSTTACDPLVRVALLPGERRYHQSSIQRKTCNPVFNEVFGFCVSHKELQEQTVKFTVIDNGRLRKRQTIGHLLCSLKNISIEDGKQQIITQDISKDPSVVGSPGEMHLSLCYHPSADRFTVTVLQARNIRAPNTATPDSYVRLTLFNQTRAVKTKRTGIIRRSADPCYNESFHFRLEAANVDTTNIVLAIHQPDNKDRILGRLVLGSFMFARGRGMAHWNDMFARPREHVQLWHPLPDLN	fe331615,fe420656,fe379745,fe379744,fe420655,fe331614	http://genomeportal.jgi-psf.org/cgi-bin/dispGeneModel?db=Dappu1&tid=442641	N-term unidentified, conserved motif upstream of C2A								Syt12	5	ATGGGAAATTTGCAAATCTCCGTTTTGATTTTGTTAGTGATGGCCATTATACTGTTGGTAGTCTTCTTGGTTTTCTGTTATTCCCTGGACGTTTTCACGTGGATTACCGCCTGGGTGTGTTCAAATCGAGAGGAAAAGGTCGGCCTAACTAGATCAAAAGGGCATTATAATGCCAACGGATACTTGGTGCATTCCGACTCCGATATCATTCTAGATTCGACAGGTAGTTTCAAGCGCTTCGATTCGGTTGATAGAGACTTCAAAATCACTCTTGCCACCACAAGCCTTATGGGTGAATGGAGCAGTTACGAGGAGGACACCTCCATACCCCCACAGCCGCTGCGCCCAGCGCCCGTTCCTTCACCATCGCCCCCGCCAACCATCAAGGAAGCCCCCCTA…	MGNLQISVLILLVMAIILLVVFLVFCYSLDVFTWITAWVCSNREEKVGLTRSKGHYNANGYLVHSDSDIILDSTGSFKRFDSVDRDFKITLATTSLMGEWSSYEEDTSIPPQPLRPAPVPSPSPPPTIKEAPLTRKQNSEDSIERTSISPIPRPVSSVNMATLASQSSFPVYITPPPTPSTPSHLTTQQVEPPVEEAETVSVALKRALSCDSVCSDTSVALGDLEEVNITGYLCIGLEYESECCDLVVNVLEAKELIGPNRTENVSDSYVRVFLLPDKEATIQTRVYRGSNSPSYKERFLFSLNPREQSQRSLCFHVYCTDLLSHTLIGEGEIRLGDISLRQPVTTWVTLTDTGQKGTEFGEIMFSLSYLPTAERLTVVVVKARNLKFQNDSPGDSFVK…	None	aajj01001060.1		Syt12	3	ATGAGCTGGGCGATCGGAGGACTCGGCATCTTCCTGGTGCTGCTGCTCGCGGCCGGTGCCACCGTCGTCGTTTGCAAAAGGTACGCGATGAGCTGGCAATGCGGCGCCCGGGACGTCTGGATCATCTGCGAGGAGTGGCGTCGCAAACTCTCCTGGCTCTGGGCTCCGCGCGAGGAAAAAGTCGGTTTGGTCAAAGCTCAACATCCACCCGCACAGGTGCCCGGTCTCTATCGACAGTCCAGCACGAATTCCTCCCAGTACATTCTCCACAGTGAGAGCGATCTTCGATTGGACGCTCAGGGTGCATTCACCAGGTTCGAAGCGGTGGACCGAGACCTGCACCCGCCGATCCCCCAGCAACAGCAGCAGCAGCAGCAGCAGCAGCCGCAGGTTCAGCCG…	MSWAIGGLGIFLVLLLAAGATVVVCKRYAMSWQCGARDVWIICEEWRRKLSWLWAPREEKVGLVKAQHPPAQVPGLYRQSSTNSSQYILHSESDLRLDAQGAFTRFEAVDRDLHPPIPQQQQQQQQQQPQVQPANNIPPQPLRPAPQPRATARPRPSPLRPPTSVDYLRLRECEPSPLTPPPPPLPALDKLAQQHQQQQQRVFLFHTDHLNDSPTPPPLPPPPVNLADYRRSGNIFEPKVCRYSVQGPALFDPEADCKLGSPPYGSYDIVHESHQARPADLFGISGKQESFLHRVPSQRNLQDLERITRYIQSLPDAPPLYPSEDEDLAASPPAPPPPAPPDPDPVVKQQQQQSDSPEPTTGEKIFKALRAVTSQSYIDASEFYNSILSSAQHVQNLAF…	None	aazx01000778.1	NCBI prediction used, xm_001607362	Syt12	6	ATGGGTTGGACACTTACCGTTCTTGGGGTGGCTTTAGCTATCGTCATTGTGGCAGGCACTGCCCTTGCCCTGTGCAGAAGATATTGCATTGGCTGGCAATGGGGCACTAGAAACATTTGGAATGTCTGCGAGGAGTGGCGGCAAAGGTTATCCTGGTTATGGGCACCGCGAGAAGAAAAGGTCGGTTTAGTCAAAGCACAACATCCAACAGCTCAAACAATCCCCGGTTTATATCGACAACCTGGAAACGCGTCTCAACATCTGCTTCACAGTGACAGCGACCTCAGGCTAGATGCACAAGGAGCTTTCACCAGATTCGAACCAGTAGACAGAGATCTCCATCCGCCTCTGGGCACAACAACCGGTAGCACAATACCACCGCAGCCTTTGAGACCGGCA…	MGWTLTVLGVALAIVIVAGTALALCRRYCIGWQWGTRNIWNVCEEWRQRLSWLWAPREEKVGLVKAQHPTAQTIPGLYRQPGNASQHLLHSDSDLRLDAQGAFTRFEPVDRDLHPPLGTTTGSTIPPQPLRPAPQPRPTARPRPSPLQTSSTVDQLRMQEAGPVPLTPPPSLQRAPVPSRSSGSSVFLFQNEPIKNYGLHKTSNDHGSFIFDGEATKTVAENIQMASYGSQNHIDSRLRYELGEERRKENRCNPYRQFDGGIESTRIRYGVHGVPIATLDGKGDEDSNTSYGSYDIVQRSHMIRQHIRNDSRGSPSSFGMTNSSNAASQTIMESIYGSEELSKMLQSTQSLGNDLDHKSNEMQSIEMTPFRSSSLQDNIGPSYLFRESQGLQKVSQYIQ…	None	aadg05001053.1	NCBI prediction used, xm_001121685	Sytalpha	4	ATGAAGTCACCACCAATCGCCAGCTGGTTCAGCCAGTCGGATGGCGTAAATCCCACCCAGATAGCCATCTACGGTTCGGTATCGTTCCTGGTCGTGTCCCTGCTCGGGTTGCTAATTTACATCACCTGCTCGAAGCGGTACCGGCTCAACTGGTACGAAAAGAATCTGCTCGAGTCGGCCAAAGAGCGTGAGGCGGCCCAGCGCGGCAGCCCACGGCAGTCCACAGGCGCGTGCGGACCATCCCCCGTTCTGGGCGAAACGACCGGCGAGGACAGCGGTGATTCGGCGTGCAGCAGTAGTAGGTCAGTTATAGCGGCACCCAGCGGTGCGGTCGCCATTGCCAGCACCGGGAAGCATGTGGTGCTCGTTACGTCAAGCCCGGCCAAACCGACCACCTCG…	MKSPPIASWFSQSDGVNPTQIAIYGSVSFLVVSLLGLLIYITCSKRYRLNWYEKNLLESAKEREAAQRGSPRQSTGACGPSPVLGETTGEDSGDSACSSSRSVIAAPSGAVAIASTGKHVVLVTSSPAKPTTSMVATVAGGSRSSTTGAAASKVDTSQGTKIDMLDSASTCSTVSRDELGGEDARGAIHLTLSYDPAAGILNVKLVEAQDLQPQDFSGTADPYAKIRLLPDRNNMWQTRIHKKTLNPVFDEDFVFEVRSATIGRRTLEILLFDFDAYSRHVCIGGVQFPLAQVCLAERIDIWRPLLPYTEQDNKQDLGDLMVSLSYQPAAEKLTVVIIKARNLRVIDGTRNSSDPYVKVCLYNADGRRLKKRKTTVARNTTAPVYNEALTFDISRETLR…	None	abkp02024857.1
		Syt15b	34	nCGACCTCTCTGCTGGGCGGTCTGAACCCCGAGCTGTACCGGGTGTCGTCGGGCGACGGCGCCTTCGGGGGCCCCGACGACGGCGAAGAGCGCTCGTTCCCGGAGAGCCACCGGGGCCGCCTGTGGTTCGCGCTCCACTACGAGGACGCCAGGGAGAGCCTCGAGCTCCGAGTGCTGAAAGCGAGGAACCTGCCCTCGAGGGTGTGCGGATCGGTCAACTGCTGCGACCCTTTCGTCAGGATTCAATTGCTGCCGGATGAGCGACGCTACCAGCAAACCAAGTTCAAGAAGAAGACGTGCAACCCGGTCTTCGACGAGAGCTACATCTTTCAGATCCCCGGCAAGGCCCTGTCCGAGCGCGTGCTCAAGCTGACGGTGCTGGACAACGACCGAGGCAAG…	xTSLLGGLNPELYRVSSGDGAFGGPDDGEERSFPESHRGRLWFALHYEDARESLELRVLKARNLPSRVCGSVNCCDPFVRIQLLPDERRYQQTKFKKKTCNPVFDESYIFQIPGKALSERVLKLTVLDNDRGKRHNVIGHVLFPLKDLDPISGERVVAWRDLEAKADVFLMSLQATPEQGELLLALCYKASHERHSVTVLVARGLTAPSEIGPPENTQVKVSFLMENKPVKSKKTSVCKRNSEPKFMESFGFKVSPAGLSAASVILKLSCLAPPHKDRCLGRVVLGSFMFARGQAQQHWTDAMAAAPKQIHRWHKLS	ew890415	abjb010094086, abjb010745104.1, abjb010493021, abjb011117850.1, abjb010976066.1	N-term unidentified, conserved motif upstream of C2A	Syt16	4	nGTTCTTGGATGGAGGAGACGGAACCGTGGTGGCCCGGTTTGTTGGTGGCCGTCGTGAGCAGTTTGATCCTGCTGTTGTTTCTCGTCACCTTATTGGTGCATCACCTGCCTCCGCTACAGAAATGGCTCCTGCCCGTCCTCACTCGCATCGCCCCACCTACTACCAACAACAAAACGGCCCAAACCGCCAATCCGACCCAGCAGCAGACGGACGGATATGACCAGGTCGATGCCGGATCGTCCTCGCAACAGCCTCATCATCCGCTCTATCCCAGCAGTCGAGACCATCACTCAAAGGAGAGCGAGCAGCAGAGGCGCCAGCAGCATCGATCATCGGCCGAGGCCGTTTTGAGGCAGCGGGCCGCCAATCGCTCCCAAGATTTGGCTCATCATCAGCAG…	GSWMEETEPWWPGLLVAVVSSLILLLFLVTLLVHHLPPLQKWLLPVLTRIAPPTTNNKTAQTANPTQQQTDGYDQVDAGSSSQQPHHPLYPSSRDHHSKESEQQRRQQHRSSAEAVLRQRAANRSQDLAHHQQQQQRLLLDHEDIQRLDEWTAHHQPSAANSQRQSSLAETDCDVSNQLQLQRCPVATAIESHDPDVNSSIRPVGPDVTGHHHPTTTDDVVLDMPSARCTLNKPSSRTLSRSLAVLTATGMDRIRSMIHLDTGSRTRAESMIDMTDMSSTFGESESVTGSVILPGPNRTANKAVIEMGFSYNSVSGKLVVRLVELRQLTSASRNTSVQLRLLLLPDRKQRCKSKLRYTNEDGSTVSLMETFVFSRIEPGELSSTGIRLRLYCSERLRRE…	None	http://genomeportal.jgi-psf.org/cgi-bin/dispGeneModel?db=Dappu1&tid=442630	N-term unidentified								Syt13	9	ATGGTGGCTTCGGCAGTGCTAGGAGCCGCTGCGGGGACCGGAATGGCCCTTTTCGTCGCGATGACAATTGTTGTTTATCGCTATTACAGCCACCGGAGGAAACTCAAGGAATGGAATTCGCTGGATCGAATGCCTTTTCCCACCACCCCGACCAGAATTATCAACAAGCCAATTTATGCTGTCGCACAAACGGTGAGTTTGCACTTTCATCATGCAGAATTCAACGTAGCGAAGGAGCAACACATTATCCAGCCTCCCCAAAACACCTCAGCTCAGGCATTAACAGCTGAATTAATGAAAATGCCGTTGGAATTATGTTCCGCACCCCAAGGCTCGCATTCGTTGCAACACCAGTCGAAATCGTATCCTGGGGGACAGCCACTTTTATGCCGAACCCCC…	MVASAVLGAAAGTGMALFVAMTIVVYRYYSHRRKLKEWNSLDRMPFPTTPTRIINKPIYAVAQTVSLHFHHAEFNVAKEQHIIQPPQNTSAQALTAELMKMPLELCSAPQGSHSLQHQSKSYPGGQPLLCRTPSVSSQSSLDSSASRQGHRGSSPQIRTFAPDGKTPVHQEAIHTSSYPLRNSSRSPSPLRAASLDIRCSSPGTSTVSGEEIRTPSPSQSSLASLTGGSVSSCNSPIPASPRTVGLGRCLSPLLIPSTRAHTPEVNVAAPPASPLGAIQPDLYLRKDGPLFIGSSPKAGPSLGRLHFRLKYDFDRSDLVVHLIEAHDLAGSDQGGFNDPYVRLALSPEVDARKRQTTIRRNDPNPFFDQHFKFPISHEDLQSKTLILQVFDYDRFSRND…	None	aajj01000470.1	conserved motif upstream of C2A	Syt13	5	var1ATGGTCTCATCGGCAGTATTGGGGGCAGCCGCCGGCACAGGCCTGGCTCTCGTCATCGCCGTCACCATCGTCGTCTACAGGTACTACTCGACCGGCAGGAAGGTGAAGAGCTGGAGCTCGCTGGACCGCTGGCCCGAGCCTCCCAAGTGTCCCAGTCTGAACCAGAGCAAGGTCGTGCGCCAGCAGCTTCCCAGCCATCATCAGGATAACAACGATCCCGAGGCCTGCCGCGTGCTCAACCAGAGCAAGACCTGCTACTACTCTGTCCAGAAGACGGAGTTGAGCGTCGCCAAGGAACAGCATGCTGTGCAGTCGTCCTCGGCAGCGAGTGAATCATCAGCAGGCCAGAGTCGAAGCAGTCACATGGGCCTGGTCATGGGAAGGACGTTGACGAG…	var1MVSSAVLGAAAGTGLALVIAVTIVVYRYYSTGRKVKSWSSLDRWPEPPKCPSLNQSKVVRQQLPSHHQDNNDPEACRVLNQSKTCYYSVQKTELSVAKEQHAVQSSSAASESSAGQSRSSHMGLVMGRTLTSLSRRPSSGSQEQLPATPPSGEQQHHHHTSASATPSPQIRAYGPDGRHHNHELLHAASSYPPSRGSRSPSPVRAASLDARCPSPMPGGPAAGTAAYSLTSLTSSQPGLHQPPQLQHQPLSCASSSSGNSTPSKSGQRCLSPLLIPPPRASFCAGQIGDGNSAPPASPIGTIRPDLYTRRDGPLFLSNSTRRSGKSLGRLHLRLSYDFDKSDLNVHLIEANELAGSDAGGFNDPYVKLSLSPEVDARKRQTPIHRNEPNPVFDQQ…	None	aazx01000778.1	Alternative N-term exons, N-term of var2 prediction is unidentified, conserved motif upstream of C2A	Syt13	55	var1ATGGTTTCCTCTGCGATCTTCGGCGCGGCAGCTGGTACCGGTTTGGCCTTGGTCGTCGCGATGACTATAGTGGTGTATCGTTATTACGCTGTGAAACGAAAAGGGAAATACTGGAGCAGCCTGGATCGTTGGCCGGATCCACCGGGCACGAAGAAGGGGGAGGGACGACAGGAACAATGCTCGGAGCATTGCCACGACTCTTCCTCCTCGCATGTGCTCAATTGTTGGCGGAAGCAACAGAAGAATTATTACGCGGTCCAGTCCAGGGAATTTAACGTTGCCAAGGAGCAACATGCGGTGCAGCCATGTTCCTCCGTGGTCGTCGAATCAGGAAGTTTACCGCATCAAAGTCGAAGCTATCCAGGTGGTACCACTGGATCTGGAAGCATGGGACG…	var1MVSSAIFGAAAGTGLALVVAMTIVVYRYYAVKRKGKYWSSLDRWPDPPGTKKGEGRQEQCSEHCHDSSSSHVLNCWRKQQKNYYAVQSREFNVAKEQHAVQPCSSVVVESGSLPHQSRSYPGGTTGSGSMGRLFTRNSSVSSQSSLEGPSGPSGPSGPSGSSGSSGPSSSHRSTTTTQIRSFGPDGRYHRPDPLHAASSYPPSRSSRSPSPGRTASLDARCGSPASCSGSLVSSNVSPSQSSLSSLATGVSSSCGGSSINVAHGASRSAGRSLSPLLIPPSRIAGSDGGPPPPASPLGSIQPDLYQRRDGPIYLKARGNGKSLGRLHLRFKYDFDRSDLHVHLIEAHDLAGSDQGGFNDPYVKLMLNPEVDSRKRQTQIYRNESNPFFDQQFKFP…	bi505096	aadg05001052.1, aadg05001051.1	Alternative N-term exons, N-term of var2 prediction is unidentified, conserved motif upstream of C2A	Esyt2	15	var1ATGGCGGGCGCAAGCAAAGAGCTAAGCCCGGAAAAGCAATCAGCACCGCCGGAGTCCTCCGAGGTGGCAAAAACGAAGGACGACAGCATCATGACGCTGCTGTACTCGTTCGCGAAGAAGGTGGTGACGGTCGGTATCATCTACTTCGTCGGCTACATGGGCTGGTCGGTGGCGTGGCTCATCACGCCCGTCATCCTGTCGGTGGCACGCGAATCCTGGCGCAAAACGAACGACACACGACGGAGCGTAGCGAAGGCGTCCGCTCTCGCCAACGATAAGGAAGTCATCCTGGCCCGGCTGCACGATCTGCCGGCTTGGGTATTCTTTCCCGACGTTGAACGTTGCGAATGGCTTAACAGGATCCTGAAACAAGTCTGGCCCAATGCAAACTTTTA…	var1MAGASKELSPEKQSAPPESSEVAKTKDDSIMTLLYSFAKKVVTVGIIYFVGYMGWSVAWLITPVILSVARESWRKTNDTRRSVAKASALANDKEVILARLHDLPAWVFFPDVERCEWLNRILKQVWPNANFYAKNLIKESIEPNIQQAMAGYKLNGFKFDRMILGTIPPRIGGVKVYDKNVSRNEIIMDLDLFYAGDCDISFALSGLRGGIKDFQIHGTVRVIMKPLISQMPLIGGLQIFFLNNPNIDFNLVGVVDLLDMPGLSDILRKIIVEQVAAIMVLPNKLPIVLSDGVPALSLKMPEPEGVLRIHVVEAKDLMKKDISVLGKGKSDPYAIISVGAQQFRTQTIDNTVNPKWDYWCEAFIHAESGQTLQVVINDEDAGEDELLGRATVEIS…	bx602105,bm577238,bm645874,aj280609,aj283446,bm614656,aj283829,aj285121,bm632341	abkp02024799.1
		Syt16	16	nTGCCCACCGAAGCGACGGCATTCCTGGGGGCCGTCGGCATGATCCTGGTGGTATTGGTCGTCTTCTACCTCTACCTGAACAAGAAGCTGTGTTTCACCACCGTCGGTGGCTTTCCCTGCTGCGATGTCGCTCCGACGCCACGTGAAAAAGAGAAAAAAGTGGCAGCCAGGGATCTCGGTGAAGTCTTTGTTTTTGTGCATTGGTTTTACACCGCTGGGTGCATGCGGGAAGGCATCACTAACCACCGAATTCAGAAACCTCACTCAAACTACCCTCAAACTGAAGGGCCCCTCCACTTCCTCGAGGAAGTGGAGGAGCCCTTCAGTTTGACAGGCAAAGGGGCGGGCCAACTGCCGCAGCCCGACCTGGTATCCCTGGTGGAAAGCGGGCGCGGGGCG…	xPTEATAFLGAVGMILVVLVVFYLYLNKKLCFTTVGGFPCCDVAPTPREKEKKVAARDLGEVFVFVHWFYTAGCMREGITNHRIQKPHSNYPQTEGPLHFLEEVEEPFSLTGKGAGQLPQPDLVSLVESGRGASSGADTADEEDGASHRSRTVGGMPSQVSTSATVRSALHYENGAFLKAEDSPLSLMACGGTDVSCLPRTTVPGLQLRCVGATGLRGDVGPSESTTRCGALELTFNYSPASRKLTVGVLRAHDLPSRDRGGANSVQVRLLLLPHKRQKFKTKIRQASQDTRFDESFAFSRISPEEVNTMGLRVRLYGCERMRREHLVGETVVPFSFLGLDQQTTLWLVLEPRSNLAHWDSKCEISSLARSDSTGSTQSMQHGGLPELLLGLAYNGTTG…	None	abjb010466674.1, abjb010913145.1	N-term unidentified	Syt17	8	AGTCTCCAGCCGGAGTTGTACGCCCAGACGTCGGTCGAGTCGATGGAAGGCGTGTCAATGGACGCCGGGCTCTGCGGCTACGGCGACGTCGACCTCCATTTTGACGGACCCATCGAAGCGACGCCCCTAGGACAGATCCACTTTTCGCTCATTTACGACGATCACAAGAAAATCCTCCTGGTCAAAATCGTCGAAGCTTGCCACTTGCCGCTGCCCAAGCCGGCCGTCGTCGCCGCCGCTGTCGCCGCCCTTCCCGCAAGCGACGCCGGCCAGCAGCAGGAGCCGCAGCAACCGGCCCAGTCGGCGCAGGACTCATACGTTCGTGTGTATTTGTTACCGGATCAACGTGATGGCCGCCAGACACCGGTGCAACGCAAAACCCAAAATCCGGTCTTCAAT…	SLQPELYAQTSVESMEGVSMDAGLCGYGDVDLHFDGPIEATPLGQIHFSLIYDDHKKILLVKIVEACHLPLPKPAVVAAAVAALPASDAGQQQEPQQPAQSAQDSYVRVYLLPDQRDGRQTPVQRKTQNPVFNHGFTYELTHREVLKRTLMLKVQDLNRSTHRHHVIGQVLLPLSDLNLIKGVHIWKRIRPTDQDSHSPELGEILVSLTYLPSARRLNLDLLRGKQLLQTNFGGSVPYVRVSLVVAGKHIKTKKSSRKRNTIDPVWGETISFNVAAAELPESSLVVSVWDFNGGIAKDDFIGRIVLSAKEPSGEEEMSHWNCILSDDRSSTAYWHTLRSREECDQISPASGTVC	fe277020,fe277019	http://genomeportal.jgi-psf.org/cgi-bin/dispGeneModel?db=Dappu1&tid=442631	N-term unidentified, conserved motif upstream of C2A?								Syt15	15	ATGGAAAATCAATCGTGGACCCGTAAACTGCTGAGCACTTGGCGCAAGGATCAACAATGGTACGCTGACAAATTGGCGATCCTGCGGAGCGTGCGGTCGTCGGAGCCTCCGCCGGGAGACATCCAATCGCCACCAACAGGAGAGACCTTCAAAGAGTACGTGGTCTCGGAACAAACTCCCGGAGAATTGCAACGGCACGAAATCCTGTATTCGTCGGTGGCTGTGGGCGTCGTCCTGCTTGTCTTTATTTCGGCGGCTGTGTTGTTTTTCCTCCGTCGTCGCAAAACTAAAAACGCTGACGAGGAACACGCCGCTTCCAGCATCCTTGTTTACCCATCTCAGCAAGGAACCGCGCCTCAGTTTTTGACCAAAGAGATCCATTTCAGTCTTCCACCTTTA…	MENQSWTRKLLSTWRKDQQWYADKLAILRSVRSSEPPPGDIQSPPTGETFKEYVVSEQTPGELQRHEILYSSVAVGVVLLVFISAAVLFFLRRRKTKNADEEHAASSILVYPSQQGTAPQFLTKEIHFSLPPLRSTSLGDLTEPDDSDVDTESLLLPSVSNQRSNSFSCYGLGVIEPALYKSTLDLDEIQWPEGHIGRIWFSLRYEPSTEKLLVSLLKAKNLPSRTVGTVNSCDPFVRLHLMPDERRYLQSKQKKKTCNPYFDETLVFQVSQKDMSDHILKLTVIDGSRTKRRSEIGHVTFPLKDLEIGDGTEQQLFKLDLEKIKSNLGELLVSLLYNENLSRLTATVIEARGLKFQGDKHEAYVRLTLNQHYRSVKEKRTGVARPSRDGAVTFTEGFN…	None	aajj01003367.1, aajj01006261.1, aajj01000600.1	conserved motif upstream of C2A	Syt16	2	ATGACTCTGGCCGGACCGGACCATTTTCTTGCGGTGGAAACGACAGCGTTTCTGGGTGCCTGTGTCGGCTTCGTGGTGCTGCTGGTGGTCGTGGCGTTGTACCTGTCGCGCAAGTGGTACTTCACGCCGGCCGCAACGACGACGAGCCTCTTCGGCGCTGTCTGCGTGCCACTTTGCGAGTCGAGCAACAGCTCCGCGGCCCAGAGCCTGGGTACGTTATCTCCACTGGTTATTGCTCCGGTAGAGGCAGAGGCCGAACTGAGAGTTTCCGCCCGAACAGGCAAGAACTACCCGTTCTCGGATCCGGAGACCAGCTCGGACTCGGAGGAGGACGCCCTTCGCCGGCTGAGCAGCCGCAGCCAGCCGCCCCCGGACACGTTGACCATCCAAGCCGAGGAT…	MTLAGPDHFLAVETTAFLGACVGFVVLLVVVALYLSRKWYFTPAATTTSLFGAVCVPLCESSNSSAAQSLGTLSPLVIAPVEAEAELRVSARTGKNYPFSDPETSSDSEEDALRRLSSRSQPPPDTLTIQAEDGLPSIKQNGTEEQPEERPEERPEERPEEQPEEQPEEEQEQQQQQQQQQCVVEVGSPSLLIEESHAASSSLAVSGEEMASLEVAFLYDAPMREMTVHVLQGRNYPAGIGGSQVRLVLLPSKKQRRKTRVRQGSSPQYMESFLLPRVNPEDVNAMGVRVRVYLWGGRMRRERLLGEARVSFDRINLRLETTLWLALQPPPSSSVSDRVHRRLSLTRSDSTGSQHSMKGGSVAEILIGLTYNGVTGRLSVEIIKGSHFRGGCGNDTKPP…	None	aazx01004105.1	NCBI prediction used, xm_001607000	Syt16	4	ATGATTCTGGCAGGATCAGACCATTTTCTGGCGGTACCGGTGGAAGCGACAGCATTTCTGGGTGCTATTGCTGGTTTTGTGGTTCTTCTGTTGGCTCTTTTCCTGTACCTATCACGCAAATGGTGTTTTACTCCGCCATCCACGACCACACTTTTCGGCGGCGTTTGCGTGCCTCTTTGCGAATCTAATAATGGCTCCACTTCTCAAATTACAAAGAACATAGGGAAGGCATTTTCCTATTCGGATCCAGAGACTAGTTCCGATTCAGAAGAAGATGTTCGTCGATTGAATTCTCATCCACCGCCGGATACTTTAACTATTCAAGCAGAGGATGGACCGACTATCTTGGATGCTGGCACCACTTCCAGCAGCTGCACAGAAGAACATTCGTCCAATGAT…	MILAGSDHFLAVPVEATAFLGAIAGFVVLLLALFLYLSRKWCFTPPSTTTLFGGVCVPLCESNNGSTSQITKNIGKAFSYSDPETSSDSEEDVRRLNSHPPPDTLTIQAEDGPTILDAGTTSSSCTEEHSSNDQQQCVVEVGASGLDNREQEVEVEQNGSTTNDVITTMGTITEEVGSLEVAFLYDAPMREMTVHVLQGRNYPEGIGGSQVRLVLLPSKKQRRKTRVRQGTSPQYMESFLLPRVNPEDVNAMGVRLRVYLWGGRMRRERLLGEARVSFDQINLQLETTLWLTLQPPPFSSVQDWGTTSSLTRSDSTGSQHSMKGGSVAEILIGLAYNGTTGRLSVEIIKGSHFRGGGGNDTKPPDTYVKLSLVDSNGHEMERSKTGLKRAQPNPLYKET…	db753985,db743441,db730437,db731715,db733012,bi507565,bi515925	aadg05002022.1	NCBI prediction used, xm_396416
		Syt55	4	GAGGTGCAGAACCTTGCCCCGAGGGCCTACGGCGGCATCTGCGACCCCTACGTGGTGGTGAAGATCCTCAAGGGCCGCATCAAGAAGAAGCGGGGCAGTGGCAGCAGCCTGCGCCGCCCCAGCTGCATCGGTGGCGGAGGGGGCGCTCACTGCCTGCTCCAGTACCAGACGCAGGTGAAGCGCAAGACGCAGTGTCCCCTCTTCAACGAGAACTTCTCCGCCGACCTGGCCAAGGGAGAGCTCAAGGACTGCTCTCTGCTCGTGGCCTTGTTCGATCTCGACAAGTACTCCAACGACACCGAAGTGGGAGAAGCCCTTGTGGCACTTAAGGAGCTCCAACTCGTCGGCAATCCCGATGAGCAGATCCTTCACCTCGACCTCAAGGAACCGAAGCAGCAT…	EVQNLAPRAYGGICDPYVVVKILKGRIKKKRGSGSSLRRPSCIGGGGGAHCLLQYQTQVKRKTQCPLFNENFSADLAKGELKDCSLLVALFDLDKYSNDTEVGEALVALKELQLVGNPDEQILHLDLKEPKQHNGEILFGLSYLPTAERLTFSIMKASNLVSPLNNVESFFPCVRILLFHNGKLKKKKKTAPRQGTLCPVYNESLTFDVPQTELDRVVFLVVVSHRDPGQGGSLSSPDSPTTPVAGSPQQHVGKVLVGASSRGSVLHHWNAMKQSPRKQVTQWHTLR	ew890644,dn972073	abjb010009503.1, abjb010980045.1, abjb010599879.1, abjb010634407.1	N-term unidentified	Syt56	2	ATGGAATCGCCGGCGTATTCGTTTGACGAATCCATCAGCAATCGAACCAGTTCGACAAAGTGCTTCGTGAATTGGCTCTTGTTCTCGGATCGCTTGGAGATTGCCGACTGCTTCGGTTACAGTTTCTTCCTGGATTTCAGAGTGTCTAATCTCTTTCTAGCCGCCTTCGTCGTTGTCTGCTGCTTTTTCGTCTTCCTCATGCTCACCTCTATGTGCTGCTTGTTTTTCTGGTTGCAAAGGAAGAAAGCCAACAACCGCAAAATGTTGAATAAGAGTAACTTTATAGTCAAGCAGAAATCCACCGGAATTCATTCTAAAACACCCGTTATCCGAAGTGAAGACATCATCTCATTCGTTTTACCCGCGGTTCGTAAACAAAAAAATTCTTTGATGGCAGTA…	MESPAYSFDESISNRTSSTKCFVNWLLFSDRLEIADCFGYSFFLDFRVSNLFLAAFVVVCCFFVFLMLTSMCCLFFWLQRKKANNRKMLNKSNFIVKQKSTGIHSKTPVIRSEDIISFVLPAVRKQKNSLMAVARQSKDVVETNTFKTAPPTPGTVGYCRGNNNLDPSNLNLKLYSPGQETNENVNICRAKIGFSIQKDSSRQLLILKILGALNLPARSKNIPPDPYVKIIVLPERQIKCVTKTVKSNHNPLFNQIFELDMSGLNMNETEILLAVRDRPEVSRYERCVSRSVTLGQAIFCVAEFDDGNDHRRQVRWCLLEISPSISPRADATNAQRCSKGEMLISLLYQPHLGRMILELLQIRPMPVLVSNNQDKEKVTIKVLLYERGYLTSSRRTNSI…	None	http://genomeportal.jgi-psf.org/cgi-bin/dispGeneModel?db=Dappu1&tid=115142									Syt16	10	ATGTTGGTCATCTCCGAACACAGCTACCTGGGCGGGACGGATGGGGGCACCGTGTTGGGGGCCATCGCCGGCATGGGGGCCCTCCTCCTCGTTTTCCTCCTCTACATCAAGAACAAACGCTGGTGGTGGGGCTCCGTCGGAGGCATGGGTTGCTGCGATGAAGCTTGCCCCCCTGTGTCCTCGCGCCCCGTCCCCTCACCACCAGTGCCTGCAACTTCTTTCACTCCAGCTCCCCTCAAGCACAAGTTAGTCAAAGCGTATTCCTTTGATGGGGGCGACTCGAGTTCCGAGTCCGAAATGGGTGGTTCAAAATTCCGTCAAAATTCCACATCTGGCACAACAGGCCCTTATTACCCACCTCGCCAAGTCCACGACCTTATTTCCCTGGTTGAGAAGGGC…	MLVISEHSYLGGTDGGTVLGAIAGMGALLLVFLLYIKNKRWWWGSVGGMGCCDEACPPVSSRPVPSPPVPATSFTPAPLKHKLVKAYSFDGGDSSSESEMGGSKFRQNSTSGTTGPYYPPRQVHDLISLVEKGRVGVSSNSSCCSSTTSSVGEKHGVPATRVTAQINDNHGRLSTDLRETKIDNQGIDYQKIETSSTIVQTDINSNRDCIVVMNTDTDERNDLMCCIRSEPETQLVNKCGQLEIALLYDAPMRKMTVHVLQARDIPSRDRGQPTHTQVRLILLPSKKQKHKTKIRSGENPQYMESFVLHRVNPEDVNSMGIRLRLYGCERMRRERLIGEAVVGFTHINLELENNFWLNLEPRVDTTLTGCAGELTSLARSDSTGSTHSMQHGGVPELLL…	None	aajj01000468.1	NCBI prediction used, xm_968819	Syt20	3	ATGGTGATCGAAGATCTTTTTGGCCCAGTGGGCCAAATAATAATATACTCTGTGATTGCCGTCGTCCTAATAATAGCAATACTAGTTATTGCTTGCTTTGTCACTCCAGGATGCATCGGCTATGAATGTGTTAGACCACGAAAAAAAGTCGAAAAACCGGTGTCTTTGAAGTACAATGGTAAAACCAAGGAAAATTTGAGTCTGAACGATGTTAGCTACAGGTCTTGGCGATTGGGCAGTTTGTACGACACGGAGAACGGAACTATCTGCGAAAATTCGACGTCGCCTAGAAACTCTATCATCTCTGAAAATAGTCGGTTGGAAACGATCGACACCTCGTCAGTCGTGGTAATTCTAAATTTCATTTTAAACCACCAAAAACAAAAAAATGGAACCAAA…	MVIEDLFGPVGQIIIYSVIAVVLIIAILVIACFVTPGCIGYECVRPRKKVEKPVSLKYNGKTKENLSLNDVSYRSWRLGSLYDTENGTICENSTSPRNSIISENSRLETIDTSSVVVILNFILNHQKQKNGTKEKHFPTELTLSLRYLPHCEGITAAKLVIGIEALSGLPPKQYNCTLEPYVFLEVIKQSWTHRKKQKLYSFKTKGVRHTASPVFRESFVITGVNPQEIKDWILNIEAHDHDRYANHTKLCELQVPLRDAKRIFLSPETHLFNFQMKPSKQEYGNILLGISYLPTAQRLTINVMKLRNIKFMPAVPSVNEFNPYVRILMLNGKTGRRIKKKKTKVIPANPEPEFNETLTFDLPATQMDTLQFLIILCSKITQVDNNVPMMNEIPSDSED…	ge405752,ge404712,ge438355,ge438205,ge364992,ge402986,ge367450,ge410159,ge416124,ge384865,ge385082	aazx01007143.1, aazx01023037.1	C-term covered by ests but not by genome sequence	Syt20	9	var1ATGGTGGACGATGAACTTTTTGGCCCATGGGGCCGAATACTCATCATAGTCGTGATAGCATTGATCGTCATCGTTATCTTACTCGTGATCGCCTGTTATCTAATACCAGGATGCCATGGATACGAATACATCAGGAAACGAAAACAATTCTTTGCAGAAAGAGAAGCAAAAAGTGTGCCATTATGTCTGAAAGGCAAACAAAATGAAAATGTGAAGTTAAACGATGTCAGCTACAGATCTTGGAGATTGGGTAGTCTCTACGAAGGCAGCAGCAATGGTACTATCGATGAGAATGCAAGTCCAAACGAGAATTCCTATAATTCCAGCAACGCTCAGTTTGGTTTCACTGATACCTCATCCACCCTGAACTTGGTGCAGAAGGATAAGCAAAAAAC…	var1MVDDELFGPWGRILIIVVIALIVIVILLVIACYLIPGCHGYEYIRKRKQFFAEREAKSVPLCLKGKQNENVKLNDVSYRSWRLGSLYEGSSNGTIDENASPNENSYNSSNAQFGFTDTSSTLNLVQKDKQKTEKKQKEFPTELTISLQYLPPCDETITGKLVIGVEALSGLPPKQYNCTLEPYVTLNITKQSWNHRKRQRLHSFRTRSIRHTASPIFKEAFGVANVSPQEVKEWILDFMAYDHDRYANDTELCSLKVSMKEVKHVLQSPEIHMFNFRMKPSNLEFGNILLGISYLPTAQRLAINVMKVRDVKFTPPASSLNNFNFYVKILMLNGRTGHRIRKKKTKSVIANSQTEFNEILTFDVLYNQLDIVQFLVVLCSKAAPLDIVTSIMDHP…	db741274,db736759,db747545,db745956,db730271,db737901,db742015,db739021,db730826,db731181,db734193,db744198,db750982	aadg05005850.1	Alternative splicing, N-term region
		Esyt2	30	ATGGATGCAAATCGGCCGTCGACGACGGAGACGCCAGCGGACGCAGAGCCTTTGCTGCCTGCCGAGAAACCCCCGGCGGAGAAGCCAGCGTCCACGGAACCCGTGAAGCAGGCCCGTGCCATCCTGCGCACGACGCTGGGGTCTCTCGTGTACAAGTTCGCGAAGGGCATGCTGATCGCTGGCAGTCTCTACATCATGGGCTGGCTCAACTTGAGCCCGGCCTGGCTGCTTATGGGGGTCGCCTCGTACGTGGCCCAAAAGAACTACATAGAGCAGAAACGAATTCGCACCGGCATCACGAGTACGGAGCATGAGAAGGCGAGCGTACTGGCTACCTTGGAAGACCTTCCCGCCTGGGTGTTCTTCCCAGACACAGAGAGAGCAGAGTGGGTGAACAAG…	MDANRPSTTETPADAEPLLPAEKPPAEKPASTEPVKQARAILRTTLGSLVYKFAKGMLIAGSLYIMGWLNLSPAWLLMGVASYVAQKNYIEQKRIRTGITSTEHEKASVLATLEDLPAWVFFPDTERAEWVNKILGQFWPFVGNYVKDLILESIEPSVRSSLPAYLHSFKFEKIDLGDVPPRIGGVKVYKENVSRNEVIMDLELFYSGDCKFSIKVKGFKAGIRDLQVHGHLRVVMRPLTKEMPIVGGVTVFFLRPPAIDFQLTNLGQVLEVPGLNDLLKKAVSDQVAAMMVLPNKFSMKLQEHVSTQSLRFSLPCGVLRLEVVAAKDLVKADIGMLGLGKSDPYAIITVGAQEFRTQVIPSTVNPKWNFYCEXXXWLTLDDTKSGKIRLRTFWLSLTT…	None	abjb011001104.1, abjb010619354.1, abjb011013014.1, abjb010704655.1, abjb011085514.1, abjb011026711.1, abjb010090856.1	Several gaps/unidentified regions	Syt57	1	GATTGTCAATTGGTTGTGAGGGTCGAGGACAAGGACAAGCTGGTGGGGACGACGGAGCTGGGCGAGAGCCGGATTGACTTACGGGAACTGGATTTGCTGGCCGGCTGGCTGGAGGGAAACGGCGGCCAGCGATCGGCAGGAGCCGGAGGAGAGTCGACGGTCCGTCTGAGTCGATTTATCGACATTTTCAAAGCCGAAGAGAAAGGGGCCGTCCTCCTGGGCCTCTCCTTCCTGCCGACGTCGCAGCGAATCACCGTCCACATTACGCAATGCAATCGGCTGGCCAAGACGGCCGACTCGGCTGTTCATAACAAGGCCGTCGTCCGGCTCTTCCTCCTCAACGAGTCCGGACGGGTCCTGAAGAAGCGGAAGACGGCCCCGTTCGACCCCAACGGCGGA…	DCQLVVRVEDKDKLVGTTELGESRIDLRELDLLAGWLEGNGGQRSAGAGGESTVRLSRFIDIFKAEEKGAVLLGLSFLPTSQRITVHITQCNRLAKTADSAVHNKAVVRLFLLNESGRVLKKRKTAPFDPNGGRVELDELFHLDVDIERWDRCVILIVLSRIISPAVGEATTTEAVRSPPVYQHSGHVALGKRVLGHAERIHWNSAFQSPRRVISQWHGLH	None	http://genomeportal.jgi-psf.org/cgi-bin/dispGeneModel?db=Dappu1&tid=442809	Final exon of a potential Syt gene								Esyt2a	4	var1ATGAGTGTGAGTAAAGACGGGAGTCAAGCCATGGAGAAACGCTCCGAGGGCTCCAGCATCTTGAGCGTTATTTTCAGCGCAGTCAAAAAGGCCTCCATTGTCGGCATTGTGTACTTTGCGGGTTACATGCAATGGTCGGTCGCGTGGTTCATTGGCCCCATTGTCCTTTTCGTGATCAGAGACCAATGGAAAAAAGCCAGCGACAGGAAACGCAACATAGCAAAAGCGGCAGCTTTAGCGAGCGAAAAAGACGTTGTTTTGGCGAGACTTGATGATCTTCCAGCCTGGGTGTTTTTCCCTGACGTTGAAAGAGCCGAGTGGCTCAACAGAATTATTAAACAGGTTTGGCCTAACATTAACCACTACACACGCGACTTAATCAGGGACACCATCCA…	var1MSVSKDGSQAMEKRSEGSSILSVIFSAVKKASIVGIVYFAGYMQWSVAWFIGPIVLFVIRDQWKKASDRKRNIAKAAALASEKDVVLARLDDLPAWVFFPDVERAEWLNRIIKQVWPNINHYTRDLIRDTIQPILKESLETYKLSGFKFERIILGTVPFRIGGVKVYDKNVARNEIIMDLDIFYAGDCDITFYLAGIKGGIRDFQLHGMLRVVMKPLITTIPLVGGLQVFFLNNPDIDFDLIGIADLLDMPGLSDILRRIVVETVASMMVLPNKFPIKLSDDVDAMELKAPEPEGVLRVHVVEAKHLMKKDIGVLGKGKSDPYAVVTLGAQEFKTKVIDNSVDPKWDFWCEFNVLESDGQQLYIHLWDKDETSDDETLGRATIEVSNIVKKGQDD…	dt780882,dt773481,es549333	aajj01000056.1	Mutually exclusive alternative exons, first C2 domain, 3 alternatives	Sytalpha	6	ATGGACCCACACGGGCCGGAAATCGTCGCCATCCTCGGAGCCATTGGCGCAACTGCCGGCGCTGTGTCGGCCGTTGTCGTCTACGCGCTTTGCGCCAGACGCAGACGTGTGCCGCTCAATTGGTTCGAGAAGGACCTTCTGGACCGAGCGGAGGAGGCGGAAAAGTCGTCGAGGGAGGAGCACGCGCTGGCGAGTCTTCATCCCACCCTCGGCATCTTGGGCAAACAGGCGAGTTCCGGAGCAGCCAGTATCAAGACGGAGGACGAGTGGCAGCAGCCGCGCGAAGGAATTTTCAATAACCGCGTCAAGGAGACTCGAGACGTGGGCCGCCACCTCTCAGAATGCAGCTGCGACGAGGCAGCGGGAACATCGATGAGTCCACTGGCCCCACCACTACCC…	MDPHGPEIVAILGAIGATAGAVSAVVVYALCARRRRVPLNWFEKDLLDRAEEAEKSSREEHALASLHPTLGILGKQASSGAASIKTEDEWQQPREGIFNNRVKETRDVGRHLSECSCDEAAGTSMSPLAPPLPGGGALVASDERMVILRSLPLTSCTSNGSESSCSVSAHARLSSTDSDDISCPRSANETRGELQMSITYDAPDGILNVKLVEARDLRARDLSETADPYAKIRLLPDRSTVKQTRIHKKTLNPEFDEDFVFQVAPNCQLAERTLEVLLYDFDASSKHRGLGYVQIPLSTVTDLGLEPKTLTKSVMRYGAEGRFRAPPLGELMVSLSYQPTAERLTVIVIRARNLPINDETGTATFEPYVQVNIVREDKSLKKKKTSIRREGTSPVWSES…	es643661	aazx01011437.1	NCBI prediction used, xm_001603421	Esyt2	6	var1ATGGAAGATAAATGTGAAGACAATAAAATATCTAAATCAAATCCTTGGCCATATATGAATATTGGTTCATTAACCATATCATTTTTGACTAAATTGGCAACTGCTGGCATTATTTGGAGTTGGGGATATTTAAATTTAAATATAGCATGGTTAATTGGACCAATTGCTTTGATAGCATGGAAAACAGAACGTAGGAAAGACAACGAATTAAAATTAATTACTGCCCAAGCTAGTGTTATGGCTAAAGAAAAAGAACTGATAATGAGCAGATTAGATGAACTACCTTCTTGGGTTTACTTTCCTGATTTTGATAGAGCTGAATGGTTAAATAAAATTTTATATAAAGTTTGGCCAAACATTAATCAGTTTGCTCGTGAACTTTGCAAACAAAGTAT…	var1MEDKCEDNKISKSNPWPYMNIGSLTISFLTKLATAGIIWSWGYLNLNIAWLIGPIALIAWKTERRKDNELKLITAQASVMAKEKELIMSRLDELPSWVYFPDFDRAEWLNKILYKVWPNINQFARELCKQSIEPAILEKLAEFKIKGFQFERLVLGRIPLKIYGIKAYDKNTSRNEVIMDADIMYAGDCDITFSVGNIKGGIRDFQIRGMMRIVMKPLLPVMPIVGGVQAFFLNPPAINFNLIGVADVLDLPGFNEILRKTIVEQIAAFVVLPNKIVIPLSEAVPIESLKIPEPEGVLRIHVVEAKHLMKKDIGMLGKGKSDPYAIINIGAQEFRTKTIDNTVNPKWDFWCECAVTSAIAQQITVLLWDYDDTKGDESLGRATIEVSRVKKKGNI…	db748021,db729752,db730041,db732484	aadg05006483.1	Mutually exclusive alternative exons, first C2 domain, 3 alternatives
		Rph	16	ATGGGTGACTATGGCGAGAAAGACAAGTGGGTCTGTCCCAACGACCGGGAGTTGGCTCTGCGGGCAAAGCTGCAGACGGGGTGGTCGGTGAAGACGGGTGCCATGAGCACCTTCACCCGGCAGGAGCAGCTCAACGACTCGGAGCAGGAGCGCATCGTGGGCGTCATCAAGAGGGCAGACATGCTGGAGCAGATGGAGCAGCAGCGCGTCGGGCGACTGGTGGAGCGTGTGGAGAACATGAAGCGCAACGCCCTGGGCAATGGGACCACCCAGTGTGTGCTGTGTGCCAACGAGTTCGGCTTGCTCAGCGGATCTCCACTGCTCTGCAACGACTGCAGGAAGGCCGTGTGCAGCAAGTGCAGTGTGGACACATTTAGTGCACAAAGGGAGCAGATATGG…	MGDYGEKDKWVCPNDRELALRAKLQTGWSVKTGAMSTFTRQEQLNDSEQERIVGVIKRADMLEQMEQQRVGRLVERVENMKRNALGNGTTQCVLCANEFGLLSGSPLLCNDCRKAVCSKCSVDTFSAQREQIWLCKICSETREMWKKSGAWFYRALPNYVVPDKKAEGASKYSSSRNRNGTEATTAAIAGRGWHRXXXEFAFELKENDNLEKKFLQISVWDKDQGRVDEYLGGLELGLHCKAAQLQHWLDVIRVPEQSFECWHALVPVPLLP	None	abjb010812583.1, abjb010679972.1, abjb010153212.1, abjb010775765.1	This sequence arises from at least 2 supercontigs: could be chimeric, internal gap/unidentified region	Esyt2	6	var1ATGACCGACACAAAATCATCTGATGATGTCATCGCCGTCAGTCGCGAAATGCCGCCATCTGCAAGTAAGACACCTTCTCCTGAAAAAGAGATTGTCCCTGCCAATCAGAAGAAAAAGAAACCACCGCCTACACTCGGGAAAAGTTTGGTTGGGCTCTGCAAGATTGCTGCCAAACACTTACCTCTGGTTGTTGGTGTTTATGCCATGGGGTATTTCAACTTCTCCATAGCCTGGATACTCGGCATAGTGGGAATCACGGCAGCTACAGATCAATGGAGAAAAGAGAGAAATTACAGAATGAGTACTGCCCGAGCTTCAGCTCTCTATTCTGATAAAGACGTTATCATGGCCCGGGTCAGTGATCTTCCTTCTTGGGTTTTTTTTCCGGATTTTGA…	var1MTDTKSSDDVIAVSREMPPSASKTPSPEKEIVPANQKKKKPPPTLGKSLVGLCKIAAKHLPLVVGVYAMGYFNFSIAWILGIVGITAATDQWRKERNYRMSTARASALYSDKDVIMARVSDLPSWVFFPDFDRAEWLNKILKQVWPNVGHYVRNIILEAVQPGIRESLKAYKLGGFKMDKISLGTMPFRVGGVKVYDKNVSRNEIVMDMDICYAGDCDIRFSIKGLKGGIKDFQMSGMLRVIMKPLISQIPLFGGIQIFFLNSPSVDFNLIGVVDVLDMPGLNGILRRVIIEQIGAFLVLPNKLSFTLSDVVSPIVVKIPEPSGVLRVRVIEAKQLMKMDRVLGIGKSDPYAIITVGSQEFRTKTIYNTVNPKWDFYCEYVVSERRSQLCFLRMF…	fe354538,fe354539,fe374876,fe374875	http://genomeportal.jgi-psf.org/cgi-bin/dispGeneModel?db=Dappu1&tid=442632 and 442633	Mutually exclusive alternative exons, first C2 domain, 2 alternatives								Esyt2b	3	ATGAGTCGTGACCTCACCGCAAGTGAAGTTTCCGTCCCGTTGTCCGAAACCATTCTGAACGTAGAAACCGTCGTCAAGCTAATTAAGAAGCTCGGTTTCTTCTTCCTCATTTATTTACTCGGCTATTATGAATTTTCCGTCGTTTTGCCCTACGCCCTCCTTACCTTCGTGGTGCTAAACACGAAATGGCGCAAAGAAACGAAAAACAAATTTCGGGTGGCTAGAAGCATCGCTTTGGGAAGCGAGAAAAATGTCGTGCTAGAAATCTTCCAAAATGAGCTTCCCGCCTGGATAAAATTTCCCGAAATTGAGAAAGTCGAATGGCTCAATAATGTGTTCAAATTAATTTGGCAACAAATAAACGAGTACACGCATGATTTGGTGCCGAAAGTCCTCGAG…	MSRDLTASEVSVPLSETILNVETVVKLIKKLGFFFLIYLLGYYEFSVVLPYALLTFVVLNTKWRKETKNKFRVARSIALGSEKNVVLEIFQNELPAWIKFPEIEKVEWLNNVFKLIWQQINEYTHDLVPKVLEPAIQGYVSDFKFNKVILGNVPLRVDGVKVYDQEDKRKIVMDLNISYAGDCYVTFHTFRFTGGIEKIQFHGTVRVVLTPLISKMPLIGGLQVYFMDEPHIDFDLIKATSILDLPYVRNKIKNTTMNVINSMFMYPNVYSINLTEGINMSKLTVFRTEGILRVHVVEAKNLVNRDLIGKSDPYVVLSCGSIRVETPVVENCLNPKWDFWTNFEIEPNSELKIEVWDKDEGSKDDSLGHAKINVAQVAKIGQSDMVSTQILVTHILQII…	None	aajj01000056.1		Esyt2	7	var1ATGGGAGAGGGGACCACGGAGACAGCATCAAAAATAAAATCTTGGCCTGTTATGTGCATGATGGCGTTGGCTTCTGGAATAACGGAAAACGACCCAAATGGAGTTGAAGAGATTGAAGCACCAAAGACTTGGCCCTACATGACTTTTGCTTCTCTGGGCAAATCTCTATTTATGAAACTGGCTACTGTTGGCGTCATCTGGGGTGTTGGTTACATGAACTGGAATTTTGCATGGCTCATCCCTCCAATTGCATTCGTTGTGTTAAAGAGCGAACAAAAGAAGGACGGAAACTTAAAAAGACTAACTGCTCAAGCGACTGCACTTTCTAAGGAGAAAATAATTATCGAAAATAGAATTGATGATCTGCCTACATGGGTTTATTTTCCTGACTATGA…	var1MGEGTTETASKIKSWPVMCMMALASGITENDPNGVEEIEAPKTWPYMTFASLGKSLFMKLATVGVIWGVGYMNWNFAWLIPPIAFVVLKSEQKKDGNLKRLTAQATALSKEKIIIENRIDDLPTWVYFPDYDRAEWLNGILYKVWPSVNHYARDLLKNTVQATISERLADYQKKIPGLGQEFKFERLVLGRIPPKINGVKVYDKHTSRNEVVFDMDIMYAGDCDITFSMGTFKAGIKDFQMRGMLRVTLKPLIPIIPIAGGVQVFFLNCPIIDFNLVGVADILDLPGFSDVLRKIITEQIAAIAVLPNKFSMPLTDEVPAEVMKTPEPEGVLRIHVVQAKHLMKKDIGMLGKGKSDPYAVITVGAQEFKTKTIDNTVDPKWDYWCECTVTSAIAQ…	ge354725,ge353328,ge410597,ge353431,ge354566,ge400658,ge380816,ge381211,ge400278,ge419687,ge398905,ge398824,ge464668	aazx01005486.1	Mutually exclusive alternative exons, first C2 domain, 3 alternatives	Rph	4	ATGGATATGACAGTAAAGGATATAAGTGGAGGAACCAGATGGGTCTGTCCAAATGATAGACATCTATCATTGAGAGCAAAATTGCAAACAGGTTGGTCTGTAAAAACTGCCTCTCTAGATTCAAAATGGGGTACATTTTCTAATTCTTATATAAGTGGCACAAATAGATGTGCACAATCATTTGTACTTAGTGAAGAAGAACAACAAACAATTATACAGGTAATTCAGAGAGCAGAAGCTTTAAATTTATCAGAACAAGAAAGGATTGGCCGATTAGTAGAGAAATTAGAGAATATGAAACGCAATGTCTGTATTGTAACTACAACAAGATTAAATGAAAAGAAAAGATGTAGCAGCAGATGTTTCAATAGCGCACACTGTGTATGCTCTTGCGCCCTT…	MDMTVKDISGGTRWVCPNDRHLSLRAKLQTGWSVKTASLDSKWGTFSNSYISGTNRCAQSFVLSEEEQQTIIQVIQRAEALNLSEQERIGRLVEKLENMKRNVCIVTTTRLNEKKRCSSRCFNSAHCVCSCALCGEKFGARQYLCRICAETREMWKKSGAWFIKGMPKYILPEKKERGWSRSIHKTSTWTIGGNKSVESTELQDSSSDEEATRRLALAQGQSNSFLNLQKSQDSSSKTHLTLLNTTTNNNTSKSPGQRSNASSPLNNREEHSDQLNRSTLSIISQCSRLSPSPTSPRSRINRRTSSNEFQIEQHVSFEDEINDEKSKKFDDINETVGHKSEFNLCDQLKSSQVQSSRSNFTTVSTIPTTTITSTEQISEQSQIHEKYVDLKKNRSYLEQ…	ck632484,db762452,db772588,bi512553	aadg05006518.1, aadg05006517.1
									Rphl	2	ATGGAAGATGACGCCAATGCCGGAGATGCGTGGGTCTGCCCTAACGACCGCCAATTAGCCCTGAGAGCCAAATTACATTTCGGGTGGTCGTCGGCTAAATCGAAACGGATCGATAGCAACCCAACGACGGCGACCCATTGCCGGCCGACCCAGCAGCAGCAGTCGACTGGGCGCCCGGCTGGAAGCACTTCAACCATCGAACCGCTAACTCAAGAGGAACAGGAAAGAGTTTTTCAAGTCATCCAAAGGGCCGAAGAGGTTAGCGAGAACGAGCAGCTTAGAGTCGGCAAACTTGTTGATCGGGTGCGCAACATCCAGAAGAACGCGGTCGGCGGAGACGGCGCCAACCAGTGCGTTCTCTGCGGTGATTACGCCAGCGTGTTCCTCTCCTGGTCTTTG…	MEDDANAGDAWVCPNDRQLALRAKLHFGWSSAKSKRIDSNPTTATHCRPTQQQQSTGRPAGSTSTIEPLTQEEQERVFQVIQRAEEVSENEQLRVGKLVDRVRNIQKNAVGGDGANQCVLCGDYASVFLSWSLTSARHVTCKDCLKAVCQKCSVDTSVNPREPTYLCKLCSERRETWKKSGAWFYKIT	None	http://genomeportal.jgi-psf.org/cgi-bin/dispGeneModel?db=Dappu1&tid=442634	N-terminal region only								Esyt2c	3	ATGACCGAGAGTGACAATTTAATTCCACCTCTCGAACCTGAAATACAACTCGGGCAACTCAACGGAAGTGCCATGAAGAAACGGTTCTTCGTCATAAAAATCTTCTACAAGGCAATTTTGATTTTCGTCGGCTATGCCATCTCCTACATGCAATGGTCTTTCATCCTCCTATTTGTGACTGCGGGTACTTTAATATGGCTCGAACAGAGAGATAACACCCATGCCAGCAAGATAAAAGTGAAAGCTACGGCCTGTTCGTTCACGAAACAAGACTTAGTCCGACGAATCGACGAAATACCGTCATGGGTCAAATTCCCCGACAGGGAACGCGCCGAATGGCTGAACCAGGTAATAGCCCAACTGTGGCCCACTGTCGAAAGCTACATTGTCAAGCTGTTC…	MTESDNLIPPLEPEIQLGQLNGSAMKKRFFVIKIFYKAILIFVGYAISYMQWSFILLFVTAGTLIWLEQRDNTHASKIKVKATACSFTKQDLVRRIDEIPSWVKFPDRERAEWLNQVIAQLWPTVESYIVKLFRTSIQTKIRKKYDSFQFESIDFGPTPPKIDGIKVYTAAATTDSIIIDFDVFYDGDCDINFSFSGAEIGGIRDFQLSVEVRVVLKPLLPKVPLIGGIQIYFLNTPDINFTLEGLSGIPGLSSFIRSKIEEKITKKIVFPNKITKRFSKSVAPSELKALEPAGVLRVHVFEAKDLMAKDITGKSDPYVILYVGAQERKSNTVNQCLNPKWDYWCEFVIIDPKAQHLGFKLYDRDNVNEDDFLGSGEVDIASVLKGQTDQWITLDSAKH…	dt778611,dt769894,dt775947,dt775675,dt785612,dt785355	aajj01000056.1
																							Rph	17	ATGGTCGATTGTGGAGCCAACGATGCTACCAACAGATTTGTTTGTCCCAATGATCGGCAATTGGCGCTTCGAGCCAAnnnnGTTGGGCGTCTGGTCGAGCGTCTGGAAAACATGCGTCGCAACGCCCTGGGGCGCAGCCCCTCTCAGTGTCTCCTCTGCGGCGATGGTTTTGGAATGTTGGGGGCCCAGAAAGTGCTCTGTATCGACTGTCGCCGTCTAGTGTGCCAAAAATGTGCCATTGAAACGTATACTAAAGCAGCACGTAACTATTGGTTGTGTATGATTTGTGCCGAAACGCGCGAAATTTGGAAAAAATCAGGCGCTTGGTTTTTCAAAAGCATCCCCAAATATATACTTCCGGCGGAAAAAAACCAAAATTACAGACACAGTCTGGGGAAA…	MVDCGANDATNRFVCPNDRQLALRAxxVGRLVERLENMRRNALGRSPSQCLLCGDGFGMLGAQKVLCIDCRRLVCQKCAIETYTKAARNYWLCMICAETREIWKKSGAWFFKSIPKYILPAEKNQNYRHSLGKIGRNSKGNYRDEDSSSDEERKIWTRIQRRNSSTESTHDGHESVQDVATMSTHKRQSSASESQQSKEMESLKGLGSLNLSETKVWDQAEGSELSRRESTVSRSLSEWNWSDSRSEDRVSPSTSSVSSSIFKSNLEEHKPSDHSLGTIELSLTYDPITSTLHCTVYRAKNLIPMDINGLSDPFCKLNILPNAKPSTRLRTKTVHKTRNPEFNENLTFYDISESDLSKKALHVLVVDDDKFGHDYMGETRIGLAKLKQQNTIYVAASLE…	None	aajj01004185.1, aajj01002942.1	gap in genomic sequence, undetermined region
[truncated: 122 more columns]
