# Supplementary material for: A manual collection of Syt, Esyt, Rph3a, Rph3al, Doc2, and Dblc2 genes from 46 metazoan genomes - an open access resource for neuroscience and evolutionary biology
Source: BMC Genomics. 2010 Jan 15;11:37. doi: 10.1186/1471-2164-11-37 (PMC2823689; doi:10.1186/1471-2164-11-37)
Supplement: Additional file 3 — Comprehensive information about the vertebrate genes in this collection. This spreadsheet file (Vertebrates.xls) contains full details of each gene identified in the vertebrate genomes in this collection. [file 1471-2164-11-37-S3.XLS]

## Sheet: Sheet 1 - Table 1
	Organism	Takifugu rubripes								Tetraodon nigroviridis							Gasterosteus aculeatus							Oryzias latipes							Danio rerio							Xenopus tropicalis							Anolis carolinensis
	Genome centre	http://www.jgi.doe.gov								http://www.genoscope.cns.fr/spip							http://www.hgsc.bcm.tmc.edu							http://medaka.utgenome.org							http://www.sanger.ac.uk							http://www.jgi.doe.gov							http://www.broad.mit.edu
		Gene Name	Approx. coding sequence length (Kb)	Coding sequence(s)	Amino acid sequence(s)	Transcript evidence	Annotation at JGI: automated pipeline	Accessions	Notes	Gene Name	Approx. coding sequence length (Kb)	Coding sequence(s)	Amino acid sequence(s)	Transcript evidence	Accessions	Notes	Gene Name	Approx. coding sequence length (Kb)	Coding sequence(s)	Amino acid sequence(s)	Transcript evidence	Accessions	Notes	Gene Name	Approx. coding sequence length (Kb)	Coding sequence(s)	Amino acid sequence(s)	Transcript evidence	Accessions	Notes	Gene Name http://zfin.org	Approx. coding sequence length (Kb)	Coding sequence(s)	Amino acid sequence(s)	Transcript evidence	Accessions	Notes	Gene Name	Approx. coding sequence length (Kb)	Coding sequence(s)	Amino acid sequence(s)	Transcript evidence	Annotation at JGI	Notes	Gene Name	Approx. coding sequence length (Kb)	Coding sequence(s)	Amino acid sequence(s)	Transcript evidence
		syt1a	180	ATGAGTGAGAGCCGAAGGGAAGCACTGGCGGCGGCGGCGCCTGAGTCCGCCACCGCCTCCTCAGCCGTGCCAGGCTCCAACACCACCAACATCGCTGGCCCGGGCACCGGCGAGAAGGACGAGGCCTTTTCCAAACTGAAGGACAAGTTCATGAATCAGCTGGACAAAATCCCCTTGCCGTCATGGGCCATCGTGTCTATTGCATTTGTGGCTATCATCCTGGTGTTGGCGTGCTGCTTCTGCATCTGCAAAAAATGGATATTCAAGAAGAAAAACAAGAAGAAGGGCAAAGACAAGGGCAAAAACGCCATCAATATGAAGGATGTCATTGATGGAGGCAAACCTGAGGCCTTGAAGGATGAGGAGGATGCGGAGACAGGGCTGACTGAAACCGAGAAA…	MSESRREALAAAAPESATASSAVPGSNTTNIAGPGTGEKDEAFSKLKDKFMNQLDKIPLPSWAIVSIAFVAIILVLACCFCICKKWIFKKKNKKKGKDKGKNAINMKDVIDGGKPEALKDEEDAETGLTETEKEAEPKEDQKLGKLQYSLDYNFTENTLIVGIIQAAELPAMDMGGTSDPYVKVYLLPDKKKKFETKVHRKTLNPVFNEQFTFKVPYVELGGKTLVMTVYDFDRFSKHDAIGDIKVPMNKVDFSHITEEWRDLQSAEKEEQEKLGDICFSLRYVPTAGKLTVVVLEAKNLKKMDVGGLSDPYVKIHLMQNGKRLKKKKTTIKKNTLNPYYNESFSFEVPFEQIQKVQVVITVLDYDKIGKNDAIGKVFVGLNSSGTELRHWSDMLANPR…	None	http://genomeportal.jgi-psf.org/cgi-bin/dispGeneModel?db=Takru4&id=709178	caab01001317.1, caab01001753.1	JGI model lacks the first 3 coding exons	syt1a	14	ATGAGTGAGAGTCGAAGGGAAGCGCTGGCGGCGGCGGCGCCCGAGTCCGCCACTGCCTCCTCGGTCGCGGCCGGCACCAACACCACCAACGTGGCCGGGCAGGGCACCGGCGAGAAGGAGGAGGCCTTTTCCAAACTGAAGGACAAGTTCATGAATGAGCTGAACAAAATTCCGCTGCCGTCATGGGCCATCGTCTCCATTGCATTTGTAGCTATCATCCTGGTGTTAGCGTGCTGCTTCTGCATCTGCAAAAAGTGGATATTCAAGAAGAAAAACAAGAAGAAGGGCAAAGACAAGGGCAAAAACGCCATCAACATGAAGGATGTCATTGACGGAGCCAAAACTGAGGCCTTGAAGGATGAGGAGGATGCCGAGACAGGGCTGACTGAAACCGAGAAG…	MSESRREALAAAAPESATASSVAAGTNTTNVAGQGTGEKEEAFSKLKDKFMNELNKIPLPSWAIVSIAFVAIILVLACCFCICKKWIFKKKNKKKGKDKGKNAINMKDVIDGAKTEALKDEEDAETGLTETEKEAEPKEDQKLGKLQYSLDYNFTENTLIVGIIQAAELPAMDMGGTSDPYVKVYLLPDKKKKFETKVHRKTLNPVFNEQFTFKVPYVELGGKTLVMTVYDFDRFSKHDAIGDIKVPMNKVDFSHITEEWRDLQSAEKEEQEKLGDICFSLRYVPTAGKLTVVILEAKNLKKMDVGGLSx	None	caae01014731.1	C-term unidentified, last 2 exons lie in a gap	syt1a	19	ATGACCGAGGGTCGAAGGGAAGCGCTGGCGGCGGCGGCGCCCGAGCCCACCACCGCCTCCTCCTCCACGGCCGGCTCCAACACCACCAACGTGGCCGGCCGGGGCGCCGGCGAGAATGACGAGGCCTTTTCCAAGCTCAAGGACAAGTTCATGAACGAGCTGAACAAAATCCCGTTGCCGTCATGGGCCATCGTCTCCATCGCCTTCGTGGCGATCATCCTGGTGTTAGCATGCTGCTTCTGTGTCTGCAAAAAGTGGATATTCAAGAAGAAAAACAAAAAGAAGGGCAAAGACAAGGGCAAAAACGCCATCAACATGATGGACGTGAAGGACGGAGCCAAAACCGAGGCCTTGAAGGATGAGGAGGAGGCGGAAACAGGGCTGACGGAAACGGAGAAA…	MTEGRREALAAAAPEPTTASSSTAGSNTTNVAGRGAGENDEAFSKLKDKFMNELNKIPLPSWAIVSIAFVAIILVLACCFCVCKKWIFKKKNKKKGKDKGKNAINMMDVKDGAKTEALKDEEEAETGLTETEKEEEPKREQKLGKLQYSLDYNFTENTXXVPYVELGGKTLIMTVYDFDRFSKHDAIGDIKVPMNKVDFSHVTEEWRDLLSAEKEEQEKLGDICFSLRYVPTAGKLTVVILEAKNLKKMDVGGLSDPYAKIHLMQNGKRLKKKKTTIKKNTLNPYYNESFSFEVPFEQIQKVQVVITVLDYDKIGKNDAIGKVFVGLNSSGTELRHWSDMLANPRRPIAQWHVLKPEEEVDAQLSTKK	dn728196,dn721510	aanh01009349.1, aanh01009350.1, aanh01009351.1	gap in genome sequence	syt1a	56	ATGAATGAGAGTCGAAGGGAAGCGCTGGCAGCGGCGGCCCCGGTGCCCACCACCGCATCCTCCTCCATGGCTGGCACCAACACCACCAACGGGGCTGGCCAAGGCACGGGCGAGAAGGACGAAGCCTTTTCCAAGGTGAAGAACAAGTTCATGAATGAGCTCAACAAAATTCCACTGCCGTCGTGGGCTATTGTCTCCATCGCCTTTGTGGCCATTATCCTGGTGTTGGCGTGCTGCTTCTGCATCTGCAAAAAGTGGATTTTCAAGAAGAAAAACAAAAAGAAGGGCAAAGACAAGGGCAAAAACGCCATCAACATGAAGGATGTCAAAGATGGTGCCAAAACTGAGGCCTTGAAGGATGAGGAGGATGCCGAGACAGGGCTGACTGAAACGGAGAAA…	MNESRREALAAAAPVPTTASSSMAGTNTTNGAGQGTGEKDEAFSKVKNKFMNELNKIPLPSWAIVSIAFVAIILVLACCFCICKKWIFKKKNKKKGKDKGKNAINMKDVKDGAKTEALKDEEDAETGLTETEKEAEPKESEKLGKLQYSLDYNFTENTLMVGIIQAAELPAMDMGGTSDPYVKVYLLPDKKKKFETKVHRKTLNPVFNEQFTFKVPYVELGGKTLVMTVYDFDRFSKHDAIGDIKVPMNKVDFSHVTEEWRDLQSAEKEEQEKLGDICFSLRYVPTAGKLTVVVLEAKNLKKMDVGGLSDPYVKIHLMQNGKRLKKKKTTIKKNTLNPYYNESFSFEVPFEQIQKVQIVITVLDYDKIGKNDAIGKVFVGLNSSGTELRHWSDMLANPR…	dk018820,dk000843,dk111141,dk000285	baaf04051121.1, baaf04051118.1, baaf04051117.1, baaf04051115.1, baaf04051114.1, baaf04051113.1, baaf04051111.1		syt1a	48	var1ATGAGTCGAAGGGAGGCTCGGGTGGGGAACCCTGCGCCCACCGCTGCGCCTGAGGTACCGGGCAACAGCACAGAGGCAGCAGGACCCGGACCCCGTGAGACCAAAGATGAGATGTTCTCCAAAGTCAAAAACAAGTTCATGAATGAACTGCACAAAATCCCACTGCCATCATGGGCTATCGTTGCCATTGCATTCGTTGCTGTTGTACTAGTTGTCTCCTGCTGTTTCTGCATCTGCAAAAAGTGGATATTTAAGAAGAAGAACAAGAAAAAGGGCAAAGACAAGGGCAAGAATGCCATCAACATGAAGGACGTGAAGGACGGTATTAAAACCGAGGCCTTGAAGGATGAGGATGATGCAGAAACAGGGCTGACGGATACAGAGAAAGAGGTGGA…	var1MSRREARVGNPAPTAAPEVPGNSTEAAGPGPRETKDEMFSKVKNKFMNELHKIPLPSWAIVAIAFVAVVLVVSCCFCICKKWIFKKKNKKKGKDKGKNAINMKDVKDGIKTEALKDEDDAETGLTDTEKEVEPKEEEKLGKLQYSMDYNFTENTLIVGIIQAAELPAMDMGGTSDPYVKVYLLPDKKKKFETKVHRKTLNPVFNEQFTFKVPYTELGGKTLVMTVYDFDRFSKHDAIGDVKVPMNKVDFSHVTEEWRDLQSAEKEEQEKLGDICFSLRYVPTAGKLTVVVLEAKNLKKMDVGGLSDPYVKIHLMQNGKRLKKKKTTIKKNTLNPYYNESFSFEVPFEQIQKVQVVITVLDYDKIGKNDAIGKVFVGLNSTGTELRHWSDMLANPR…	eh448865,eb948275,aw280482,ck400350,al921537,eb976334,cn505934,aw280483	bx511298.10	alternative splicing of ‘ALK’	syt1	85	var1ATGAAATTAAGTGAAAGTCGCCGGGAGGTGTTGGAAGAACTACAAACAACTGTAGCTGCACCTGCATTGCCGAACAATGCCACTGAAACCGTCGCACCTGGAGGAGGCAAAGATAATCACTTTTCTAAGCTGCGAGAAAAGTTCATGAATGAACTGAATAAAATTCCATTGCCACCATGGGCCTTAATAGCAATAGCCATAGTTGCAGTACTTCTCATTCTTACCTGCTGCTTTTGCGTCTGCAAGAAATGTTTATTCAAAAAGAAGAACAAGAAGAAGGGTAAAGAAAAGGGAGGAAAGAATGCTATTAATATGAAAGATGTAAAAGATTTAGGAAAGACAATGAAAGATCAGGCCTTAAAGGATGATGATGATGATGCAGAAACTGGTTTGAC…	var1MKLSESRREVLEELQTTVAAPALPNNATETVAPGGGKDNHFSKLREKFMNELNKIPLPPWALIAIAIVAVLLILTCCFCVCKKCLFKKKNKKKGKEKGGKNAINMKDVKDLGKTMKDQALKDDDDDAETGLTDGEDKEQPKEVEKLGKLQYSLDYDFQNNQLMVGIIQAAELPALDMGGTSDPYVKLFLMPDKKKKFETKVHRKTLNPVFNEQFTFKVPYAELGGKTLVLTVYDFDRFSKHDVIGDVKVPMNTVDFGHVTEEWRDLVSAEKEEQEKLGDICFSLRYVPTAGKLTVVILEAKNLKKMDVGGLSDPYVKIHLMQNGKRLKKKKTTIKKNTLNPYYNESFSFEVPFEQIQKVQVVVTVLDYDKIGKNDAIGKVFVGYNSTGAELRHWS…	bc135176,cx839099,dr892180,cx795285,cx822600,cn089369,cx345940,cx343826,cx851980,cx847224,cx824492,cx837662,cx825120,cx804219,cx842941,cx847225,cn072563,cx820451,cx888457,cx801012,el847907,el847906,cx851981,cx883941,cx799601	http://genome.jgi-psf.org/cgi-bin/dispGeneModel?db=Xentr4&id=528461 and 528462 these models have an incorrect 3nt insertion in cds exon1	alternative splicing of ‘ALK’	syt1	125	var1ATGGCAAAAGAAAGTCAACGCGAGGCCCTTGCTGCCCCGCCAGGGACCACTGCAATAATAAATAACGTCACAGAACCATCAATTCCTGAAGGAGGAGGAAAGGGGGGCCCAAAAGAAGATGCATTTTCAAAGCTAAAAGAGAAATTTATGAATGAACTGAATAAAATTCCACTGCCACCGTGGGCCTTAATAGCCATAGCCATAGTTGCAATCCTATTAGTCCTTACCTGCTGTTTCTGTCTGTGTAAGAAATGCTTGTTCAAAAAGAAAAACAAGAAGAAGGGCAAGGAGAAGGGAGGAAAGAATGCAATTAACATGAAAGATGTAAAAGATTTAGGCAAGAACCTGAAAGATCAGGCCCTTAAGGATGATGATGCTGAAACTGGATTGACAGA…	var1MAKESQREALAAPPGTTAIINNVTEPSIPEGGGKGGPKEDAFSKLKEKFMNELNKIPLPPWALIAIAIVAILLVLTCCFCLCKKCLFKKKNKKKGKEKGGKNAINMKDVKDLGKNLKDQALKDDDAETGLTDGEEKEETKEEEKLGKIQYSLDYDFTNNQLLVGIIQAAELPALDMGGTSDPYVKVFLLPDKKKKYETKVHRKTLNPVFNEQFTFKVPYAELGGKTLVMAVYDFDRFSKHDIIGEYKVAMNTVDFGHVTEEWRDLQSAEKEEQEKLGDICFSLRYVPTAGKLTVVILEAKNLKKMDVGGLSDPYVKIHLMQNGKRLKKKKTTIKKNTLNPYYNESFSFEVPFEQIQKVQVVVTVLDYDKIGKNDAIGKVFVGYNSTGAELRHWSD…	fg657216,fg704532,fg704580,fg760330,fg723316,fg716941,fg657169,fg665087,fg760378,fg716893,fg665039,fg723268
		syt1b	10	GAGACGGAGAAGATGGGCAGGCTACATTTCACTTTAGATTACAATTTCACTGATAATATGCTGGTTGTAGGTATCCTGCAAGCTGCTGAGCTGCCAGCGATGGATGTGGGGGGAAGCTCTGACCCCTACGTTAAACTCTACCTCCTCCTGGACAAAAAGAAAAAGTTTGAAACTAAAGTTCACATGAAGAACTTTGATCCCAACTTCAATGAGACTTTCTCATTTAAGGTACCCTACACCGAGCTTGGTGGCAGGACGCTGGTGATGACCGTGTACGACTTTGGCCGTTTCTCAAAACATGATGCTATAGGAGCTGTGAAGATACCAATGAGCACCGCTGATTTCAGCCAGTCTCTTGAAGAGTGGAGGGATCTACAGAAAGCAGAGAAGGAGGAGAGT…	ETEKMGRLHFTLDYNFTDNMLVVGILQAAELPAMDVGGSSDPYVKLYLLLDKKKKFETKVHMKNFDPNFNETFSFKVPYTELGGRTLVMTVYDFGRFSKHDAIGAVKIPMSTADFSQSLEEWRDLQKAEKEESEKLGDVCLSLRYVPTAGKLTVMILEAKNLKKMDVGGLSDPYVKIHFMQNGKRLKKKKTTIKKNSLNPYYNESFSFEVPCEQIEKVQIAVTVLDYDKIGKNDAIGKVVLGASNTGTEQRHWSDMLANPRRPIAQWHSLRHQEEVNSLLFSKK	None	http://genomeportal.jgi-psf.org/cgi-bin/dispGeneModel?db=Takru4&id=551444	caab01009225.1	genome sequence at NCBI covers only the N-terminal portion, genome sequence at JGI has several almost identical copies of this sequence, this is the longest version, but is incomplete at 5' end, JGI model starts 12 nt upstream	syt1b	3	ATGACGGGCAACCATCACCAGGCCACAACCACCTCAAACCACTTATTCAATTTAACAATTGCACCAGAGGAAAAAGTGTTTGATGGCTACGACCCCAAAAAACTCATGATGTCCTTATCGGCTCTTGGTGCAGTCTGCACCGTGAGTTTGTGCATGGTGCTTTCAACTGTCGTGTGCATATGGAAAAAGTGCTGGAGAAAGGTCAAGGACAAAGAGGAGAACAGGAAAAAGGAAAAAGAGAGCAACAAAAGCCATTTTGACACAGAAATGGATGAAGGTTACAAAAAGCCACCGACAGATGAAAGGAACCAGGAAACAGTTCTGTCAAAAAAAGCACCCAAGGAGATGGAGAATCTGGGCAGGCTACATTTCACTTTGGATTACAATTTCACTGATAGT…	MTGNHHQATTTSNHLFNLTIAPEEKVFDGYDPKKLMMSLSALGAVCTVSLCMVLSTVVCIWKKCWRKVKDKEENRKKEKESNKSHFDTEMDEGYKKPPTDERNQETVLSKKAPKEMENLGRLHFTLDYNFTDSLLVVGILQAAELPAMDVGGSSDPYVKLYLLPDKKKKFETKVQRKTLDPNFNESFSFKVPHTELGGRTLVMTVYDFDRFSKHDAIGAVKIPMSTVDFSRSLQDWRDLQKAEKEESEKLGDVCLSLRYVPTAGKLTVVILEAKNLKKMDVGGLSDPYVKIHLMQNGKRLKKKKTTIKKNTLNPYYNESFSFEVPCDQIEKVKIAVTVLDYDKIGKNDVIGKVLLGTNSTGTEQRHWSDMLANPRRPIAQWHSLQRQEEVNSQLSNKK	cr718028,cr716028,cr716732, all unspliced	caae01015122.1		syt1b	2	nGGCCACCATGGGCTGTCGCCGCCCTTTGCGTCGTGAGTTTGTGCGTGGTTCTGTCCTTCGCCGTGTGTGTGGGGAAAAAGTGCTTGAAAAAGAAGGACAAAGAAAAGGACAAGAAAAAGGGAAAGGACAAGACCAGCGGAGGGTCTGACACGGAAATGGATGGAGGTTACAGCGAGCCGCTGAAAGATGAAGGTAACGAAAAAACAGAGCTGTCAGATATTGAGCCCAAGGATGAGGGGAAGTTGGGCCGGCTACATTTCACATTAGACTACAACTTCACAGATAATACGCTCATAGTCGGCATCTTGCAAGGTGCTGAACTCCCAGCGATGGACGTGGGTGGTAGTTCGGACCCCTATGTTAAACTCTACCTGCTCCCGGACAAAAAGAAAAAGTTT…	xPPWAVAALCVVSLCVVLSFAVCVGKKCLKKKDKEKDKKKGKDKTSGGSDTEMDGGYSEPLKDEGNEKTELSDIEPKDEGKLGRLHFTLDYNFTDNTLIVGILQGAELPAMDVGGSSDPYVKLYLLPDKKKKFETKVHRKTLEPNFNETFTFKVPYTELGGKTLVMTVYDFDRFSKHDAIGAVKIPMSGVDFSQSLQEWRDLQKAEKEESERLGDICLSLRYVPSAGKLTVVILEAKNLKKMDVGGLSDPYVKLHLMQNGKRLKKKKTTTKKNTLNPYYNESFSFEVTCEQIEKVQVGVTVLDYDKIGKNDAIGKVLLGLNGTGTEQRHWEDMLANPRRPIAQWHSLKPEDEIKALLSNKK	None	aanh01001674.1	N-term unidentified	syt1b	2	nAACCGTCGTGGACTGCAGCGGCCCTTTGCTTTGTGAGTTTGTGTCTAGTGCTGTCATGTGTAATTTGTGTGTGGAAGAAGTGCATAAAAAAGGACAAGGACAAAGAGAAGGAGAAAAAAAAGGGGAAGGAGAAGAGCAAAGGAGACTTTGACACAGAAATGGATGGCAGTTACAACGAGCCCTTGAAAGAGGAAATTAAAAAAGAAACTGCGTTATCAGAAAATGAGCTAAAGGAGGATGAAAAGCTTGGCAGGCTACACTTCACTCTAGACTACAACTTCACAGAAAACACGCTGGTGGTGGGCGTCCTGGAGGCTTCAGAGCTTCCTGCAATGGACGTGGGAGGCAGCTCCGACCCATATGTGAAGCTCTACCTGCTCCCAGACAAAAAGAAAAGA…	xPSWTAAALCFVSLCLVLSCVICVWKKCIKKDKDKEKEKKKGKEKSKGDFDTEMDGSYNEPLKEEIKKETALSENELKEDEKLGRLHFTLDYNFTENTLVVGVLEASELPAMDVGGSSDPYVKLYLLPDKKKRFETKVHRKTLEPTFNETFTFKVPYTEMGGRTLVMTVYDFDRFSKHDAIGAVKIPMRGVDFSQSMQEWRDLQKAEKEESERLGDICLSLRYVPTAGKLTVVILEAKNLKKMDVGGLSDPYVKIHLMQNGKRLKKKKTTIKKNTLNPYYNESFSFEVPCEQIEKVQVAVTVLDYDKIGKNDAIGKVLLGGNSSGTEQRHWSDMLANPRRPIAQWHSLKPEDEVNLLISNKK	None	baaf04048395.1	N-term unidentified	syt1b	7	ATGCATGAAGATGATGCTCCACTGGCTGCTTCTTCATCTTCTCCGGCGTCTCTAGCACAGAAAGAATCAAAAATACCTGGATCTACGATTTCCTCACCCACAGCTGTTCATCCTCAAACTACGACCGCAGACAGTCTGGTCCACAGCATCAGAAGCAAGTTTCTAAATGAGCTTCACAAAGTCCCATTACCGTCCTGGGCTACAGCAGCGCTCGGCTTCATCACAGTCTTCATCGTCCTCAGCTGCTGTCTGTGCATCTTCAGGAAGATGATCTTTAAGAAGAAAAAGGAAAAAGGAGGGAAAGAGAAAAATGAAAAGAACGACATCAACATGTCTAACGTGAAAGAGGAGGGAACAAAACAGGCTGTTCATCACACCACTGATTCTGATGCCAAAGAA…	MHEDDAPLAASSSSPASLAQKESKIPGSTISSPTAVHPQTTTADSLVHSIRSKFLNELHKVPLPSWATAALGFITVFIVLSCCLCIFRKMIFKKKKEKGGKEKNEKNDINMSNVKEEGTKQAVHHTTDSDAKEEDSESKEAQKLGKLLYTLDYNFTDSTLIVGVIRAEGLAAMDMSGTSDPYVKVYLLPDKKKKFETKVHRKTLEPTFNEHFTFKVPYAELGGKTLVMTVYDFDRFSKHDAIGDVRLQMNKVDFSHLTEEWRDLQKAEKEEQERLGDICLSLRYVPTAGKLTVVVLEAKNLKKMDVGGLSDPYVKIHLMQNGKRLKKKKTTIKKNTLNPYYNESFSFEVPSEQIQRHWSDMLANPRRPIAQWHALKPEEDVDAELIKK	spliced antisense dt067842	bx470218.10		syt2	19	var1ATGCATTTTAACCTGTTTAAAAAAGCTGAGGCTCCACCGCCTGAAACGCATACAATGCCAACAAGTACAGAACCACCGGTTGTATCACAAGATAACTCTACAGCTGTGGCTGGCTCTGGTGACAAGAGTGCAGATACCTTCAGAAAAATCCAGCAGGAGCTAATGAATCAGATCAACAAGATCCCATTGCCACCCTGGGCCCTCATAGCAATAGCAGTCGTGGCTGGGCTGCTGATCATTACCTGCTGCTTCTGTATCTGTAAGAAATGTTGCTGCaagaagaagaaaggaaagaaagagaaaggaaaggGGATGAAAAATGCACTCAATATGAAGGATATGAAAGGATCTGGGGGGCAGGATGATGATGATGATGCAGAGACTGGATTAACTga…	var1MHFNLFKKAEAPPPETHTMPTSTEPPVVSQDNSTAVAGSGDKSADTFRKIQQELMNQINKIPLPPWALIAIAVVAGLLIITCCFCICKKCCCKKKKGKKEKGKGMKNALNMKDMKGSGGQDDDDDAETGLTEGEDKEEEEKEEEKLGKLQFSLDYDFQNNQMQVGIIQATELPALDMGGTSDPYVKVFFLPDKKKKHETKVHRKTLNPIFNETFTFKIPYQELGGKTLCMSIYDFDRFSKHDIIGEVKVPMNTVDLGQPIEEWRDLQSAEKEEPEKLGDICISLRYVPTAGKLTVCILEAKNLKKMDVGGLSDPYVKIHLMQNGKRLKKKKTTVKKKTLNPYFNESFSFEIPFEQIQKVQVVITVLDYDKLGKNEAIGKIFVGCNASGTELRHWS…	cr760045,cn076676,cx794956,cn076675,cn081103,cn081102,cn093879,cn093878,bx690179,al778003	http://genome.jgi-psf.org/cgi-bin/dispGeneModel?db=Xentr4&id=528463 and 528465	alternative splicing, N-term region	syt2	21	ATGAAGTGGAATCTCTTCAAAAAAACTGCCAACCCCGAGCCCATTATAGCTGCTACTACAGGTGGTCCAGCAGCATCCCCAACTACAACAACAGCACCTCCATCACTCTCAACGGACAACACAACACAGATATCAGGCCCAGTGGAGAGCAAGGAGGATGTGTTTGCCAAAATTAAAGAGAAGTTTATGAATGAAATAAACAAAATTCCCTTGCCACCATGGGCCCTGATTGCCATTGCTGTAGTAGCCGGGTTGCTGATCCTCACCTGCTGTTTCTGCATCTGCAAGAAATGCTGCTGCAAGAAAAAGAAGAACAAGAAGGACAAAAAAGGGATGAAAAATGCCATGAACATGAAAGACATGAAAGGCCAGGATGATGACGATGATGATGGAGATGGT…	MKWNLFKKTANPEPIIAATTGGPAASPTTTTAPPSLSTDNTTQISGPVESKEDVFAKIKEKFMNEINKIPLPPWALIAIAVVAGLLILTCCFCICKKCCCKKKKNKKDKKGMKNAMNMKDMKGQDDDDDDGDGDEEGGEEEEEKEPENLGKLQFSLDYDFQANQLTVGILQAAELPALDMGGTSDPYVKVFLLPDKKKKYETKVQKKTLNPTYNETFVFKIPYQELGGKTLVMAIYDFDRFSKHDIIGEVKVPMNTVDLGQPIEEWRDLESAEKEEPEKLGDICISLRYVPTAGKLTVCILEAKNLKKMDVGGLSDPYVKIHLLQNGKRLKKKKTTVKKKTLNPYFNESFSFEIPFEQIQKVQVVITVLDYDKLGKNEAIGKVFVGNNATGTELRHWSD…	None
		syt2a	8	ATGCCGAAGTGGAACTTGTTCAAGCACCAGACAACGCCCATGGTTGCTGCCAAGCCGACGGGGGCCAGTGCCTTGACTGTGACCCCAGCCCCCGTTGCATTAGTCTCGGCGGAAAACTCCACCGAACCCGTCAACAAGAACGATGCCTTCGACGAGATCAAAAACAAATTCCTGAATGAAATCGACAAGATTCCTTTGCCGTCCTGGGCCATCATCGCCATCGCCGTGGTCGCTGCTTTACTCATCGTGACGTGCTGCTTCTGCATCGTGAAGAAATGCTGTTGCAAGAAGAAGAAGAACAAGAAGGGCAAGAAGGGGAAGGGTGACATGGGAATGACGAACCTGAAGGGAGGAGAGAAACAACAGGAGGATGACGATGAGGAGGACGACGTGGAGCCG…	MPKWNLFKHQTTPMVAAKPTGASALTVTPAPVALVSAENSTEPVNKNDAFDEIKNKFLNEIDKIPLPSWAIIAIAVVAALLIVTCCFCIVKKCCCKKKKNKKGKKGKGDMGMTNLKGGEKQQEDDDEEDDVEPGLTGDEKEEEVKEKEKLGKLQYSIDYDFQENKLAVGILQAADLLSMDSGGTSDPYVKVFVLPDKKKKYDTKVHKKTLNPVFNETFSFKIPFQEMGGKTLVMSVYDFDRFSKHDVIGEIKIPMNTLDLAKPIEEWRDLDSADQEEPEKLGDICISLRYVPTAGKLTICILEAKNLKKMDVGGLSDPYVKINLLQNGKRLKKKKTTVKKNTLNPYYNESFSFEIPLEQMQKIHAVITVLDYDKIGKNDAIGKILVGSKATGAGLKHWS…	None	http://genomeportal.jgi-psf.org/cgi-bin/dispGeneModel?db=Takru4&id=595111	caab01000358.1, caab01005504.1	slight conflicts with JGI model	syt2a	7	ATGACGAAGTGGAACTTGTTCAAGCACCAGACAACGCCCATGGTCGCTGCCAAGCCGACGGGGGCCAGTGACCTGACTGTGACTCCAGCCCCCGTTGCATTAGTTTCAGCGGAAAACTCCACTGAATCAGTCAAGAAGAACGATGCCTTCGACGAGATCAAAAACAAATTCCTGAATGAAATCGACAAGATTCCTTTGCCGTCCTGGGCCATCATCGCCATCGCCGTGGTCGCTGCTTTACTCATTGTGACGTGCTGTTTCTGCATTGTGAAGAAATGCTGTTGCAAGAAGAAGAAGAACAAGAAGGGCAAGAAGGGGAAGGGCGACATGGGAATGAAGAACCTGAAAGGAGGAGAGAAACAACAGGAGGATGACGACGAGGAAGACGACGTAGAGCCT…	MTKWNLFKHQTTPMVAAKPTGASDLTVTPAPVALVSAENSTESVKKNDAFDEIKNKFLNEIDKIPLPSWAIIAIAVVAALLIVTCCFCIVKKCCCKKKKNKKGKKGKGDMGMKNLKGGEKQQEDDDEEDDVEPGLTGDEKEEEVKEKEKLGKLQYSIDYDFQENKLTVGILQAADLLSMDSGGTSDPYVKVFVLPDKKKKFDTKVHKKTLNPVFNETFSFKIPFQEMGGKTLVMSVYDFDRFSKHDVIGEIKIPMNTLDLAKPIEEWRDLDSADQEEPEKLGDICISLRYVPTAGKLTICILEAKNLKKMDVGGLSDPYVKINLLQNGKRLKKKKTTVKKNTLNPYYNESFSFEIPLEQMQKIQAVITVLDYDKIGKNDAIGKILVGSKATGAGLKHWS…	None	caae01014729.1		syt2a	8	ATGACGAAGTGGAACTTGTTCAAGCATCAGACAACGCCCATGGTAGTCGCTAACCCAACGGGGGCCAGTGCCTTGACTGTGACCCCTGCCCCCGTCGCTCTGGTCTCCACCGACAACTCCACCGAACCCGTCGAGAAGAACGACGGCTTCGACGAGATCAAAAACAAGTTCCTGAATGAAATCGACAAGATCCCACTGCCGCCCTGGGCCATCATTGCCATTGCCGTGGTCGCTGCTTTACTCATTCTAACATGCTGCTTCTGCATCATCAAGAAATGCTGTTGCAAGAAGAAGAAGAACAAGAAGGGCAAGAAGGGGAAGGGTGAAATGGGAATGAAGAACCTGAAAGGGGGAGAGGATGAAGACGACGAGGAAGACGACGTGGAACCCGGGCTCACT…	MTKWNLFKHQTTPMVVANPTGASALTVTPAPVALVSTDNSTEPVEKNDGFDEIKNKFLNEIDKIPLPPWAIIAIAVVAALLILTCCFCIIKKCCCKKKKNKKGKKGKGEMGMKNLKGGEDEDDEEDDVEPGLTGDEKEEEVKEKEKLGKLQYSIDYDFQENKLTVGILQAADLLSMDSGGTSDPYVKVFVLPDKKKKYDTKVHKKTLNPTFHETFYFQIPFQEMGGKTLVMSVYDFDRFSKHDVIGEIKIPMNTLDLAKPIEEWKDLDSADQEEPEKLGDICISLRYVPTAGKLTICILEAKNLKKMDVGGLSDPYVKINLLQNGKRLKKKKTTVKKNTLNPYYNESFSFEIPIDQMQKILAVITVLDYDKIGKNDAIGKILVGSKSTGAGLKHWSDML…	cd508534	aanh01010709.1, aanh01010708.1	gap in genome sequence, bridged by est	syt2a	11	ATGAAGAAGTTTAACGTGCTGAAGCCTCAGACGGCACCGATGGTTGCTGCCAAGCCAACTGGGGCCGGTGACTCCAGCGCGACTCCAGCCCCTGTTGCAGTCGTCTCCAACGACAATTCCACCGAACCAGTCAACAAGAACGATGCCTTCGACGAGATCAAAAACAAGTTCCTGAACGAAATAGACAAAATACCACTGCCATCGTGGGCCATCATCGCCATTGCTGTGGTCGCCGCTTTACTTATTCTAACATGTTGCTTCTGCATCATCAAAAAATGCTGCTGCAAGAAGAAGAAGAACAAGAAGGGCAAGAAGGGGAAGGGGGAAATGGGAATGAAGAACCTTAAAGGAGGCGAGAACCAAAAGGATGATGATGATGAAGAAGAGGACATGGAACCC…	MKKFNVLKPQTAPMVAAKPTGAGDSSATPAPVAVVSNDNSTEPVNKNDAFDEIKNKFLNEIDKIPLPSWAIIAIAVVAALLILTCCFCIIKKCCCKKKKNKKGKKGKGEMGMKNLKGGENQKDDDDEEEDMEPGITGDEKEEEVKEKEKLGKLQYSIDYDFQENKLTVGILQAADLLSMDSGGTSDPYVKVFVLPDKKKKFDTKVHKKTLNPVFNETFTFKIPFQEMGGKTLVMSVYDFDRFSKHDVIGEIKIPMNTLDLAKPIEEWRDLDSADQEEPEKLGDICISLRYVPTAGKLTICILEAKNLKKMDVGGLSDPYVKINLLQNGKRLKKKKTTVKKNTLNPYYNESFSFEIPLEQMQKIQAVITVLDYDKIGKNDAIGKIWVGSKSTGAGLKHWS…	dk019460	baaf04010848.1, baaf04010847.1		syt2a	43	ATGAAGTGGAATGTGTTGAAGAAGAAGCCGGCGGCCATGGTGGGACCTGAGCCAACCGGTGCCAGTGCCCTGACAATGGCCCCTGCTGTTTCTACACCTGCAGACAACTCCACCGAGCACCAGGGTCCAGTCAGCAAGAATGACGTGTTTGGTGACATCAAAAACAAGTTCCTCAATGAGATGGACAAGCTTCCACTTCCTCCCTGGGCTATCATCGCCATTGCTATCGTTGCTGTGGTCCTCATTCTTACATGCTGTTTCTGCATCGTAAAAAAGACCTGCCTAAAGAAGAAAAAAGGCAAGAAGGGAAAGAAAGGCAAAGGTGACATGGGAATGAAGAACATGAAGGGAGGAGAGAAACAGGAAGAGGATGACGATGAAGAAGATATAGACATGGGA…	MKWNVLKKKPAAMVGPEPTGASALTMAPAVSTPADNSTEHQGPVSKNDVFGDIKNKFLNEMDKLPLPPWAIIAIAIVAVVLILTCCFCIVKKTCLKKKKGKKGKKGKGDMGMKNMKGGEKQEEDDDEEDIDMGITEEKEEEPKEKEKLGKLQFSLDYDFSASQLTVGILQAADLLSMDSGGTSDPYVKVFILPDKKKKYDTKVHKKTLNPVFNETFHFKIPFTEMGGKTLVMSVYDFDRFSKHDVIGEVKIPMNTLDLAQPIEQWRDLDSAEKEEPEKLGDICISLRYVPTAGKLTICILEAKNLKKMDVGGLSDPYVKIHLLQNGKRLKKKKTTVKKNTLNPYYNESFSFEIPQDQMQKIQAVITVLDYDKIGKNDAIGKIWVGSKAQGTELRHWSDM…	dv594880,eb840633	bx248496.13, bx294127.7	NCBI gene prediction xm_691185 used	syt3	74	ATGTCCGGGGACTATGAAGAGGATCTTTGCCGCAGCACTATGATGCTGATGAGGGAGCTATGCTCTAGCATGCAAAGCTACGCTGAGAATGAAAAATGTCTGGAATTTTACGACTTGTTGCGAAGCCAAGGGATGACACACATCAGAAACACAGATGTGTCCGTCAGCCTGCTGTCAGTTATTGTCACCTTCTGCGGGATTGTTTTATTAGGAGTCTCACTCTTTGTTTCCTGGAAGTTGTGTTGGATTCCATGGAGGGACAAAGGTTCTTCACAGACACAACGCAAAGATCATGGACATCATGGCCATCTCCATCACTCTCACTATGGGGACTTGCTAGCAGACCGTGTGGAGCTTGGACCTGAGATGCCTGAACGTTCCTATTTAGATATGGACTCC…	MSGDYEEDLCRSTMMLMRELCSSMQSYAENEKCLEFYDLLRSQGMTHIRNTDVSVSLLSVIVTFCGIVLLGVSLFVSWKLCWIPWRDKGSSQTQRKDHGHHGHLHHSHYGDLLADRVELGPEMPERSYLDMDSYPETNIKISQTSPDIPVDSQPPKESQIPYAQSHQQVANIAPANVAPANVAPANVAPANRYSTLPRPMTQQLSSPDFSGHVDEKPEQATSIGQIKPELYKQRSADAEMKKQEATSCGRISFILRYAYNSEQLVVKILKALELPAKDANGFSDPYVKMYLLPDRKKKFQTKVHRKTLNPIFNETFHFNVPFNELQNRKLHFSIYDFDRFSRHDLIGQVVLDNLLEFSNATDETPIWRDILEASSEKADLGEINFSLCYLPTAGRLTAT…	bc121381,bc158238,cx826175,cx853097,dn072050,dn072049,cx828228,cx895163,cx853098	http://genome.jgi-psf.org/cgi-bin/dispGeneModel?db=Xentr4&id=528467	gap in genome sequence bridged by bc121381 conserved motif upstream of C2A	syt3	31	ATGTCAGGAGATTACGATGAAGACAGACACCGGCGGGCAATGGAGCTTCTTCACGTGCTGTGTGCCAACACGTGTGCGGCCCAGGAGCGTGAGAAGTGCCAGGAACTGACAGGCCATGTGGGTCCCATGAACTCAGGTGAGTCACCAAAGGAAAGAGAAAGAAAATCTCAGGGGAAAGGAGCCAGGCCAGAGATCCTGGTCAGCCTCCTCTCGGTGATTGTGACCTTCTGTGGCATCGTGCTCCTGGGCGTCTCCCTGTTTGTCTCGTGGAAGCTGTGCTGGATCCCCTGGCGGGACAAAGGGGCCGCATCTCAATCCCAGCGAAAGGAGCACCTCCTCCATGCTCACCTCCATCACTCACCCTTCGGAGACCTTCTGGCGGAGCGGGTGGAGCTGGGC…	MSGDYDEDRHRRAMELLHVLCANTCAAQEREKCQELTGHVGPMNSGESPKERERKSQGKGARPEILVSLLSVIVTFCGIVLLGVSLFVSWKLCWIPWRDKGAASQSQRKEHLLHAHLHHSPFGDLLAERVELGPEMPERSYLDMDSYPEANLKVSQTSPDLPVEGQTGTKEGTIPNAHSHQQVASLAPTPRYNTLPRPVTQQLSSPDTGVHIGGEEKVEQVTSIGQIKPELYKQRSGESDSKKGEAQSCGRLSFALRYAYSTEQLVVRILRALDLPAKDANGFSDPYVKMYLLPDRKKKFQTKVHRKTLNPVFNETFNFNVPFAELPSRKLHFSVYDFDRFSRHDLIGQVVLDNLLEIAERDNDTPLWRDIMEASSEKADLGELNFSLCYLPTAGRLTV…	None
		syt2b	5	ATGAAGTTCAACTTTTTCAAAAACTCACAGGCCACGGTGGCCACTGAGCCCATCAGTGCCACCAGTGTGACAACAGCACCAACTGCAGGTGTCATTCCCACCACTGCAGCAGAGACCCCAGGCCCAAATAACACAGAAATCAGCAAGAATGACATGTTTGAGGAAATCAAGAGCAAATTTTTAAATGAAATTGATAAAATCCCATTGCCACCGTGGGCTCTGATTGCCATTGCTGTTGTGGCTGCACTGCTCATGGTCACCTGCTGCTTCTGTATAATCAAAAAATGCTGCTGCAAGAAGAAGAAAAACAAGAAAGGAAAAAAGGGCAAAGATGGCTTCAATATGAAAGACATGCAGGGTGGCGAGAAACTTCAGGATGATGATGATGAAGAGGGAGAA…	MKFNFFKNSQATVATEPISATSVTTAPTAGVIPTTAAETPGPNNTEISKNDMFEEIKSKFLNEIDKIPLPPWALIAIAVVAALLMVTCCFCIIKKCCCKKKKNKKGKKGKDGFNMKDMQGGEKLQDDDDEEGETGLTEEEKEEEDKEKEKLGKLQYSIDYDFENTKLTVGILQAADLISMDSGGTSDPYVKVLLLPDKKKKYDTKVHKKTLNPVFNETFVFKVPYEELGGKTLVMSVYDYDRFSKHDVIGEVKIPMNTIDLGxPIEEWRDLESADQEEPEKLGDICISLRYVPTAGKLTVCILEAKNLKKMDACGLSDPYVKIQLLQGGKRLKKKKTTVKKNTLNPYYNESFSFEIPLEQMQKIIVVVTVFDYDKIGKNDAIGKIFVGSKATGLGLKHW…	None	http://genomeportal.jgi-psf.org/cgi-bin/dispGeneModel?db=Takru4&id=171202	caab01007890.1	JGI model lacks the last 21 nt	syt2b	6	ATGAAGTTCAACTTTTTCAAAAAGTCGCAGGCCGCGGCGGCCACTGAGCCCGTCGGCGCCTCCACCGCGACAGTAGCTCCGACCGAAGGCGTCATCCCCACCTCTGCAGCAGACACCCCGGGCTCCAATAACACAGAGATCAGCAAGAATGACATGTTTGAGGAGATCAAGAGCAAATTTTTAAACGAGATTGACAAAATCCCACTGCCTCCATGGGCTCTGATTGCGATTGCCGTTGTGGCTGCGCTGCTGATGGTCACCTGCTGCTTCTGTATTATCAAAAAATGCTGCTGCAAGAAGAAGAAAAACAAGAAGGGGAAGAAGGGCAAGGACGGCTTCAACATGAAAAACATGCAGGGTGGCGAGAAACACCAGGATGACGATGATGAAGAGGGAGAA…	MKFNFFKKSQAAAATEPVGASTATVAPTEGVIPTSAADTPGSNNTEISKNDMFEEIKSKFLNEIDKIPLPPWALIAIAVVAALLMVTCCFCIIKKCCCKKKKNKKGKKGKDGFNMKNMQGGEKHQDDDDEEGETGLTEEEKEEEEKEKEKLGKLQYSIDYDFENTKLTVGILQAADLISMDSGGTSDPYVKVLLLPDKKKKYDTKVHKKTLNPVFNETFVFKVPYEELGGKTLVMSVYDYDRFSKHDVIGEVKIPMNTIDLGRPIEEWRDLESADQEEPEKLGDICISLRYVPTAGKLTVCILEAKNLKKMDACGLSDPYVKIQLLQGGKRLKKKKTTVKKNTLNPYYNESFSFEIPLEQMQKIIVVVTVFDYDKIGKNDAIGKIFVGSKATGLGLKHW…	None	caae01014249.1		syt2b	5	ATGAAGTTCAACTTGTTCCGGAAGGCAGAGGCCGTGGCGGCCGCCGAACCCACCGGTGTCACCGCCGCCACCGCGGCGCCCACCCAGGCCTTCGTCTCCACCTCGGTGCCGGACACCTCCGGCTCCAACAACACAGAGATCAGCAAGAACGACATGTTTGAGGAGATCAAGAGCAAATTCTTGAACGAAATAGATAAAATCCCATTACCTCCTTGGGCTCTGATCGCCATCGCCGTGGTGGCCGCGTTGCTCTTCCTCACCTGCTGCTTCTGCATCATCAAAAAATGCTGCTGCAAGAAGAAGAAGAATAAGAAAGGAAAGAAGGGCAAGGATGGCTTCAACATGAAGAACATGCAGGGCGAGATACACCAGGACGACGAAGACGACGAGGAGGGGGAA…	MKFNLFRKAEAVAAAEPTGVTAATAAPTQAFVSTSVPDTSGSNNTEISKNDMFEEIKSKFLNEIDKIPLPPWALIAIAVVAALLFLTCCFCIIKKCCCKKKKNKKGKKGKDGFNMKNMQGEIHQDDEDDEEGETGLTEEEKEEEEKEEEKLGKLQYSIDYDFENAKLTVGILQAADLISMDSGGTSDPYVKVQLLPEKKKKYDTKVHKKTLNPVFNETFVFKVPYEELGGKILSMSVYDYDRFSKHDVIGEVKIPMNTIDLGRPIEEWKDLESADQEEPEKLGDICISLRYVPTAGKLTVCILEAKNLKKMDACGLSDPYVKIQLLQGGKRLKKKKTTVKKNTLNPYYNESFSFEIPLEQMQKILVAVTVFDYDKIGKNDAIGKIFVGSKASGLGLKHW…	None	aanh01007466.1		syt2b	12	ATGAAGTTCAACTTGTTCAAAACGCCACAGGCAGTGGCCGCCGAACCCACCAGTGGCACCACCGTAACCATGGCTACCTCCCCAGCTGTGGTCTCCACCACTGCACCGGACATTTCTGGCTCTAACAACACAGAGATCAGCAAAAATGACATGTTTGAGGAAATCAAAAGCAAATTCTTGAATGAAATAGATAAAATACCCCTTCCTCCGTGGGCTCTCATTGCAATCGCCGTAGTAGCTGCACTGTTGGTCCTCACATGCTGCTTCTGCATCATCAAAAAATGCTGTTGCAAAAAGAAGAAGAACAAGAAAGGGAAGAAGGGGAAGGATGGCTTCAACATGAAGAACATGCAGGGTGGCGAGGATGATGATGATGATGACGAGGGCGAGACTGGGATG…	MKFNLFKTPQAVAAEPTSGTTVTMATSPAVVSTTAPDISGSNNTEISKNDMFEEIKSKFLNEIDKIPLPPWALIAIAVVAALLVLTCCFCIIKKCCCKKKKNKKGKKGKDGFNMKNMQGGEDDDDDDEGETGMTEEEKEEEEKEQEKLGKLQYSIEYDFENTKLTVGILQAADLMSMDSGGTSDPYVRVLLLPDKKKKFDTKVHKKTLNPVFNETFVFKVPYEELGGKTLCLSVYDYDRFSKHDVIGEVKLAMNTIDLGRPIEEWRDLESADQEEPEKLGDICISLRYVPTAGKLTVCILEAKNLKKMDACGLSDPYVKIQLLQGGKRLKKKKTTVKKNTLNPYYNESFSFEIPLEQMQKILVAVTVFDYDKIGKNDAIGKIFVGSKATGLGLKHWSDM…	dk000734,dk015518,dk012553,dk015906,dk012561,dk010777	baaf04012064.1, baaf04012063.1		syt2b	22	ATGGTGGGTCCAGAGCCCACGGGCCCAGGGGGCACCCACCCATCCCACACCATGACCATGGCCCCTGCCGTCTCCACTCCGGCGGACAACTCCACCGAGTCTGAGGGCACCGTCAACAAAAACGACGTCTTCGAAGAGATCAAAAGCAAGTTCCTCAATGAGATCGATAAGATCCCATTGCCTCCATGGGCGCTCATCGCCATCGCTGTAGTGGCCGCCCTCCTCATCCTCACCTGCTGCTTCTGTATCATCAAGAAATGCTGCTGTAAGAAGAAGAAGAACAAGAAAGGCAAAAAGGGAAAGGACGGCTTCAACATGAAGAACATGCAGGGCGGAGATGATGATGACGATGAAGAAGGAGAAACCGGTTTGACAGAGGAGGAGAAAGAGGAAGAGGAG…	MVGPEPTGPGGTHPSHTMTMAPAVSTPADNSTESEGTVNKNDVFEEIKSKFLNEIDKIPLPPWALIAIAVVAALLILTCCFCIIKKCCCKKKKNKKGKKGKDGFNMKNMQGGDDDDDEEGETGLTEEEKEEEEKEVEKLGKLQYSLDYDFQDNKLTVGILQCADLISMDSGGTSDPYVKVFILPDKKKKYDTKVHKKTLNPVFNESFVFKIPYQELGGKTLVMSVYDYDRFSKHDIIGEVKLPMNTLDLGQPIEEWRDLDSAEKEEPEKLGDICISLRYVPTAGKLTVCILEAKNLKKMDVGGLSDPYVKIQLLQNGKRLKKKKTTVKKNTLNPYYNESFSFEIPLEQMQKIIVVVTVFDYDKIGKNDAIGKIFIGSKASGTSQKHWSDMLANPRRPIA…	None	caak05057476.1, caak05057475.1		syt4	20	ATGGCTCCAATCACGAGCGGCAGAGATGCTTTTGATGAAATTCCATCAGTGGTTGGACTGGTCAGCGGGTTTGGACTTGTTTTCACGGTGTCTTTGTTCTCGTGGATTTGTTGCCAGCGTAAATCAGCCAAATCCAACACGACGCCCCCGTACAAGTTTGTCCATGTGTTAAAAGGCGTTGACATATACCCCGAGAGCTTAAACAGCAAAAAGAAATTCGGAGCAGATGAAAAAACAGAACTGGCTCCTAAATCTCTCATCTCAAAGACTTCTCTTCACCTTGATCTCGAAAAAAGGGACTTAAATGGCAATTTTCCGAAAGCCAATAAAGTCAGAAGCTCTCCAGACCTTGAGGATTTCTCGCAGCCTCAATTACCAGAAAAAGACAAAGACTCCGTT…	MAPITSGRDAFDEIPSVVGLVSGFGLVFTVSLFSWICCQRKSAKSNTTPPYKFVHVLKGVDIYPESLNSKKKFGADEKTELAPKSLISKTSLHLDLEKRDLNGNFPKANKVRSSPDLEDFSQPQLPEKDKDSVSPESVKSNASVVSLDKQDKLGTLFFALEYNFEKKAFVVNIKEARSLPAMDEQSMTSDPYIKMTILPEKKHKVKTRVLRKTLDPAFDETFTFYGIPYSQVQDLVLHFIILSFDRFSRDDVIGEVSFPLSGIELSDGRVLMNREINKRNVRKSAGRGELLISLCYQSTTNTLTVVVLKARHLPKAEVSGLSDPYVKVNLYHAKKRISKKKTHVKKCTPNAVFNELFVFDIPCEGLEDISVEFLVMDSDRGSRNEVIGRLILGSSADGT…	cx843728,cx880942,cx811293,cx845398,cx828113,cf783622,cf783621,cx825938,bx843288	http://genome.jgi-psf.org/cgi-bin/dispGeneModel?db=Xentr4&id=528476		syt4	12	nACGAAATTCCAACGGTGGTTGGAATCTTCAGTGCCTTTGGGCTGGTCTTCACTGTCTCCCTCTTTGCTTGGATCTGCTGCCAACGCAAATCTTCCAAATCAAACAAAACCCCTCCTTACAAATTTGTCCATGTGCTGAAAGGTGTTGATATTTATCCTGAAAACCTCAACAGCAAGAAGAAATTTGGTGCAGAGGACAAAGGAGAAGCCAAAAACAAGTCTATCATTCCAAAGAGTTCTCTACATCTTGACCTCGAGAAGCGAGATCTGAATGGCAACTTCCCCAAAACAGTTCCGAAGATAACAAGTTCCTCAGAAGTTGAGAACTCTATTCCAAAAGTCTTTCCTGAGAGGGAGAAAGATTCGGTGTCCCCTGATAGCTTGAAATCTATCTCATCT…	xEIPTVVGIFSAFGLVFTVSLFAWICCQRKSSKSNKTPPYKFVHVLKGVDIYPENLNSKKKFGAEDKGEAKNKSIIPKSSLHLDLEKRDLNGNFPKTVPKITSSSEVENSIPKVFPEREKDSVSPDSLKSISSLSSEEKQDKLGTLFFSLEYNFEKKAFMVNIKEARGLPAMDEQSMTSDPYIKMTVLPEKKHKVKTRVLRKTLDPAFDETFTFYGIPYTQVQDLSLHFMILSFDRFSRDDVIGEVLFPLSGIELSEGRLLMNKEIIKKNVRKSSGRGELLISLCYQSTTNTLTVVVLKARHLPKADVSGLSDPYVKVNLYHAEKRISKKKTHVKKCTPNAVFNELFVFDIPCEGLQEISIEFLVLDSDRGSRNEIIGRLTLGASAEGTAGEHWKEICE…	None
		syt5a	4	ATGCGACTGGTCAGCGCAGCAGGGGCGCGGCTCCGCAGGGCGGCCGAGGAGGAGAAGGAGAAAGAGAGGGAGCCCCCGCCTCCGCAGCCCCCCTCGCACCACTCCAACCATCAATTCACCAGCATGAAAAACAAGTTCTTCAATGAGCTCACGCATCTGCCAAACCATAAACTCAACTTGCCAATGTGGGCTATAGGAGCCATTGTGGTTGTGGTCCTGGCCCTTGTGTGCTGTATGGCATTTTGTATCTACAAGAAATGCTTCAACAAGGGCAAGAAGCCCAAGAAAGTACGCGAGAGGAAAGGAGGACGGGGCCGAAGGAAGAAGGACAAGGATGGAGAAGAAGGAGGGGAAGGAGAGAAGAAGGAGGGAGAAGAAGGAAAGGAAGAAGAAGAAAAG…	MRLVSAAGARLRRAAEEEKEKEREPPPPQPPSHHSNHQFTSMKNKFFNELTHLPNHKLNLPMWAIGAIVVVVLALVCCMAFCIYKKCFNKGKKPKKVRERKGGRGRRKKDKDGEEGGEGEKKEGEEGKEEEEKEFFGKLEYTLDYNFTDNQLIVGILQAQDLAAMDMGGTSDPYVKVYMLPDKKKKFETKVQRKNLCPVFNETFTFKIPYSDLGGQTLVLQVFDFDRFGKHDLIGEIKIPMNTIDLGQPIHEWKDLAGGEKEEQEKLGDICISLRYVPTAGKLTVNIMEAKNLKKMDVGGLSDPFVKVVLQHNGKRLKKKKTSVKQNTLNPYFNESFSFEIPFSQIQKVQVLITVYDYDKLGSNDPIGKCWIGYGASGVGLRHWSDMLANPRRPVAQWH…	None	http://genomeportal.jgi-psf.org/cgi-bin/dispGeneModel?db=Takru4&id=602947	caab01004759.1	JGI model starts at aa 62	syt5a	3	ATGCCACTGGTCAGCGCGGCGCGGGCGCGGCTCCGCAGGGCGGCCGAGGAGGAGAGGGGGAGAGAGAGGGAGCCCCCACCTCCGCAGCCGCCCTCGCACCATTCCAACCACCAGTTCACCAGCATGAAAAACAAGTTTTTCAACGAGCTCACGCATCTGCCAAACCATAAACTCAACATGCCGATGTGGGCTGTAGGAGCCATTGTGGTTGTGGTCCTGGCCCTGGTCGCCTGTTTGGGATTTTGCGTCTACAAGAAATGCTGCAACAAGGGCAAGAAGCCCAAGAAAGCGCGGGAGCGGAAAGCAGGGCGAGGTCGAAGGAAGAAGGACAAGGACGGAGAAGAGGGAGGGGATGAGAAGAAGGAGGGAGAAGAAGGGAAGGAAGAGGAGGAAAAGGAG…	MPLVSAARARLRRAAEEERGREREPPPPQPPSHHSNHQFTSMKNKFFNELTHLPNHKLNMPMWAVGAIVVVVLALVACLGFCVYKKCCNKGKKPKKARERKAGRGRRKKDKDGEEGGDEKKEGEEGKEEEEKEFFGKLEYTLDYNFTDNQLIVGILQAQDLAAMDMGGTSDPYVKVYMLPDKKKKFETKVQRKNLCPVFNETFTFKIPYSELGGQTLVLQVFDFDRFGKHDLIGEIKIPMNTIDLGQPIHEWKDLAGGEKEEQEKLGDICISLRYVPTAGKLTVNIMEAKNLKKMDVGGLSDPFVKVVLQHNGKRLKKKKTSVKQNTLNPYFNESFSFEIPFSQIQKVQVLITVYDYDKLGSNDPIGKCWIGYGATGVGLRHWSDMLANPRRPVAQWHT…	None	caae01014676.1		syt5a	3	var1ATGCGACTGGTCAGCGAGGCCGGCGGTCGGCTCCGCAGGGCGGCCGAGGAGGAGGAGAAGGAGCGGCCGGCGCCGCCCTCGCACCACTCCAACCACCAGTTCAGCAGCATGAAGAGCAAGTTCTTCAATGAGCTCACGCACTTGCCAAATCATAAACTCAAGATGCCCATGTGGGCTGTGGGCGCCATTGTGTTCGTGGTCCTCGCCCTTGTCGCCAGCATGGGATTCTGCATCTATAGGAAGTGCTGCAACAAGGGGAAGAAGCCCAAGAAGGTCCGCGAGAGGAAAGGAGGGCGAGGGCGCAGGAAGAAGGACAAGGATGGAGAGGAGGGAGAGGACAAGAAGGAGGGAGAGGACGGAAAGGAAGACGAGGAGAAGGAGAACTTTGGCAAACT…	var1MRLVSEAGGRLRRAAEEEEKERPAPPSHHSNHQFSSMKSKFFNELTHLPNHKLKMPMWAVGAIVFVVLALVASMGFCIYRKCCNKGKKPKKVRERKGGRGRRKKDKDGEEGEDKKEGEDGKEDEEKENFGKLEYSLDYNFNDNQLIVGILQAQDLAAMDLGGTSDPYVKVYMLPDKKKKFETKVQRKNLCPVFNETFSFKIPYSELGGQTLVLQVFDFDRFGKHDVIGEIKIPMNSIDLAQPIQEWKDLVGGEKEEQEKLGDICISLRYVPTAGKLTINIMEAKNLKKMDVGGLSDPFVKVVLQHNGKRLKKKKTSVKQNTLNPYFNESFSFEIPFSQIQKLQVVITVYDYDKLGSNDAIGKCWMGYGASGVGLRHWSDMLANPRRPVAQWHTLQ…	dw608601,dw652415,dw643669,dw597420,dn704238,dn691561,dw595032,dw607676,dw604495,dw603894,dt994911,dn706111,dn694400,dn688495,dn679881	aanh01004189.1	alternative splicing, just upstream of TM	syt5a	9	var1ATGCGACTCCCAAGGGCGGCAGAGGAGGAGAAGGAGCGTCCGCCTCCACCTCCCTCCCACCACTCCAACCACCAGTTCACCAGCATGAAGAACAAGTTCTTCAATGAGCTCACACATCTGCCAAATCATAAGCTCAAGATGCCCATGTGGGCTGTGGGTGCCATCGTGGTCGTGGTCCTCGCACTTGTCGGCTGTCTGGGATTCTGCATCTACAAGAAGTGCGTCAACAAAGGCAAAAAGCCCAAGAAGACCAGAGAGAGGAAAGGAGGCCGAGGACGCAGGAAGAAGGACAAGGAGGGAGAAGAAGGAGAGGAGAAAAAGGAAGGAGAGGAAGGGAAAGAGGAGGAGGAGAAGGAGTCTTTAGGAAAACTGGAGTACTCTCTGGATTATAACTT…	var1MRLPRAAEEEKERPPPPPSHHSNHQFTSMKNKFFNELTHLPNHKLKMPMWAVGAIVVVVLALVGCLGFCIYKKCVNKGKKPKKTRERKGGRGRRKKDKEGEEGEEKKEGEEGKEEEEKESLGKLEYSLDYNFTDNQLIVGILQAQDLPAMDMGGTSDPYVKVYMLPDKKKKFETKVQRKNLCPVFNETFTFKIPYSELGGQTLVLQVFDFDRFGKHDVIGEIKIPMNSIDLGQPIHEWKDLVGGEKEEQEKLGDICISLRYVPTAGKLTVNIMEAKNLKKMDVGGLSDPFVKVVLQHNGKRLKKKKTSVKQNTLNPYFNESFSFEIPFSQIQKVQVLITVYDYDKLGSNDPIGKCWIGYGASGVGLRHWSDMLANPRRPVAQWHTLLPEEEVDAA…	bj730305,dk138143,dk157656,bj494808,dk180784,bj741892	baaf04068746.1, baaf04068745.1	alternative splicing, just upstream of TM	syt5a	5	var1ATGCGATTGGCCAGTATGCAGCATCGTGGGCGGAGAGCAGCAGAATCAGAGGAGGAGCCTAATCGTGCTCCGCCTCCTCTTCCCCCTCCCTCTCACCACTCCCACAACTTTGTAAATATGAAGAACAAGTTCTTCAATGAGCTTGGACATCTACCTAACCACAAGATCAGAATGCCCATGTGGGCTATTGGTGCCATAATTGTGGTTGTGCTTGCCTTGGTGGGCTGTTTTGCTTTTTGCATCTATAAGAAGTGCTTGGGAGGTAAGAAGAAAACAAAAAAAGTCAGAGAGAGAAAGGGAGGACGACGGAGGATGAAAAAGGAAGGAGAAGAAGAAGCAGGAGAGGAGCAACCTAAAGAAGGAGAGGGCGAGGGAGAGAAAGAATATTATGGGAA…	var1MRLASMQHRGRRAAESEEEPNRAPPPLPPPSHHSHNFVNMKNKFFNELGHLPNHKIRMPMWAIGAIIVVVLALVGCFAFCIYKKCLGGKKKTKKVRERKGGRRRMKKEGEEEAGEEQPKEGEGEGEKEYYGKLEYTLDYNFTENQLIVGILQAQDLPAMDIGGTSDPYVKVYMLPDKKKKFETKVQRKNLCPVFNETFIFKIPFNDLAGQTLVLQVFDFDRFGKHDVIGEIKIPMNSIDLGQPIHEYKDLVGGEKEEQEKLGDICISLRYVPTSGKLTVCIMEAKNLKKMDVGGLSDPFVKIVLQHNGKRIKKKKTTVKQNTLNPYFNESFSFEIPFAQIQKVQVLITVYDYDKLGSNDPIGKCWIGFGASGVGLRHWSDMLANPRRPVAQWHTL…	bc076166,bc152174, many ests	bx511021.9	alternative splicing, just upstream of TM	syt5	22	ATGAACCCGGAGCGCAGATCCGCCATGGTGGCATCCCAGCAGACGACATTCCCTCCTGAGCTCCACCAAAATGGCACAGATATGCCAACCAAGCACAACGTCTTTTCTGATATGAAGAACAAGTTTATGAATGAGCTGAGCAAACTGCCAATTCCTCCATGGGCTTTGGCTACCATCATTATTGTAGCTGGCCTTCTTCTGATATGCTGCTGTTTTTGTATCTGCAAGAAATGTTGTGGCAAAAAGAAGAAGGGCAAGAAAGGAAAAGACAAGGTCAAAGCCCAAATTAACATGAAGGAGGTGAAGGAGCTAGGGAAGAGCTACATTGACAAGGTCCAGCCAGATGTTGAAGATCTTGACCCATCACTGTTGGATGATGTGAAGGATGAAAAGCCCCAA…	MNPERRSAMVASQQTTFPPELHQNGTDMPTKHNVFSDMKNKFMNELSKLPIPPWALATIIIVAGLLLICCCFCICKKCCGKKKKGKKGKDKVKAQINMKEVKELGKSYIDKVQPDVEDLDPSLLDDVKDEKPQEKLGKLQYSLDYDFQTGQLVVGIIQAADLPALDIGGTSDPYVKVYLLPDKKKKYETKVHRKTLNPTFNESFTFKVPYAELGGKTLVMSVYDFDRFSKHDAIGEVRVHMNTVDLAHVIEEWQDLQSAEKEEQEKLGDICFSLRYVPTAGKLTVIVLEAKNLKKMDVGGLSDPYVKIHLMQNGKRLKKKKTTIKKNTLNPYYNESFSFEVPFEQIQKVQVVLTVLDYDKLGKNEAIGKIFVGCNATGTELRHWSDMLANPRRPIAQWH…	bc118786,cx829435,cx809144,cx803968,cx838804,cx794372,cx878083,cx878084,cx815520,cx843155	http://genome.jgi-psf.org/cgi-bin/dispGeneModel?db=Xentr4&id=528468		syt5	10	ATGAACGCAGCACGGAGGTCAGCCCGAGTGGATTCGGGGGCGACAGAGTCCCAGATGGAGCCGTCCCTCAATGCCACCGAAATGCCCAGCAAGGAGAATGTTTTTTCCGACATGAAAGACAAGTTCATGAACAAACTGGGAAAGCTGCCAATTCCACCTTGGGCTTTGGCCGCGATCATCATTGTTGTTGGAGTGCTACTTCTGTGCTGCTGCTTCTGCATCTGTAAAAAATGCTTTGGCAAAAAGAAGAAAGGAAAGAAAGGGAAAGACAAAGGGAAGGCTCAGATTAATATGAAAGAGGTGAAAGAGTTGGGCAAAAGCTACATTGATAAGGTCCAGCCTGAGGTAGAAGATTTGGACCCATCACTGTTGCAGGAGCCTAAAGAGGAGAAGCCACAG…	MNAARRSARVDSGATESQMEPSLNATEMPSKENVFSDMKDKFMNKLGKLPIPPWALAAIIIVVGVLLLCCCFCICKKCFGKKKKGKKGKDKGKAQINMKEVKELGKSYIDKVQPEVEDLDPSLLQEPKEEKPQEQLGKLQYSLDYDFQSTQLVVGIIQAADLPALDIGGTSDPYVKVFLLPEKKKKYETKVHRKTLNPTFNESFTFKIPYSELGGKTLVMSVYDFDRFSKHDAIGEIRIPMNTVDLAHVIEEWRDLQSAEKEEHEKLGDVCFSLRYVPTAGKLTVIVLEAKNLKKMDVGGLSDPYVKIHLMQGGKRIKKKKTTIKKNTLNPYYNESFSFEVPFEQIQKVQVVLTVLDYDKLGKNEAIGKVFVGCNATGAELRHWSDMLANPRRPIAQWH…	fg666407,fg666359
		syt5b	2	ATGAGGCTGCCCAGCGCTGGGGTCCGGGGCCGGAGGGCCGCAGAGCCGTCCAAACCTGAACCAGAGGAGGACACAGAGCCCGTGCATCATGAGCACCCCCACACGGAGCTCAACGAGCACTCCCATTCAGAACATCACCCCAGCCACCACGACTACAACAACATGAAGGAGAAATTCATGAATGAACTCGATCATCTGCACATCCCCATGTGGGCGGTCGGGGCCATCGTTGTGGTCGTTCTGGTTCTGGTGGCGTGCTTGATTTTCTGCGCTTTCAAAAAATGCTTTGGGAAGAAGAAGAAGCCCAAGACAGTGAGGGAGCGGAAGGTCGGCCGTCGCAGGAAGGAAAAGGAAGGCGAGGGAGAGAGCGGAGAGAAGGATGGGGAGGTGAAGAAGGAA…	MRLPSAGVRGRRAAEPSKPEPEEDTEPVHHEHPHTELNEHSHSEHHPSHHDYNNMKEKFMNELDHLHIPMWAVGAIVVVVLVLVACLIFCAFKKCFGKKKKPKTVRERKVGRRRKEKEGEGESGEKDGEVKKEGTEEEKEQEKLGKLEYSLDYNFTEAQLIVGILQAQDLAAMDMGGTSDPYVKVFLLPDKKKKYETKVQRKNLCPVFNETFIFKIPYAELGGKTLVLQVFDFDRFSKHDMIGEIKIPMNSVDLGQPMQQWRDLESGEKEEQEKLGDICISLRYVPTAGKLTVNIMEAKNLKKMDVGGLSDPYVKIVLQQNGKRIKKKKTTVKKNTLNPYFNESFSFEVPFAQIQKVQVVITVFDYDKLGSNDPIGKTFMGYGATGVGLRHWSDMLANP…	None	No model predicted	caab01000606.1		syt5b	2	ATGAGGCTGCCCAGCGCCGGGGTCCGAGGCCGGAGGGCCGCCGAGCCGTCCGAGCACAAGTCAGAGGAGGACGTAGAGCCCGTTCATCATGAGCACGCCCACACAGAACCGCACGAGCACCACCATCCAGAACATCACCCCAGCCACCACGACTACGACAACATGAGGGAGAAATTCATGAACGAACTCAGTCATCTGCCCAnnnnnnnnATCCCGTATGCAGAGCTGGGTGGGAAGACTTTGGTGCTGCAGGTTTATGACTTTGACCGTTTCTCCAAACACGACATGATCGGTGAGATAAAGATCCCCATGAACAGCGTGGACCTGGGCCAACCGCTGCACCAGTGGAGAGACCTGGAGAGCGGAGAGAAGGAAGAGCAGGAAAAACTCGGGGATATT…	MRLPSAGVRGRRAAEPSEHKSEEDVEPVHHEHAHTEPHEHHHPEHHPSHHDYDNMREKFMNELSHLPXXXIPYAELGGKTLVLQVYDFDRFSKHDMIGEIKIPMNSVDLGQPLHQWRDLESGEKEEQEKLGDICISLRYVPTAGKLTVNIMEAKNLKKMDVGGLSDPYVKIVLQQNGKRIKKKKTTVKKNTLNPYFNESFSFEVPFSQIQKVQVVITVFDYDKLGSNDPIGKTFMGYGATGVGLRHWSDMLANPRRPVAQWHTLLPEEEVDAALKAKPR	None	caae01005261.1, caae01014992.1	gap in genome sequence	syt5b	3	ATGAGGTTGGCAGGGGCCCGGAGCCGGAGGGCCGCGGAGCCGGAGGAACCGGAGCCGGAGGAGGTCACCGAGGCCGCACGCCACGAGCACGCGGAACGCCACGAGCACGAGCACGCGGAACGCCACGAGCACACGGAACGCCACGAGCATGAGCACGAGCACGCGGAGCATCACCCCGGCCACGACTACAAGCACATGAAGGAGAAGTTTGCGAATGAGCTCGGCCACCTGCCAATTCCCGGGTGGGCAATAGCAGCCATCGTGGTGGTCGTCCTGGTTTTGGTGGCGTGCTGCGTCTTCTGTCTTTTCAAGAAGTGCTTCGCGAAAAAGAAGAAGCCAAAGAAAGTGAGGGAGAGGAAGACTGGCCGCCGCAAAAAGGAAAAGGAAGGCGAAGGGGAG…	MRLAGARSRRAAEPEEPEPEEVTEAARHEHAERHEHEHAERHEHTERHEHEHEHAEHHPGHDYKHMKEKFANELGHLPIPGWAIAAIVVVVLVLVACCVFCLFKKCFAKKKKPKKVRERKTGRRKKEKEGEGEGGEKEGDVKKPGDEEEKEQEKLGRLEFSLDYNFTDAQLIVGILQAQDLAAMDMGGTSDPYVKVYLLPDKKKKYETKVQRKNLCPVFNETFIFKIPYAELGGKTLMLEVFDFDRFSKHDMIGEIKIPMNSVDLGQPLQQWRDVESGEKEEQEKLGDICISLRYVPTAGKLTVNIMEAKNLKKMDVGGLSDPYVKIILQQNGKRIKKKKTTVKKNTLNPYFNESFSFEVPFEQIQKVQVVITVLDYDKLGSNDPIGKTFMGYGATGVG…	many many ests	aanh01008992.1		syt5b	2	ATGAGGCTGCTCAGAGACGGGGTCCGGGTCCGGCGGGCCGCCGAGCCAGCAGAACCAGAATCAGAGGAAGCAACTGAGCCCACTCACCATGAGCCCACTCATCCTGAGCATCATCACAAACACCCTCATACAGAGCATCACCCAGGACACGACTACACCCACATGAAGGAGAAGTTCATGAACGAGCTGGGTCATCTACCAATTCCTATGTGGGCAGTGGCAGCTATTGTTGTGTTGGTCCTGGTTTTGGTGGCCTGCTGCCTCTTCTGTGCTTTCAAGAAATGCTTTGGGAAAAAGAAAAAGCCAAAGAAAGTACGGGAGAGGAAGACAGGCCGCCGCAGGAAGACGAAGGAAGGGGAGGGAGAACCTGGAGAAAAGGAAGGAGAGGTGAAGAAGGAA…	MRLLRDGVRVRRAAEPAEPESEEATEPTHHEPTHPEHHHKHPHTEHHPGHDYTHMKEKFMNELGHLPIPMWAVAAIVVLVLVLVACCLFCAFKKCFGKKKKPKKVRERKTGRRRKTKEGEGEPGEKEGEVKKEGGEEEEKEQEKLGKLEFSLDYNFTDSQLIVGILQAQDLAAMDMGGTSDPYVKVFLLPDKKKKYETKVQRKNLCPVFNETFIFKIPYAELGGKTLVMQVFDFDRFSKHDMIGDIKIPMNSVDLGQPLQQWRDLESVEKEEEKLGDVCISLRYVPTAGKLTVNIMEAKNLKKMDVGGLSDPYVKIVLQQNGKRIKKKKTTVKKNTLNPYFNESFSFDVPFEQIQKVQVVITVYDYDKLGSNDPIGKTFMGYGATGVGLRHWSDMLANP…	am332790,dk109114,am340599,dk131879,am322105,am375020	baaf04016481.1		syt5a	10	ATGGGTTTCCGTGTTCGGCGCACTGCTGAACCAGCAGAACCAGAACCAGAACCTGAACCTGAACCTCATTCTAAACCAGAACACAGGCCACATCCTGCTCCTCCAACTCATCATGACTACGACAACATGAAGAGCAAGTTCATGAATGAGCTGGAACATCTTCCATTGCCGATGTGGGCTGTAGGTGCCATCGTGGTGGTGGTTCTCGCCCTTGTGGCTTGTTTTACATATTGCATGTTCAAGAAATGCTTTGGCAAGAAAAAGAAATCCAAGAAAGCTCGAGAGAGGAAGCGAGCAGCACGGAAAAAAGTCGAAGGAACTGAAGGAGAAGGTCAAGGAGAGCAAAAGGATGAAGGGGAAAAAAAGGAGGGAGAGGAGCAAAAGGAGGAGCATGAAAAT…	MGFRVRRTAEPAEPEPEPEPEPHSKPEHRPHPAPPTHHDYDNMKSKFMNELEHLPLPMWAVGAIVVVVLALVACFTYCMFKKCFGKKKKSKKARERKRAARKKVEGTEGEGQGEQKDEGEKKEGEEQKEEHENLGKLEFSLDYNFTDAQLIVGILQAQDLAAMDIGGTSDPYVKVYLLPDKKKKFETKVQRKNLCPVFNETFIFKIPYAELGGKTLVLQVFDFDRFGKHDVIGQIKIPMNCVDLAQPLHEWRELENGEKEEEKLGDVCISLRYVPTAGKLTVNIMEAKNLKKMDVGGLSDPYVKIVLQHNGKRLKKKKTTVKKNTLNPYFNESFSFEVPFEQIQKVQLLITVYDYDKLGSNDPIGKTFIGYGATGVGLRHWSDMLANPRRPVAQWHTLQ…	bc095109,bc165563, many ests	ct573322.9		syt6	160	var1ATGAATAAGGCAATAGGAGAAGATGCAAACTTGTGTCACAAGGCGATTTCCATCATCCAAGAGCTGTGTAAGACGCAGGGGGCTGCCTTGGAGCGGGGAACTTGCAGGGAGTTTTTGCTGCTGCTGCCGCCGGACCACAACCTGCGCATAACTGATCCAGACCTGTCCGTCAGCCTCCTTGCAGTGATAGTTATTGTGTGTGGGCTGGCCCTGGTGGCAGTTTTTCTCTTTCTCTTTTGGAAGCTGTGGTGGGTGCCCTGGAGAAACAAGGCAGTGCCTTCTAATCCCGCTGAAAAGCAGAACGCCTCTTCTGTAACTGGAATCAACTGTGATAAAGAAGCCATGGCGGATAAGCTGAAAGATGCCAGCAACTTGGGATTTCTGGAAGCAGCAGT…	var1MNKAIGEDANLCHKAISIIQELCKTQGAALERGTCREFLLLLPPDHNLRITDPDLSVSLLAVIVIVCGLALVAVFLFLFWKLWWVPWRNKAVPSNPAEKQNASSVTGINCDKEAMADKLKDASNLGFLEAAVKISHTSPDIPAEVQMSMKEHLMRRTRIQRQTTEPASSTRHTSFKRHLNRQMHVCSVDFGTDTLQVTEQPTSIGRIKPELYKQKSVDSEDIKKDDAKTCGKINFTLKYDYEIETLIVRILKAFDLPAKDFCGSSDPYVKIYLLPDRKRKFQTRVHRKTLNPTFDESFHFPVPYDDLPNRKLHLSVFDFDRFSRHDMIGEVILENLFEESDLSRESSIWKDIQYATTESVDLGEIMFSLCYLPTAGRLTLTVIKCRNLKAMDITG…	bq527795,cx803578,cx852479,cx809138,bq527794	http://genome.jgi-psf.org/cgi-bin/dispGeneModel?db=Xentr4&id=528469 and 528470	alternative splicing, N-term region, conserved motif upstream of C2A	syt6	96	nAGCTCTCCATCAGCCTTCTTGCAGTGATAGTTATTGTATGTGGACTGGCCCTGGTGGCAGTTTTTCTCTTTCTCTTTTGGAAGCTGTGCTGGGTGCCCTGGAGAAACAAGACCATCTCGACAAACACCCCTGACACACAGCACGCAGCAGAACAAAACAAAGAGGCCATGGCTGACAAGCTAAAGGATACAGGGACTCTTGGCTTCTTGGAGGCAGCTGTGAAAATCAGTCACACATCCCCAGATATTCCAGCAGAGGTCCAGATGTCGATGAAAGACCATCTCATGAGGCGCACGCGGATACAGCGGCAAACAACAGAGCCCGCATCATCAACCAGGCACATTTCCTTCAAAAGGCACCTACCCCGGCAGATGCACGTTTCCAGCGTGGACTATGGC…	xLSISLLAVIVIVCGLALVAVFLFLFWKLCWVPWRNKTISTNTPDTQHAAEQNKEAMADKLKDTGTLGFLEAAVKISHTSPDIPAEVQMSMKDHLMRRTRIQRQTTEPASSTRHISFKRHLPRQMHVSSVDYGTELPLAAEQPTCIGRIKPELYKQKSVDSEDPKKEAEKTCGKINFALKYDYEIETLIVRIVKAFDLPAKDLCGSSDPYVKIYLLPDRKRKFQTRVHRKTLNPTFDESFQFPVPYEELADRKLHLSVFDFDRFSRHDMIGEVILENLFEASDLSRETSIWKDIQYATTESVDLGEIMFSLCYLPTAGRLTLTVIKCRNLKAMDITGYSDPYVKVSLLCDGRRLKKKKTTIKRNTLNPTYNEAIIFDIPPENMDQVSLLISVMDYDRVG…	None
		syt3	11	ATGTCGGGAGACTGGGATGAAGACGTGTGCAAGAAGGCGATGGAGCTGGTGGAGGAGCTGTGCTTCAACTCCCCCAGAGGCTACAGCCAGAGCGAGCGCTGCCAGGAGTTCAGCTACCTGCTGAGGGGCCGCAACAGGCAGCTGGACACAGAGATCTCCGTCAGCCTGCTGTCCGTCATCGTCACCTTCTGCGGCATCGTCCTCCTCTCCGTCTCGCTCTTCGTCTCCTGGAAGCTCTGCTGGTTGCCATGGCGGGACAAGGAAGGCGGCGGCCTGAGCCTCACGTCCGGGCTGCTGCCCGGGAGCGCCGGCGTCGGAGGCCTCGGCGGCGGCTCGCTGTTGCCGCCGCTGATGCAGCGGAAGGAAGGCCACTCCTCCTCGTCGCTCTACCCCTCCCTG…	MSGDWDEDVCKKAMELVEELCFNSPRGYSQSERCQEFSYLLRGRNRQLDTEISVSLLSVIVTFCGIVLLSVSLFVSWKLCWLPWRDKEGGGLSLTSGLLPGSAGVGGLGGGSLLPPLMQRKEGHSSSSLYPSLGQHHPHFSDMVGLERGEGGGVVGGPHETQEPSYLDMDTYPNNAGTLKLSQTSPDVPNSEVGAHPHKDLPNAHSQQQVTARAKPMTHQLSSPDFHEEKEQVTCIGQIKPELYRPKGDQGEGKQGDNCGKISFLLRYAFNTEQLVVKILKALDLPAKDANGFSDPYVKIYLLPDRKKKFQTKVHRKTLNPVFNETFQFGVPLNELHSRKLHFSVYDFDRFSRHDLIGQVVVDNLLDFSEGSGDKPIWRDIVEGTAEKADLGELNFSLC…	None	http://genomeportal.jgi-psf.org/cgi-bin/dispGeneModel?db=Takru4&id=600610	caab01005031.1, caab01003463.1	gap in genome sequence, conflicts with JGI model, conserved motif upstream of C2A	syt3	10	ATGTCGGGAGACTGGGATGAAGACCTGTGCAAGAAGGCGCTGGTGCTGGTGGAGGAGCTGTGCTTCAACTCCCCCCGAGACTACAGCCAGAGCGAGCGCTGCCAGGAGTTCAGCTACCTGCTGAGGGGCCGCAACAGGCAGCTGGACTCAGAGATCTCCGTCAGTCTGCTGTCCGTCATCGTCACCTTCTGCGGCGTCGTCCTCCTCTCCGTCTCGCTCTTCGTCTCCTGGAAGCTCTGCTGGTTGCCATGGCGGGACAAGGAAGGCGGCGGCCTGAGCCTGACGTCAGGACTGCTTCCCGGGAGCGCCGGCATCGGGGGCCTGGGCGGCGGCTCGCTGTTGCCGCCTCTGATGCAGCGGAAGGAAGGCCACTCGTCCTCGTCGCTCTACCCGTCCTTG…	MSGDWDEDLCKKALVLVEELCFNSPRDYSQSERCQEFSYLLRGRNRQLDSEISVSLLSVIVTFCGVVLLSVSLFVSWKLCWLPWRDKEGGGLSLTSGLLPGSAGIGGLGGGSLLPPLMQRKEGHSSSSLYPSLGQHHPHFSDLVGLERGEVGGVVGGPHDTQEPSYLDMDSYPNNAGTLKLSQTSPDVPNSEVGAHPQKDLPNAHSQQQVTSRAKPMTHQLSSPDFHEEKEQVTCIGQIKPELYRPKGDQGDGKQGDTCGKISFLLRYAFNTEQLVVKILKALDLPAKDANGFSDPYVKIYLLPDRKKKFQTKVHRKTLNPVFNETFQFGVPLNELHSRKLHFSVYDFDRFSRHDLIGQVVVDNLLDFSEGSGDKPIWRDIVEGTAEKADLGELNFSLC…	est, antisense, spliced cr718339	caae01013697.1	conserved motif upstream of C2A	syt3	16	ATGTCGGGGGACTGGGATGAAGACCTGTGTAAGAAGGCGCTGGCGCTGGTGGAGGAGCTGTGTTTCAACTCCCCGAGAGGCTACAGCCAGAGTGCACGCTGCCAGGAGTTCAGCTACCTGCTGAGAGGTCGCATCGGACAGCTGGACACAGAGATCTCTGTCAGTCTGCTGTCGGTCATTGTGACATTCTGCGGCATTGTCCTCCTCTCCGTCTCCCTTTTCGTCTCCTGGAAGCTCTGCTGGCTGCCATGGAGGGACAACGAGGGCGGCGGCCTGAGCCTGACCTCGGGGCTGCTGCCTGGAAGCGCCGGCGTGGGAAGCCTCGGGGGCACCGGGGGCTCCTCACTCCTACCGCCCCTGCTGCAGAGGAAGGAGGGACACTCCTCGTCCTCGCTCTAC…	MSGDWDEDLCKKALALVEELCFNSPRGYSQSARCQEFSYLLRGRIGQLDTEISVSLLSVIVTFCGIVLLSVSLFVSWKLCWLPWRDNEGGGLSLTSGLLPGSAGVGSLGGTGGSSLLPPLLQRKEGHSSSSLYPSLGQQGQHHPHFSDLVGLERGEVGGVVGGPQESQEPSYLDMDSYPNNAGTLKLSQTSPDVPNSEVGAQPHKDLPNAHSQQQVTSRPKPMTHQLSSPDFHGEEKEQVTSIGQIKPELYRPKGDQGEGKQGDNCGKISFLLRYAFNTEQLVVKILKALDLPAKDANGFSDPYVKIYLLPDRKKKYQTKVHRKTLNPVFNETFQFGVPLNELHSRKLHFSVYDFDRFSRHDLIGQVVVDNLLDFSEGSGDKPVWRDIVEGTAEKADLG…	dn723591,dn733717,dw616334	aanh01004457.1	gap in genome sequence, covered by est, conserved motif upstream of C2A	syt3	61	ATGTCGGGGGACTGGGAAGAAGACCTGTGTAAGAAGGCGCTGATGTTTGTGGAAGAGCTGTGCCTCAACTCCCCGAAGGGTTACAGCCAGAGTGAACGCTGCCAGGAGTTCAGGTACCTGCTGGGAGGTCGCAGCAGTCGGGTGGACACAGAGATCTCTGTCAGCCTGCTGTCTGTCATCGTGACTTTCTGCGGCATCGTCCTCCTCTCTGTCTCCCTGTTTGTCTCCTGGAAGCTCTGCTGGCTGCCATGGCGGGACCAGGAGGGCGGCGGTCTGAGTCTGACGTCGGGGTTGCTCCCTGGATGTGCCGGTGTTGGAAGCCTCGGAGGCACTGGGGGGTCATCGCTCCTACCACAGGCGCTGCAGAGGAAGGATGGCCACTCCTCCTCCTCCCTGTAC…	MSGDWEEDLCKKALMFVEELCLNSPKGYSQSERCQEFRYLLGGRSSRVDTEISVSLLSVIVTFCGIVLLSVSLFVSWKLCWLPWRDQEGGGLSLTSGLLPGCAGVGSLGGTGGSSLLPQALQRKDGHSSSSLYPSLGQQHHPHFSDLVGLERGEVGGVVGGPQETQEHSYLDMDSYPNNAGTLKLSQTSPDVPNSEGGAQPQKDLPNAHSQQQVTPRPKPMTHQLSSPDFHGEEKEQVTCIGQIKPELYRPKGDQGEGKQGDNCGKISFLLRYAFNTEQLVVKILKALDLPAKDANGFSDPYVKIYLLPDRKKKFQTKVHRKTLNPVFNETFQFGVPLNELHSRKLHFSVYDFDRFSRHDLIGQVVVDNLLDFSEGSGDKPIWRDIVEGTAEKADLGEL…	am373115,bj716603	baaf04045411.1, baaf04045408.1, baaf04045407.1	conserved motif upstream of C2A	syt3	92	ATGTCGGGGGACTGGGATGACGACATTTGTAAGAGGGCCATGGTGCTGGTGGAGGAACTGTGCTTTCGGTCTGGAGGCCTCAGCCAGAGCGCGAGCTGCCAAGAGTTCAGCTACATGATGAGAGGACCTAACAGACAGATAAACACAGAGATCTCTGTGAGTCTGCTCTCCGTCATCGTAACTTTCTGTGGCATCGTGCTGCTCTCTGTCTCTCTCTTCGTCTCCTGGAAGCTATGCTGGTTGCCTTGGAGAGATAAGGAAGGCGGGGGTCTGAGCTTGACGTCGGGTCTCCTGCCCGGTGGTGCGGGTTTGGGTGGGGTCGGAGGCGGAGGGGGTGCCTCGCTCCTTCCTCCCCTTTTACAGAGGAAAGATACTCACTCTTCTTCCTCGTTGTATCCC…	MSGDWDDDICKRAMVLVEELCFRSGGLSQSASCQEFSYMMRGPNRQINTEISVSLLSVIVTFCGIVLLSVSLFVSWKLCWLPWRDKEGGGLSLTSGLLPGGAGLGGVGGGGGASLLPPLLQRKDTHSSSSLYPTLSQQGQHHPHFSDVMGVEGGGGLVVGGVVGGPQEMQEHSYLDMDSYPNNAATLKLSQTSPELPPATEGGSAAKDLPNAHSQQQVTTRPKPMTHQLSSPDFHGEEKSEQLTSIGQIKPELYRLRQGDQGDGKQGNNCGKISFLLRYAFNTEQLVVKILKALDLPAKDANGFSDPYVKIYLLPDRKKKFQTKVHRKTLNPVFNETFQFGVPLAELHARKLHFSVYDFDRFSRHDLIGQVVVDNLLDFSEGTGEKPIWRDIVEGTAEK…	dt063614,bi845382	bx936343.9, cr381655.6	conserved motif upstream of C2A	syt7	190	var1ATGCACATTAACCAAGAGGCTTCCAACACCAAAGGAGCTCCCACCCGAGACGTTATCCTGGTCTCTACCGTCCTCACTTTGAGCCTCAGCATCACCATCATCATGTGTGGGCTCTGCCAGTGGTGCCAGCGTAAACTGGGAAAGCGCTACAAAAACTCTCTGGAAACAGCGGGGACTCCAGACTCCACTAGAGGAATCCGCAGCGAAAAGAAAACTTTAAATGATCTAGACAAAGACTTTTGGAATAACAATGACAGCACAGCCCACCAGAAATGGAGCTCCTACCCTCCCAAGGAGTTTATCCTAAACATTTCACCTTACGCCCCCTATGGTGACCCAAGACTGGCCCTCAATGGCACTGTATTGTCCAGTAGTAAGTCAGCAGCTTGTGGCAC…	var1MHINQEASNTKGAPTRDVILVSTVLTLSLSITIIMCGLCQWCQRKLGKRYKNSLETAGTPDSTRGIRSEKKTLNDLDKDFWNNNDSTAHQKWSSYPPKEFILNISPYAPYGDPRLALNGTVLSSSKSAACGTSGLLDKDGRLGDKQFRSDSMKISMSSQSHHSEPVLGKSGRGRWHTVQSHLASGNLSRTNFEDPTLTAATTLDHIPISAGDMKCQRPRTLLRQQSLQQPLSLHQKHNHCQPTTSQSLGQLQLQHQPPSTSSSNTSNTRPQRTGQNRPPTSAGSKHRPAGIRNRTNAGSWDYVVGQIRNRGLDMKSFLEGRMVVLSLVLGLSEQDDFANIPDLQTNGSQQNQNTQGDKRLQTGGKTTSASGVPGQGQSEDPDRKTDQHASVSDLV…	bc121916,cx883003,cx849323,cr587927,cx846798,cx849322,cx883002,cx801064,cx846799,cx814401,cx846093,cn095703,cn095702	http://genome.jgi-psf.org/cgi-bin/dispGeneModel?db=Xentr4&id=528471 and 528472 and 528473	alternative splicing, N-term region	syt7	75	nGGGCACCTTCCCGTGATGTCCTCCTGGTCTCAGCCATCATCACCATCAGCCTTAGCGTCACCATTGTCCTGTGTGGCATCTGCCAGTGGTGTCAACGCAAACTGGGCAAACGTTACAAAAACTCCTTGGAGACGGTAGGAACACCGGATTCCAGCCGAGGCCGCAGTGAAAAGAAAGCCATTAATGATCTAGACAGAGACTTTTGGAATAACAATGACAACACAGTGCAGCAGAAATGGAGCTCCTACCCTCCCAAGGAGTTTATACTAAACATATCACCTTACGCCCCATACGGTGATCCACGACTTTCCCTCAATGGCTCATTGCTGTCAGGTGCAAAACTGGCTGCCTCGGCCACGTCAGGGCTGGCAGGGGGGCGAGAAGGACGCCATGGGGAG…	xAPSRDVLLVSAIITISLSVTIVLCGICQWCQRKLGKRYKNSLETVGTPDSSRGRSEKKAINDLDRDFWNNNDNTVQQKWSSYPPKEFILNISPYAPYGDPRLSLNGSLLSGAKLAASATGLAGGREGRHGERPQLREDGMKSSVSAHSEPSIGKAGRGRWQMVQSHLAAGKLSLSNFEDSTLSTATTLEYIPTSAGDPKCQRPRTLLRQQSLQQPLSQHQKPNHSQPTTSQSLGHLQSHSSSTSGNPRGCRSGQSRQGTTAGSKQRTAGGRSRSNPGSWDHMVGQIRNRGLDMKSFLEGRMVVLSLVLGLSEQDDFANIPDLQTTGNQQNQNSQGDKRLPSGGKVGNAAAVPGQTQHEETDHKTEPRSSVTDLVNSLTSEMLMLSPGSEDDEGHDSSS…	None
		syt4	4	ATGGCTCCAATGGTGGAGGAGGGGTCTCAGCTGGTGGCAGTTCCCACCGGGGTTGCCGTGGTGAGCGTCTTCGGCCTCATCTTCACCGCCTCAGCGTTCTCCTGGATCTGTTGCCAGCGCAAAAGTGGCAAAGCCCAGAAGACGCCGCCCTACAAGTTCGTCCACATGCTCAAAGGGGTCGACATCTACCCGGAGAGCCTCGGCGGTAAGAAGAAGTTCGCCGCCGCCGCCGCCATGACGACCGGTGATGCGGGGAAGACTGACATTAACGGAAACTGCCACACCACCTCGCTGATGAGCCCGGCTAGCGACGGCAAACTGGCGTCGAGCCCAAGTGACGCCCGGCCGGCCCTCCACCTGGATCTGGAAAAACGGGACCTGAATGGGAACTTCACCACC…	MAPMVEEGSQLVAVPTGVAVVSVFGLIFTASAFSWICCQRKSGKAQKTPPYKFVHMLKGVDIYPESLGGKKKFAAAAAMTTGDAGKTDINGNCHTTSLMSPASDGKLASSPSDARPALHLDLEKRDLNGNFTTKPFHHHQQQTVRSSPDLELPSPHAGFTQPGTVDRRDLPSPSSSFSSQAPTPAVDKPLGEEKEGGVGTLHFSLEYQPERKAFIVHIKEAHGLAPTDEQSLTSDPYIKLTLLPEKKHRVKTRVLRKTLDPAFDETFSFYGIPLARVSELALHFMVLSFDRFSRDEVIGETLVPLSGIDLSEGRVLMSREIIKRNSKKSSGRGELLLSLCYQSTTNTLTVVVLKARNLPKIENNGPTDPYVKVNMYQGKKRVCKKKTHVKKCSPNPVFN…	None	http://genomeportal.jgi-psf.org/cgi-bin/dispGeneModel?db=Takru4&id=736206	caab01000435.1	JGI model lacks 28 aa due to a mispredicted intron	syt4	4	ATGGCTCCAATGGTGGAGGAGGGGTCTCAGCTCGTGGCGGTTCCGGTGGGGGTGGCGGTGGTGAGCGTCTTCGGCCTGGTCTTCACCGCGTCCGCCTTCGCCTGGATCTGCTGCCAGCGCAAAAGCACCAAGTCCCAGAAGACGCCGCCCTACAAGTTCGTCCACATGCTCAAAGGGGTGGACATCTACCCGGAGAGCCTCAGCGGCAAGAAGACCTTCGCCGCCGCCGCGGGCGACGCCGGCAAAACGGACATTAACGGAAACTGCCACACCGCGTCGCTGATGAGCACGGCCGGCGGCGACGCCAGGCCGGCTCTCCAACTGGATCTGGAAAAACGGGACCTGAACGGAAATTTCACCACCAAACCGTTCCACCACCACCACCACCAGCCGCAGGCG…	MAPMVEEGSQLVAVPVGVAVVSVFGLVFTASAFAWICCQRKSTKSQKTPPYKFVHMLKGVDIYPESLSGKKTFAAAAGDAGKTDINGNCHTASLMSTAGGDARPALQLDLEKRDLNGNFTTKPFHHHHHQPQAVRSSPDLELPSPQAGFTQPRAADRPDLPSPSSSFSSQAPTPAVDKPPTEEKEGGVGTLHFSLEYQPERKAFIVHIKEANGLAPTDEQSLTSDPYIKLTLLPEKKHRVKTRVLRKTLDPAFDETFSFYGLPLARVSELALHFMVLSFDRFSRDEVIGETLVPLSGIDLSEGRVLMSREIIKKKKSSGRGELLLSLCYQSTTNALTVVVLKARNLPKTDNNGPTDPYVKVNMYQGKKRVCKKKTHMKKCSPNPVFNELFVFDLPSDEG…	None	caae01007047.1		syt4	6	ATGGCTCCAATGGTGGAGGAAGGAGCTCGGCTGGTGGCGGTGCCAGTAGGTGTCGCGGTGGTGAGCGTCTTCGGGCTCGTCTTCACTGTGTCGGCTTTTGCATGGATCTGTTGCCAGCGTAAAAACGCCAAGTCCCAGAAGACACCTCCCTACAAGTTTGTGCACATGCTCAAAGGGGTCGACATCTACCCGGAAAGTCTCAGCAACAAGAAGAAATTTGCTGCACATGCCACCATGACAACGAGCGACACCGGCAAAACCGATGTTAACGGAAACTGCCACACCGTGGCACCGATGAGTCCGACCAGCAACGGTAAACTGGCCTCAAGTCCAAACGGTTCCAGACAAGCTCTTCATCTGGATCTGGAGAAACGGGATCTGAATGGCAACTTTACCACC…	MAPMVEEGARLVAVPVGVAVVSVFGLVFTVSAFAWICCQRKNAKSQKTPPYKFVHMLKGVDIYPESLSNKKKFAAHATMTTSDTGKTDVNGNCHTVAPMSPTSNGKLASSPNGSRQALHLDLEKRDLNGNFTTKPFHHHSQKVRSSPDLELPSPHAGFTQPGAMDRRDLPSPCSTLSSQAPTPAVEKPQVEDREGGLGTLHFSLEYQPEKKAFIVHIKEAHGLTPTDEQSLTSDPYIKLTLLPEKKHRVKTRVLRKTLDPAFEETFSFYGIPLARVSELALHFMVLSFDRFSRDEVIGETLVPLSGIDLSEGRVLMSREIIKKNVKKSSCRGELLLSLCYQSTTNTLTVVVLKARHLPKTENNGPTDPYVKVNMYQGKKRVCKKKTHVKKCSPNPVFNE…	dw644114,dt995946,dn736371,dn731411,dw671252,dn722521,dw651287	aanh01007203.1		syt4	6	ATGGCTCCAATGATGGAGAGCGGAGCTGAGCCCGTGGCAGTACCGGTGGGCGTTGCCGTAGTGAGTGTTTTTGGCCTCGTCTTCACTGTGTCAGCCTTCACTTGGATCTGCTGCCAGCGCAAAAACACCAAATCCCAAAAGACGCCCCCATACAAGTTTGTGCACATGCTCAAAGGGGTAGACATCTACCCGGAAAGCCTGAGTGGCAAGAAGAAGTTTGCCGCAGCTGCCACCACAACAGTCAATGACGCCGGTAAAACAGATGTCAACGGAAACTGCCACACCACGCCAATGAGTCCATCAAGCACCAGTAAACTTGCAACAAGCCCAAACGGTTCCAGGCCGGCTCTGCATTTGGACCTTGAGAAGCGGGATCTCAATGGCAATTTTACCACCAAA…	MAPMMESGAEPVAVPVGVAVVSVFGLVFTVSAFTWICCQRKNTKSQKTPPYKFVHMLKGVDIYPESLSGKKKFAAAATTTVNDAGKTDVNGNCHTTPMSPSSTSKLATSPNGSRPALHLDLEKRDLNGNFTTKPFHHHHQKVRCSPDLELPSPHAGFTQPGAMDRHDLPSPFSNLSSQAPTPGVERAHVEEKENGLGTLHFSLEYQQEKKAFIVHIKEANGLSPTDEQSLTSDPYIKLTLLPEKKHRVKTRVLRKTLDPSFDETFSFYGISLSRVTELSLHFMVLSFDRFSRDEVIGETLVPLSGIDLSEGRVLMSREIIKRNIKKSSGRGELLLSLCYQSTTNTLTVVVLKARHIPRTENNGPTDAYVKVNMYHGKKRICKKKTHVKKCSPNPVFNEL…	dk014555,dk004639,dk009767,dk001787,dk001059,dk090694,bj731123,dk014446,dk016419,am346012,am308944,bj520886,dk113831,au169554,bj746571,dk038901,dk024359,dk023636,dk032279	baaf04076147.1		syt4	7	ATGGCACCAGTGACGACAGAAGAAGCACATTTTGCGGAGGTTCCTGTGAGCGTGGCAGTGGTCAGTGTGTTTGGTCTGGTCTTCAGTGTTTCCATCTTTGCATGGATTTGCTGTCAACGCAAAGCCAACAAGAGCAGCAACAAGACCCCACCCTACAAGTTCGTCCACATGCTGAAGGGGGTTGACATATACCCTGAAAGCCTGAGTGGAAAGAAGAAGTTTGGAGGAGAAAAGACACCAGAAGCCCATGGAAAACAAACCCTCAGTCCTACTGGTGGACGGCCAGACCTCCATCTAGACCTGGAGAAACGAGACCTAAATGGAAACTTCACCACAAAGCCACCGACACTCCAACTGAAGGTGCGTAGTTCTCCAGATATTGACATCCCAGCTCTTCAG…	MAPVTTEEAHFAEVPVSVAVVSVFGLVFSVSIFAWICCQRKANKSSNKTPPYKFVHMLKGVDIYPESLSGKKKFGGEKTPEAHGKQTLSPTGGRPDLHLDLEKRDLNGNFTTKPPTLQLKVRSSPDIDIPALQGGFANQEAGTPESVVSSHTPTPAVEKSQDKEGGLGTLFFSVEYNFEKKAFMVHIKEAHGLSPTDEQSLTSDPYIKLTLLPEKKHKVKTRVLRKTLDPAFDETFSFYGIPFARVSQLALHFMVLSFDRFSRDEVIGETLVPLADIDLSEGRVLMSRDIIKKNIRRSAGRGELLLSLCYQSTTSTLTVVVLKARHLPKADSSGPSDPYVKVNLFQGKKRVCKKKTHVKKCAPNPVFNELFVFDLPSEDGLRDTSVELLLLDSDRTSRT…	bc059580,cn321397,eh436433,dt880524,cf997589,eh432655,ct670868,ee686150,eb953786,ck397890,aw174543,ck397765,co404849,dv592322 etc.	cr388231.17		syt8	6	ATGGCGAGGAATTCGACAAACACCACCGCGGCCACCACCATATACGCTACAACCACCAAGGAGCCTGAATCCTGGATCGACAGCATCTTGAACCAAATCCCCTTGCCCCGATGGGCTATTTATGCACTGGCCGGCTTGGCCCTATTCATCATCCTCCTCTTTATTATCTGCATTTGTTGCTGCTGCTGCAAAAGTAAGAAAAACAAGAAGAAGAAAGATAAAAAAATCGACATGGATAAAGTGCCGGGTAACTTAACCACGCATCTGGTTCAGCCTGGAGCAGGGAACTTGCAGAAAGGAGAGAAGGTGGAATATCGGGGCCGAGTGCAGTACTCACTGGAATACAATTTCCAGACGGAGGAGCTCACCGTCGGGGTTAAGCAAGCAGCTGCTCTAAAA…	MARNSTNTTAATTIYATTTKEPESWIDSILNQIPLPRWAIYALAGLALFIILLFIICICCCCCKSKKNKKKKDKKIDMDKVPGNLTTHLVQPGAGNLQKGEKVEYRGRVQYSLEYNFQTEELTVGVKQAAALKAMDLGGTSDPYAIVYVTNDTRKKFETKVNRKTLNPVFNESFVFKVTQEEVPRTTAVVQIFDFNRFLKHDVIGEMVIPLGEVNLQHVIEDWKDLGPAGKTEHEHLGDICFSLRYVPSSGKLTIIILEAKNLKRMDSDGFSDPYVKVHLALNRKKWKRKKTAVKKSTLKPYFNESFTFDVSLEQMKNLDLIISVWDHDKVGKNEQIGKLFLGCRASGNALRHWSDMLAHPRRPIAQWHKLQEADEVDKVLELKRNL	bc135170,bx697838,es686063,cf239524,cx425224,cx312613,dc176796,cx358523,cf343139,cf238828,al799645,cr449263,cx334399	http://genome.jgi-psf.org/cgi-bin/dispGeneModel?db=Xentr4&id=528474 and 528475		syt8	13	nTGCCAAGATGGGCTCTCATAGCCATTGTGATTGCAGTGGGTCTGGTCCTCCTCCTCCTCCTCATCTGCATCATCAAGTGCTGTTGTTGCAGGAAGAAACGCAAGAAGAAGGAAAAAGCTGTCGATATGACTAGCATCAATGGTCCTTCCACCACAAAACGTCTGGTCCAACCTGATTTGGAAGACATTGAGTGTGGAAATGAGGAAGAAGAAAAACGCGGAAGGCTGCAATATTCCCTGGAATATGACTTCCGTAGCCAAGAGATGAAGGTTGGTGTAAAGCAGGCAGCAGATTTGAAGGCCATGGATAGTGGAGGTACCTCTGACCCTTATGTGATTGTCTATCTGACATCTGATATAAGGAAGAAATATGAGACCAAGGTTTACCGTAAGACACTC…	xPRWALIAIVIAVGLVLLLLLICIIKCCCCRKKRKKKEKAVDMTSINGPSTTKRLVQPDLEDIECGNEEEEKRGRLQYSLEYDFRSQEMKVGVKQAADLKAMDSGGTSDPYVIVYLTSDIRKKYETKVYRKTLNPVFNESFIFHIPQGDVAENTLVMQVYDFNRFSKHDIIGEMRLPLGDVDLQHVMEQWHELTAASKIEQEHLGEICISLRYVPSTSKLTVVILEAKKLKRMDPNGLSDPYVKVQLILNKKKWKKKKTSVKKNTLSPYFNEAFIFDVPFHLIQNIDLVISVWDSDKVTKDDQIGKLFLGCRATGNQLRHWSDMLANARRPVAQWHNLQPVEDIDKTLGLKTRFKLPLPGS	None
		syt6	5	nACGCCACTTTTGGCCTCCTGCTCGCCGTGTTTGTGGTCTGCGGCCTGACCCTGCTGGGCCTCCTCGCCTTCGTCTCCTGGAAGCTGCGCGTCACATCTCGGCAACCCGCCAAAAGCGGCTGCTCCGGCTCCTCCCTCGGCCCGGAGCGCCACCCGCTGCAGCCTCCGCTCCCCCTGCTGCCCAGCCCCCAGCGGCCGTCGGTCACCATGGCGACGGAGAAGGTGAAGGACCCCGTGGGCTCGATGGGCTTCCTGGAAGCGGCTGTGAAGATAAGCCGCACGTCTCCCGACATCCCCACCGACGTGCAGCTGTCCATGAGGGAGCACTTCCTGCGCCGCACGCAGCGCATGCAGAGGCAGACCACCGAGCCGGCCTCCTCCACCCGGCACAGTTCCTTC…	ATFGLLLAVFVVCGLTLLGLLAFVSWKLRVTSRQPAKSGCSGSSLGPERHPLQPPLPLLPSPQRPSVTMATEKVKDPVGSMGFLEAAVKISRTSPDIPTDVQLSMREHFLRRTQRMQRQTTEPASSTRHSSFKRHLPRQMQVGSLDLGNDYVLEKDETSTSIGRIQPELYQQKDLESEDSSKNGSSKNCGSINFSLQYDYENEALLVNVLKAVDLPAKDLCGTSDPYVKVYLLPDRKKFQTRVHRKTLNPTFSETFQFPVPYDELAARKLHMSVFDFDRFSRHDMIGEVVLENLFETSDLSRETTMWRDIQYATSESVDLGEIMFSLCYLPTAGRLTLTVIKCRNLKAMDITGYSDPYVKVSLMCDGRRLKKKKTSIKKNTLNPSYNEAIIFDIPPDSM…	None	http://genomeportal.jgi-psf.org/cgi-bin/dispGeneModel?db=Takru4&id=740243	caab01005342.1	N-term unidentified, conserved motif upstream of C2A, JGI model predicts an N-term exon	syt6	3	nACGCCACTTTTGGCCTCCTGCTCGGGCTGTTTGTGGTCTGCGGCCTGGCTCTGCTGGGCCTCCTCGCCTTCGTCTCCTGGAAGTTTGCTGGCGCTGCTCGGCAGCCCGCCAAAGCCTGCTGTTCCGGCTCCTCCCTCAGCCCCGAGCGCCACCCGCTGCAGCCTCCGCTCCCGCTGCCGCCCAGTCCCCAGCATCCGTTGGTCACCATGGCGACAGAGAAGGTGAAGGACCCCGCGGGCTCGCTGGGCTTCCTGGAAGCGGCGGTGAAGATCAGCCACACGTCTCCCGACATCCCCACCGATGTGCAGCTGTCCATGAGGGAGCACTTCCTGCGGCGCACGCAGCGCATGCAGAGGCAAACCACCGAGCCAGCGTCCTCCACCCGACACAACTCCTTC…	xATFGLLLGLFVVCGLALLGLLAFVSWKFAGAARQPAKACCSGSSLSPERHPLQPPLPLPPSPQHPLVTMATEKVKDPAGSLGFLEAAVKISHTSPDIPTDVQLSMREHFLRRTQRMQRQTTEPASSTRHNSFKRHLPRQMQVGSLDLGNDYVLEKEEKSTSLGRIQPELYQQKDLESEDSSKNSSGKNCGSINFSLKYDYENQALLVDILKAVDLPAKDLCGTSDPYVKVYLLPDRKKFQTRVHRKTLNPTFSETFRFPVPYEELAGRKLHMSVFDFDRFSRHDMIGEVELDNLFDLSDLSRETNVWRDIQYATSESVDLGEIMFSLCYLPTAGRLTLTVIKCRNLKAMDITGYSDPYVKVSLICDGRRLKKKKTSIKKNTLNPSYNEAIIFDIPPDS…	None	caae01014729.1	N-term unidentified, conserved motif upstream of C2A	syt6	9	nGCGCTTCTTTTGGCCTCCTCGTCTTTGTGTTTGCGTTCTGCGGCCTGGCTCTGCTGGGCCTCCTTACATTCGTCTCTTGGAAGCTGTGCCGTGCGTCTCGGCGAGCTAAGGCCCGTCTGCCCGGTCCCCCGCCCGCGCCGGCCCGCGACCTAGAGGACTGCCCGTTCCAGACGCCTCCCTGTCTGCCCAGCCCCCAGCAGCCACCGGTCACCATGGCGACGGAGAAGGTGAAAGAGCCCATGGTTTCGATGGGCTTCCTGGAGGCAGCGGTGAAGATAAGCCGCACGTCTCCCGACATCCCCGCCGAGGTGCAGCTCTCCATGAGGGAGCACTTCCTGCGGCGCACGCAACGCATGCAGAGGCAAACCACGGAGCCGGCGTCCTCCACTCGGCACAAT…	xASFGLLVFVFAFCGLALLGLLTFVSWKLCRASRRAKARLPGPPPAPARDLEDCPFQTPPCLPSPQQPPVTMATEKVKEPMVSMGFLEAAVKISRTSPDIPAEVQLSMREHFLRRTQRMQRQTTEPASSTRHNSFKRHLPRQMQVGSLDLGNDYMVDNDETSTSIGRIQPELYQQKAVESEDSSKNSSSKNCGRINISLKYDYENEALIVNILKAADLPAKDLCGTSDPYVKVYLLPDRKKFQTRVHRKTLNPSFDESFQFPVPYDELAVRKLHMSVFDFDRFSRHDMIGEVVLDNLFETSDLSRETNVWRDIQYATSESVDLGEIMFSLCYLPTAGRLTLTVIKCRNLKAMDITGYSDPYVKVSLICDGRRLKKKKTSIKKNTLNPTYNEAIIFDIPP…	dw632775,dn714095	aanh01002597.1	N-term unidentified, conserved motif upstream of C2A	syt6	38	nACGCTACGTTTGGCCTGCTGCTCGGCGTGTTTCTTGTTTGTGGCCTGGCTGTGCTGGGTCTCCTTATCTTCGTCACCTGGAAGCTGTGCTGGCTACCTCGGCAGACGAAGGCTCACCTCCCGGCTCCGTCTCTCAGTCCGGCCTGTGGCCCGCACCACTCCCCGATCCAGCAGTCGCCGGCGCTGCCGCTTCCTCCTCTGTTGTCCGGTCCCCAGCAACCAGTGGTCACCATGGCGACGGAGAAGTTGAAGGACCCCATGGGTTCGATGGGCTTCCTGGAGGCAGCGGTGAAGATAAGCCGCACTTCACCTGACATCCCCACCGACGTGCAGCTCTCCATGAGGGAGCACTTCCTGCGCCGCACGCAGCGCATGCAGAGGCAAACCACCGAGCCGGCC…	xATFGLLLGVFLVCGLAVLGLLIFVTWKLCWLPRQTKAHLPAPSLSPACGPHHSPIQQSPALPLPPLLSGPQQPVVTMATEKLKDPMGSMGFLEAAVKISRTSPDIPTDVQLSMREHFLRRTQRMQRQTTEPASSTRHSSFKRHLPRQMQVCSLDLGNDYMVDKDEKQTSIGRIQPELYQQKALESEESSKNGSSKNCGRINFSLKYDYESEALLVNILKAVDLPAKDLCGTSDPYVKVYLLPDRKKFQTRVHRKTLNPTFDETFQFPVPYEELAIRKLHMSVFDFDRFSRHDMIGEVVLENLFETSDLSRETNIWRDIQYATSESVDLGEIMFSLCYLPTAGRLTLTVIKCRNLKAMDITGYSDPYVKVSLICDGRRLKKKKTSIKKNTLNPTYNEAI…	bj500593	baaf04011387.1, baaf04011386.1, baaf04011382.1	N-term unidentified, conserved motif upstream of C2A	syt6a	21	nACGTCTCTGTTGGCCTGCCGGTAGGTGTGATAATCGTGTGTGTCCTGGCACTGCTGCTGCTCGCCTCATTCGGCTCCTGGAAGCTCTGCTGGATCCCCTGGAGGAATAAAGCCCTGTCGTCCAGCTCTGCTGCCCTCGCTCCGGACGACTGCCCCTCGCCTCACATCCCATCTGTTCTGCCCAGTCCTCAGCCGTCCGAGGCCATGGCGACGGAGAAGGAGAAGTACCCGATGGCATCCATGGGCTTCCTGGAAGCTGCTGTTAAAATCAGCCACACGTCTCCAGACATCCCGGCCGAGGTGCAGCTCTCCATGAGAGAACACTTTCTGAGGAGGACACAGCGCATGCAAAGGCAGACCACAGAGCCTGCCTCGTCCACCAGGCATAGCTCTTTCAAA…	xVSVGLPVGVIIVCVLALLLLASFGSWKLCWIPWRNKALSSSSAALAPDDCPSPHIPSVLPSPQPSEAMATEKEKYPMASMGFLEAAVKISHTSPDIPAEVQLSMREHFLRRTQRMQRQTTEPASSTRHSSFKRHLPRQMQVSSLDLGDDYDVDEQPTSIGRIKPELYKQMTTENDESANSKGGKNCGKINFSLRYDYENEMLLVKILKAFDLPAKDLCGSSDPYVKIYLLPDRKQKFQTRVHRKTLNPTFDESFQFPVPYDELAVRKLHLSVFDFDRFSRHDMIGEVILDNLFEVSDLSRETSIWRDIQYATSESVDLGEIMFSLCYLPTAGRLTLTVIKCRNLKAMDITGYSDPYVKVSLICDGRRLKKKKTTTKKNTLNPTYNEAIIFDIPPESMD…	eh457319,al922092	cu041397.9	N-term unidentified, conserved motif upstream of C2A	syt9	47	ATGCCTGGAGACAGAGAGCAGGAGCTCTGTCTGAAAGCGGTGAGGCTGCTGGCGGAGCTGTGCTATAGTGGCATCGTGGAGGACGAGAGCTGCTTGGATTTCATCTACTACTTACGGGACCGTGCCCGACCCCGACTCTCCGACTCAGATGTCTCGGTGAGCTTGCTGTCCCTGCTGGTCACCGCTTGTGGGCTTGCCCTGTTTGGGGTCTCACTCTTTGTGTCTTGGAAACTCTGCTGGATCCCATGGCGTGAGCATGGATTGAAAGGGATCACGGAACATGAGCAACTTAACTACACGGACAGTGACACCAATGAGCGCGACTACAGCGACAACTACCTAGGGCAACCCTCGCTCTTTCCAGAGTCATCAATGAAGATCAGCCACACCTCCCCCGAT…	MPGDREQELCLKAVRLLAELCYSGIVEDESCLDFIYYLRDRARPRLSDSDVSVSLLSLLVTACGLALFGVSLFVSWKLCWIPWREHGLKGITEHEQLNYTDSDTNERDYSDNYLGQPSLFPESSMKISHTSPDIQLEAKTSTKENCVHNVRMHRQITEPTSSARHNSIRRQLNLSNPDFNIQQFQKQEQLTGIGRIKPELYKQKSVETDDGRRNNSKSCGKLNFIIKYDCDLEKLIVKIHKAVNLPAKDFSGTSDPYVKIYLLPDRKTKHQTKVHRKTLNPVFDEVFLFPVPYNDLPTRKLHFSVYDFDRFSRHDVIGQVIVDNFLDLADFPRESNIWRDIEHVTNDNVDLGDLMFSLCYLPTAGRLTITIIKARNLKAMDITGASDPYVKVSIMCEGR…	cn119792	http://genome.jgi-psf.org/cgi-bin/dispGeneModel?db=Xentr4&id=528466	C-term unidentified, conserved motif upstream of C2A	syt9	94	ATGCCAGGCGGCAGGGAGGACGCGATTTGCCAGAAAGCGCTGAAGCTGCTGGTCGAGCTCTGCTCCGACGGGACGCTGGAGCACGAGGGCTGCCTGGAGTTCAACTACTACCTGCGGGACAGCGGCAGACCCCGCAGCCCCGACGCCGATATCACAGTGAGTTTATTGTCCTTAGTTGTCACAGCATGTGGACTTGCTTTGTTTGGGGTATCTCTGTTTGTCTCCTGGAAACTTTGTTGGGTTCCTTGGCGAGAACGTGGCTTGTCTGGAATCAAGCTGGAGTCCATGAACTATACAGATACAGAAACCAATGACAACGAATACAGTGAGGATTACCTGGGGCAACCGGCTACCTACCCCGACTCTTCCATGAAGATTAGCCACACTTCCCCTGACATT…	MPGGREDAICQKALKLLVELCSDGTLEHEGCLEFNYYLRDSGRPRSPDADITVSLLSLVVTACGLALFGVSLFVSWKLCWVPWRERGLSGIKLESMNYTDTETNDNEYSEDYLGQPATYPDSSMKISHTSPDIPLDAKAGTKENCAHNVRMHRQITEPTPSARHNSFRRQLNLSNPDFNIQQIQKQDQLTGLGRIKPELYKQRSVDTDDGRRNNSKSCGKLNFIVKYDCDLEQLMVKIHKAVNLPAKDFSGTSDPYVKIYLLPDRKTKHQTKVHRKTLNPVFDEVFLFPVPYNDLNARKLHFSVYDFDRFSRHDLIGQVIVDNFLELSDFPRECNMWKEIEYVTNDKVDLGELMFSLCYLPTAGRLTITIIKARNLKAMDITGASDPYVKVSLMCEGRR…	None
		syt7a	28	nAAGATGCATCGGTGCTCATCTGTCCTGGTTTGTTGTGTTTGTGCGCAGGCTCGGTGTCCCTCAGCGTGTTCCTGGTCTCTCTGGCAGTGACGGTGTGCGCTGTCTGGCTGGTGGCTCTCTGTGGCGTCTGCGGTTGGTGTCAACGCAAGCTGGGGAAGAGGAATAAGCCAGGAGTGGAAGCGGCAGATACTCCAGACTCGGCACGTGCGCGAGGGGAGAAGAAAGCCATCAATGATCTAGACAGAGACTTTTGGAATAACAATGACAGCAGCACAGTGCAGCAGAGGTGGAGCTCCTATCCGCCAAAGGAGTTCGTACTAAACATTTCTCCCTATGCCCCATACGGAGATCCCCGCCTCACACTCAATGGGGCAGTGTCAGGGAGTCAGAAGGGGGCA…	xDASVLICPGLLCLCAGSVSLSVFLVSLAVTVCAVWLVALCGVCGWCQRKLGKRNKPGVEAADTPDSARARGEKKAINDLDRDFWNNNDSSTVQQRWSSYPPKEFVLNISPYAPYGDPRLTLNGAVSGSQKGAATGHGDNGGGPYHSDSMKSMVTEGAKVGRWTTVQGHVQSGRLRPSDFGDPVLSYASTLEHIPSGPARPRTLLRQQSLQQPLIRPPGPGLSHPPTTSQSLGQLNTATGQPGGGGGAGKGEGGTGSGEGGGTRGGPRGARGSPTGAGASRYRGGGAGGRSRANPGSWDYMMDQIRKRGLDVKSFLEGKMVVLALAIGVAEQDDFANIPDLQEAAQAAPPANQEAPPEKRGNKPANSPKGQPPDADGHSSVTDLANSLTGDMVMLSPGS…	None	http://genomeportal.jgi-psf.org/cgi-bin/dispGeneModel?db=Takru4&id=576211	caab01002652.1, caab01000818.1, caab01003408.1	N-term unidentified, conflicts with JGI model	syt7a	27	nGCATTGGAGGTGCGCTCATCTGTTCTCTCTCCTGTTTGTGTTTGTGCACAGGCTCGGTGTCCCTCAGTGTGTTCCTGGTCTCTCTCGCAGTGACAGTGTGTGCTGTGTGGCTGGTGGCTCTCTGTGGCGTCTGCGGTTGGTGTCAACGCAAGCTGGGGAAGCGGAATAAGCCGGGAGTGGAAGCGGCAGATACTCCAGACTCGGCGCGTGCACGAGGGGAGAAGAAAGCCATCAATGATCTAGACAGAGACTTTTGGAATAACAATGACAGCAGCACAGTGCAGCAGAGGTGGAGCTCCTATCCGCCAAAGGAGTTCGTACTAAACATTTCTCCCTATGCCCCATACGGAGATCCCCGCCTCACACTCAATGGGGCAGTGTCAGGGAGTCAGAAGGGG…	xIGGALICSLSCLCLCTGSVSLSVFLVSLAVTVCAVWLVALCGVCGWCQRKLGKRNKPGVEAADTPDSARARGEKKAINDLDRDFWNNNDSSTVQQRWSSYPPKEFVLNISPYAPYGDPRLTLNGAVSGSQKGAATGHGDNGGGPYRSDSMKSMVTEGAKAGRWQTVQGHVQSGRLRPSDFGDPVLSYASTLEHISSGPARPRTLLRQQSLQQPLIRPPGPGLSHPPTTSQSLGELNTASGQPGLGGGAGKGEGGSGSGEGGGTRGAPRGARGSPAGAGASRYRGGGAGGRSRANPGSWDYMMDQIRKRGLDVKSFLEGKMVVLALAIGVAEQDDFANIPDLQETAQAAPPANQEAPSEKRGNKPANSPKGQPPDADGHSSVTDLANSLTGDMVMLSPG…	None	caae01015000.1	N-term unidentified	syt7a	31	nGCTCAGTGTCCCTCAGCGTGTTCCTGGTCTCTCTCGCTGTGACAGTGTGTGCTGTTTGGCTGGTGGCTCTTTGTGGCGTCTGTGGTTGGTGTCAACGCAAGCTGGGGAAGAGGAATAAGCCAGGAGTGGAAACAGCAGACACTCCAGACTCGGCACGTGGGCGAGGGGAGAAGAAAGCCATCAATGATCTAGACAGAGACTTTTGGAATAACAATGACAGCAGCACAGTGCAGCAGAGGTGGAGCTCCTATCCGCCCAAGGAGTTCGTACTAAACATTTCTCCCTATGCCCCATATGGAGATCCTCGCCTCACACTCAATGGGGCAGTGTCAGGGGGTCAGAAGGGGGCAGCAACTGGGCATGGGGATGATGGGGGGGTTCCTTATCGCAGTGACAGC…	xSVSLSVFLVSLAVTVCAVWLVALCGVCGWCQRKLGKRNKPGVETADTPDSARGRGEKKAINDLDRDFWNNNDSSTVQQRWSSYPPKEFVLNISPYAPYGDPRLTLNGAVSGGQKGAATGHGDDGGVPYRSDSVKSMVTEGVKAGRWQTVQGHMQSGGLRPSDFGDPVLSYTSTLEHIPTRPRTLLRQQSLQQPLIHPPVPVLVHPPTTSQSLGQLHTAPGQPGGGGGAGRGEAGGGSGEGGLAGTRGGPRGVRGAPSRHRGGGGAGRSRGNPGSWDYTMDQMRSRGLDVKSFLEGKLVVLALAIGVAEQDDFANIPDLQETAQAPPPANQEPPPEKRGSKPANSPKGQPPDADGKSSVTDLANSLTGDMVMLSPGSEDDDGEGPVSEKLGRIQFSIGY…	None	aanh01001450.1	N-term unidentified	syt7a	49	nGCTCGGTGTCCCTCAGTGTTTTCCTGGTCTCCCTTGCGGTGACAGTGTGTGCAGTTTGGCTGGTGGCTCTCTGTGGCGTCTGTGGATGGTGTCAACGCAAGCTGGGGAAGAGGAACAAGCCGGGAGTGGAAGCAGCCGACACTCCAGACTCTGCACGTGGGCGAGGGGAGAAGAAAGCCATCAATGATCTAGACAGAGACTTTTGGAATAACAATGACAGCAGCACAGTGCAGCAGAGGTGGAGCTCCTATCCGCCCAAGGAGTTCGTACTAAACATTTCTCCATATGCCCCATATGGAGATCCTCGCCTCACGCTCAATGGGGCGGTCTCAGGGGGTCAGAAGGGGGCAGCAACAGGGCATGGGGATGCTGGGGGGGCTCCGTATCGCAGTGACAGC…	xSVSLSVFLVSLAVTVCAVWLVALCGVCGWCQRKLGKRNKPGVEAADTPDSARGRGEKKAINDLDRDFWNNNDSSTVQQRWSSYPPKEFVLNISPYAPYGDPRLTLNGAVSGGQKGAATGHGDAGGAPYRSDSVKSMVTEGVKAGKWQTVQGHVQSGGLRPSNFGDPVLSYTSTLEHIHSGPTRPRTLLRQQSLQQPLIHPSGPGLGHPPTTSQSLGQLHTTPGHPGGGGGVGRGQGGGGTGDSRGAGTQVASQGAQGSQAGAGASRCRGGGAGGHTRANPGSWDYMMDQMRNRGLDVKSFLEGKLVVLALAIGVAEQDDFANIPDLQETAQAAPPANQEPPPEKRGNKPANSPKGHPPDADGHSSVTDLANSLTGDMVMLSPGSEDDDGEGPISEKLG…	am308940	baaf04041944.1, baaf04041943.1, baaf04041940.1, baaf04041939.1, baae01150162.1	N-term unidentified	syt6b	20	nACATTTCCTTCAGTCTCCTGCTGCTTGTATTTGTGGTGTGCGGTTTGGCCCTGCTGGGTGTCATCAGCGTCGCCACCTGGAAGCTGTGCTGGGTGTCCTGGCGCAGCAAAGTGCTTTCCTCTAGCGCCACCGCCCTTGCTCCCACCCAGCCAGAGAGAGAACAACCCAGAGAAGAAGGTCACGGTGACTACTACCCGGCCCTCAGAGACATTATGGCAGCAGACAAGCTGAAGGATCCTGGGAACTTTCTGGAGGCGGCAGTGAAGATTAGTCATACGTCGCCAGATATCCCCGCAGACGTGCAGCTGTCCATGAAGGATCATCTTCTGAGACGGACGCGTATCTCACGGCAAACAACCGAGCCGGCCTCCTCCAACAGGCATAGTTCCTTTAAGAAG…	xISFSLLLLVFVVCGLALLGVISVATWKLCWVSWRSKVLSSSATALAPTQPEREQPREEGHGDYYPALRDIMAADKLKDPGNFLEAAVKISHTSPDIPADVQLSMKDHLLRRTRISRQTTEPASSNRHSSFKKHLPRQMHHVTSLDRGSEFLDVEDHPSCTAASLGRIQPELYKQSTMEAEDSSKNDTDKSCGKINFSLKYDYEGELLLVTILKAFDLPAKDLCGSSDPYVKIYLLPDRKRKFQTRVHRKTLNPTFDETFQFPVPYEELGSRKLHLSVFDFDRFSRHDMIGEVILENLFEVSDLSRETSIWKDIQYATSESVDLGEIMFSLCYLPTAGRLTLTVIKCRNLKAMDITGYSDPYVKVSLICDGRRLKKKKTSIKKNTLNPTYNEAIIFDIP…	ee214397	bx072564.4	N-term unidentified, conserved motif upstream of C2A	syt12	21	nTAATCAGAAGCCCCCCAGGATGGGAAATAGGGATCTACATTGCTGGTGCCTTGACTTTACTTGGTGTAACTGGGCTGTATCTCTGGAAACTGTATAAATCAGGAAATTACCCGTCGCCTTCTCCCTTCCCCAATTATGACTATCGATATCTCAAGCAGAAATATGGAACTTCCCACTCTGACGTAAGGAAAAAGAGACAGCCTGCTGCCAAACCTGCAAACAACATGGCAAACCTTAATGACACCTATGAGAGCATCAATGAGTTTGGCCCCATAGAACTGATTAACAAAGATCTTGAAATGACTCCTTATGGAATGCTAAGGAAATCCATCTCCACCGACTCGCTCAGCTCAGTTTCTTCCATTGGAAATAACTTTGGCCAAGACATTACAGTGGGA…	xIRSPPGWEIGIYIAGALTLLGVTGLYLWKLYKSGNYPSPSPFPNYDYRYLKQKYGTSHSDVRKKRQPAAKPANNMANLNDTYESINEFGPIELINKDLEMTPYGMLRKSISTDSLSSVSSIGNNFGQDITVGQIEVTMDYDVHSNTLHVALIQGKDLLERKEDGNFESCFVHISLLPDEQIVGISRIQGNAYSVMFDETFSIPLDPLALEENSLKFSIFGIDGDDRKVSTGVAELKLSDLDLALRPFNTWIYLQDVNKATDTVGEILLSLSYLPTAERLTVVVVKVRNLLWTEGKTTADPFVKVYLLQDGRKISKKKTAVKRDDRNPVFNEAMIFSVPAIVLQELSLRITVAECCEDGRAENIGHVIIGPSTSGMGMTHWNQMLATLRKPVSMWHQIR…	cx892824,cx315290,el818691,cx315289,el818692,cx892823	http://genome.jgi-psf.org/cgi-bin/dispGeneModel?db=Xentr4&id=528477	N-term unidentified	syt10	50	ATGAGTTTCCGCAAGGAGGACGGGGTGGGCAGCCTGTGCCACAAGGCGCTGCAGATCATCTCCGAGCTGTGCCTGGGCGGACAAGTCGAGCTGGAGAAGTGCTCCGGCATCTTCCCGCTGGAGACCACCAACCAAGGTATAAGCCGCCCAGACATTTCCGTCAGCCTGCTTGCAGTTGTCGTCAGCTTCTGTGGGCTCGCCTTGCTCCTAGTCTCACTCTTCGTCTTCTGGAAGTTGTGTTGGCCGTGCTGGAGGAGCAAGCCGATGGCTTCGAATGTAACAAGCATCCCCCCAAACACTCCCAGCGCTCCACCAGAGGTTTTGGAAACTAATGAGAAAAAAGAAGTCATTAAAGAAAATGGGAAGCCCTCGACCAAGTTCCTGGAGGCCGCCATGAAA…	MSFRKEDGVGSLCHKALQIISELCLGGQVELEKCSGIFPLETTNQGISRPDISVSLLAVVVSFCGLALLLVSLFVFWKLCWPCWRSKPMASNVTSIPPNTPSAPPEVLETNEKKEVIKENGKPSTKFLEAAMKISHTSPDIPAEVQNALKEHLIRHARMQRQITEPTSSSRHNSFRRHLPRQMQVSSIDFNMGTDPVLQRGETTTSIGRIKPELYKQKSVDSEGKKEDVKTCGKLSFTLKYDYENELLLVTIVKALDLPAKDFTGTSDPYVKIYLLPDRKKKFQTRVHRKTLNPVFDETFQFPVAYDQLCNRKLHFSVYDFDRFSRHDMIGEVILDNFFEVSDLSREATVWKDIHYATTESVDLGEIMFSLCYLPTAGRMTLTVIKCRNLKAMDITGSS…	None
		syt7b	29	nGCTCGGTGTCTCTCAGCGTGTTCCTGGTGTCTGTTGCGTCCGTCGTGTGCGCTGTTTGGCTGGTCGCTCTGTGTGGCGTCTGCACCTGGTGCCAGCGCAAGATGGGGAAAAGGAATAAGCCCGGGGTGGAGGCGGCCAGCTCTCCAGATTCTGTGAGAGTTCGGGGGGAAAATAAAGCCATCAATGATCTAGACAGAGACTTCTGGAATAACAACGACAGCAGCAACGTCCAGCAGAGGTGGAGCTCCTACCCACCGAAGGAGTTCCTCTTAAACATGTCCCCTTACGCCCCCTACGGAGACCCTCGCCTCACGCCCAACGGGGCTGCGGATAAGGGTGGGCAGGGCGGCGCTGGGCCTTCTCCAGGGGCCAGTGACGGCGGGGGTGGTGCTTGCTCT…	xSVSLSVFLVSVASVVCAVWLVALCGVCTWCQRKMGKRNKPGVEAASSPDSVRVRGENKAINDLDRDFWNNNDSSNVQQRWSSYPPKEFLLNMSPYAPYGDPRLTPNGAADKGGQGGAGPSPGASDGGGGACSGAGAGPSRSDSVRSMVTGGSKAGRWQTIQSHMHAGGLRFSNFGDASLSSASTLEHIPSSAVARPRPLVRQQSLQQPLTHQPPPGPNDPPVTSQSLGQLHTGPGGGGHRGGPRGVRGSAAGASRYRGGGAGRSRSNPGSWDHMVEQIRHRGLDVKSFLEGKMVVLSLAIGLAEQDDFANLPDLQEAPANKENESSSEKSRTPGNRPGSSPRGQNPDDSGRRANSSVSDLANSVTSDMLMLSPGSEEDDHEGPVCEKLGRIQFSVGYS…	None	http://genomeportal.jgi-psf.org/cgi-bin/dispGeneModel?db=Takru4&id=579123	caab01001194.1	N-term unidentified, gap in genome sequence at NCBI, JGI model lacks the N-term portion	syt7b	24	nGCTCGGTGTCTCTCAGTGTGTTCCTGGTGTCTGTTGCGTCCGTCGTGTGTGCTGTTTGGCTGGTAGCTCTATGTGGCGTCTGCACGTGGTGCCAGCGCAAAATGGGGAAAAGGAATAAGCCTGGGGTAGAGGCCGCCAGCTCCCCAGATTCTGTGAGAGGTCGGGGGGAAAATAAAGCCATCAATGATCTAGACAGAGACTTCTGGAATAACAACGACAGCAGCAATGTCCAGCAGAGGTGGAGCTCATACCCACCGAAGGAGTTCCTCTTAAACATGTCTCCGTACGCCCCCTACGGAGACCCTCGTCTCACACCCAATGGGGCTGCGGATAAGGGTGGGCAGGGCGGCGCTGGGCCCTTGCCCGGGGCCAGTGACAGCGGGGGTGGTGCTTGCTCT…	xSVSLSVFLVSVASVVCAVWLVALCGVCTWCQRKMGKRNKPGVEAASSPDSVRGRGENKAINDLDRDFWNNNDSSNVQQRWSSYPPKEFLLNMSPYAPYGDPRLTPNGAADKGGQGGAGPLPGASDSGGGACSGAGEGPSRSDSVRSMVTGGSKAGRWQTVQSHMHAGGLRFTNFGDASLSSASTLEHIPSSAVARPRPLVRQQSLQQPLTHQPPPGPNDPPVTSQSLGQLHTGPGGGGHRGGPRGVRGSAAGASRYRGGGAGRSRSNPGSWDHMVEQIRHRGLDVKSFLEGKMVVLSLAIGLAEQDDFANLPDLQEAPANKENESSSEKRTPGNKPGSSPRGQNLDDSGRRANSSVSDLANSVTSDMLMLSPGSEEDEHEGPVCEKLGRIQFSVGYSF…	None	caae01014581.1	N-term unidentified	syt7b	37	nGCTCGGTGTCTCTCAGTGTTTTCCTGGTGTCGGTCCTGTCCGTCATATGTGCCGTTTGGCTGGTCGCTCTATGTGGCGTCTGCACCTGGTGTCAACGTAAACTGGGGAAGAGGAATAAGCCCGGGGTGGAGGCTGCCAGCTCCCCAGATTCTGTGAGAGGTCGAGGGGAAAATAAAGCCATCAACCACAATGATCTGGACAGAGACTTTTGGAATAACAATGACAGCAGCAACGTGCAACAGAGATGGACTTCCTACCCGCCCAAGGAGTTCCTCTTAAACATGTCTCCCTATGCTCCCTACGGAGACCCTCGCCTCACGCCCAATGGGGCCGTGGATAAGGGTGGGCAGGGCGGCGCTGGACCCTCGCCGGGGGCCAGTGACAGCGGGGGTGGTGCT…	xSVSLSVFLVSVLSVICAVWLVALCGVCTWCQRKLGKRNKPGVEAASSPDSVRGRGENKAINHNDLDRDFWNNNDSSNVQQRWTSYPPKEFLLNMSPYAPYGDPRLTPNGAVDKGGQGGAGPSPGASDSGGGACSGAGPSRSDSVRSMLMGGGKAGRWQTVQSHMQAGGLRFGNFGDASLSSASTLEHIPSSAVARPRPLVRQQSLQQPLTHQPPPGPNDPPVTSQSLGQLHTGPGGGGHRGGPRGVRGSPAGASRHRGGGAGRSRSNPGSWDHMMEQIRHRGLDVKSFFEGKMVVLSLAIGMAEQDDFANLPDLQEAPASKENETTPEKRTAGNKPGSSPRGQTPDEGGRRHDGNSSVSDLANSVTSDMHMLSPGSEEDDHEGPVCEKLGRVQFSVGY…	None	aanh01000379.1, aanh01000378.1, aanh01000377.1	N-term unidentified	syt7b	58	nGCTCAGAGTCTCTCAGTGTTTTCCTGCTGTCTGTTGCATTCGTAATATGTACCATTTGGCTGGTAGCTCTATGTGGCGTCTGCACCTGGTGTCAGCGTAAACTGGGCATGAGGAATAAGCCAGGGGTGGAAGCTACTGGCTCTCCAGATTCTGTGAGAGGCAGAGGGGAAAATAAAGCCATCAATGATCTAGACAGAGATTTTTGGAATAACAATGACAGCAGCAATGTGCAGCAGAGGTGGAGCTCCTATCCACCCAAAGAGTTTCTCTTAAACATGTCTCCCTACGCTCCCTATGGAGATCCTCGTCTAACACCAAATGGGGCAGTGGATAAGGGTGGTCAGGGTGGTGCTGGACCCTCGCCGGGGGCCAGTGACAGCGGGGGTGGTGCTTGCTCC…	xSESLSVFLLSVAFVICTIWLVALCGVCTWCQRKLGMRNKPGVEATGSPDSVRGRGENKAINDLDRDFWNNNDSSNVQQRWSSYPPKEFLLNMSPYAPYGDPRLTPNGAVDKGGQGGAGPSPGASDSGGGACSGTGAGPSRSDSVRSMVSGGSKAGRWQTVQSHMHAGGLRFGNFGDASLSSASTLEHIPSSAVARPRPLVRQQSLQQPLTHQPPPGPNDPPVTSQSLGQLHTGPGGGGHRGGPRGVRGSPAGASRYRTGAGRSRSNPGSWDHMMEQIRHRGLDVKSFLEGKMVVLSLAIGLAEQDDFANLPDLQEAPTGKENETTPDKRTPGNKPGSSTRGQTAEEAGRRQGQSNEANSSVSDLANSVTSEMLMLSPGSEEDEHEGPVCEKLGRIQFS…	None	baaf04006434.1, baaf04006433.1, baaf04006431.1, baaf04006429.1, baaf04006427.1, baaf04006426.1	N-term unidentified	syt7a	65	nGCTCCATCTCTTTGAGCGTGCTGCTGGTGTCGTTGGCGGTAACTGTGTGTGGGGTTTGGCTGGTGGCTCTCTGTGGCGTCTGTGGATGGTGTCAACGCAAGCTGGGGAAGAGGAATAAACCCGGAGTGGAGTCCGTCGGGTCTCCGGATTCAGGAAGAGGAAGAGGGGAGAAAAAAGCCATCAAtgatttagacagagacttttggaataacaatgacagcagttcagtgcagcagcgctggagctcatacccgcccaaggagtttgtactaaacatttctccttatgccccttatggagacccgcgcctcacactcaaTGGGACGGTTCACGGGGGCCAGAAAGGGGCCGCGGGGTGTGTATTGGGGGACGGAGGGGGTCCGTCACGCAGTGACAGC…	xSISLSVLLVSLAVTVCGVWLVALCGVCGWCQRKLGKRNKPGVESVGSPDSGRGRGEKKAINDLDRDFWNNNDSSSVQQRWSSYPPKEFVLNISPYAPYGDPRLTLNGTVHGGQKGAAGCVLGDGGGPSRSDSVRSMMTGGIKAGRWQTVQSRLHSGDFKNGNLSDHTLSSVETLDYVPSAGATPRPRTLLRQQSLQQPLIQAPPPNLASRPPISQSLGQLHTQPGGAGPGGGGGAGSRNSRGEPAQHRSAGAGGRGSGNPGSVDHMMGQIKKRGLDVKSFLEGKMVVLSLAIGLAEQDDFANLPDLQEVPASQETPEKRNMGNKPANSPKGQPPDADGHSSVSDLANSLTGDMVMLSPGSEDDDHEGPVSEKLGRIQFSLGYSFQDTTLTVKILKGQD…	None	caak05022929.1, cu929279.7, cu855880.18	N-term unidentified	syt13	20	ATGCTGCCCATAATAGCCGTGGGGGTCACTACGGGGACCGTTCTTGGGATTTTCTTGGCTCTGTGCAGTTCGGTTTTCCTATACAGCTGCCTGAAGAGGAAGAAATACACCTGGGCAGGTGGGGATGGCACTCCGGTGACAATGGCAAATCTCTTCCAACCAGGACAACCGATGAGTATATACAAGTGCACTGAGCTGGTTCACCCTCAAGCCAAACTGCGCTTTCCCTACATCTACAGAAGCAAGGAGCCCTGCCCCACGATAGGGCGGGGGGGCGATAAAGAAGAAACATCGAAGGAAAACAAGGATGAAAAGTCAGGGGAGACGGAACCACAGGGAAAGGTGGAAACCATTTCAGAGAAGATAAATTCAGAGAAGAACGAGGAATCTCTGGCTCCT…	MLPIIAVGVTTGTVLGIFLALCSSVFLYSCLKRKKYTWAGGDGTPVTMANLFQPGQPMSIYKCTELVHPQAKLRFPYIYRSKEPCPTIGRGGDKEETSKENKDEKSGETEPQGKVETISEKINSEKNEESLAPENEYVEKFSQCLNHIPKLRYSLGYDHQKRELCVSFLEAVGCPLTKEEDSGSHSYIVGTLTSNGGQTEAQTSLMNRTPHTVWDEALLFPLSEEERVEAELTLTLRHCDRYSRHQVAGEITLSLANLGVPFGAARWVDLRPPEKELEGSGEVLLSLSYLPAASRLIVVVIKARNIHCDQYNNLLGKDLSIKVILKHQSQKLKKKQTKRTKHMINPVWNEMVMFEVPQELLGDVYVELQMVCVKPDRSGNHILGTCNLGAEWTGTGKNH…	cx931447,cx886913,cx847240,cx338724,cx967861,cr446677,cr577386,dn023234,bx740763,cx815483,el864081,cx836739,dc158738	http://genome.jgi-psf.org/cgi-bin/dispGeneModel?db=Xentr4&id=528495	This gene probably resides in a genomic locus which is full of repeat sequences so it has not assembled properly. There are many variant transcripts which appear to be alternatively spliced. This is a consensus coding sequence produced from assembled ests, motif upstream of C2A not well conserved	syt11	5	nATGTTTCTCCAATTGTGGCTGGCCTCATTGGGGCCACTGTCTTGGTCGTCTCGGTCTCAGTGACCGTGTTTGTGTGGACGTGTTGCCACCAGCAAGCCGAGAAGAAGCACAAGACGCCCCCCTACAAGTTCATCCATATGCTTAAGGGCATCAGCATCTACCCGGAGACCCTGAGCAACAAAAAGAAAATCATACGGATCAGGCGAGACAAGACGGGTGCCGCCAGGAAAGATGGAAGCGGCAGCCTTTCGGGGGATGAGGCTGAAGCTGGGCTGGCGGGTGCAGAAAAACTCTCAGGAGGTTTCAGCGCGCCTCCCTGCGTCAAACAGCTTCCCATCAAAGTTGATTATGGAGAAGGGCTGAGCCCGGCCCAAAGCTTGACCCCGGCAGGGAGCAAA…	xVSPIVAGLIGATVLVVSVSVTVFVWTCCHQQAEKKHKTPPYKFIHMLKGISIYPETLSNKKKIIRIRRDKTGAARKDGSGSLSGDEAEAGLAGAEKLSGGFSAPPCVKQLPIKVDYGEGLSPAQSLTPAGSKTPSPSSPEEEVMLGVLTFSVDYNFPKKALVVTIQEAHGLPVMDEQNQGSDPYIKMTILPDKRHRVKTRVLRKTLDPVFDETFTFYGIPYSQLQDLVLHFLVLSFDRFSRDDVIGEVMVPLAGVDPSTGKVHLTREIIKRNIQKCVSRGELQVSLSYQPVAQRMTVVVLKAKHLPKMDITGLSDPYVKVNVYYGRKRIAKKKTHVKKCTLNPVFNESFIYDIPTELLPDISIEFLVIDFDRTTKNEVVGRLILGAHSVTAGGAEHWR…	None
		syt8	5	ATGCCCTCTACTCACTGGTCACCAGATTCTTCATCACGATCCAGTGCTCCATCCACCTCCCCCCTGCCATGGACCATCGAACCTACTACAACTACTTTCACCTCTACAAACACCACTCTTGACCCAGCCGAGGCAGCCGCTGCCGCTGCCTCTGCCTTCATCAATGATGTGCTGGACAAGATCCCCTTACCACGATGGGTAATTTACAGCATTTTTGCTGTTGGTGGCCTGTTGATTCTTATTTGCTGTTTGTGCATTTGCATCAAATGTGGCTGCAGAAGAAAAAAAAAACAGCGTCAGAAGAAAGACGATAAGGTCAAGCTGATAGACATGGATGGAAAATCAGCAGCAGCTTTGGTTCAGTCAGATGTGATGGATGCGGACTACGGCTCAACCAAC…	MPSTHWSPDSSSRSSAPSTSPLPWTIEPTTTTFTSTNTTLDPAEAAAAAASAFINDVLDKIPLPRWVIYSIFAVGGLLILICCLCICIKCGCRRKKKQRQKKDDKVKLIDMDGKSAAALVQSDVMDADYGSTNQEKRGKLLYSLEYKTVQSELIVGIKKADGLKAMDLGGSSDPYVKVYILPDKTKTCETKVFRHTLQPIFNEHFIFQISKSTLLNSTAVMQVFDFNRFHKHNIIGELRLQLCNVDWNHVIEEWRDLAEPAKFEEENLGEICFSMRYVPSAGKLTVVILEARNLKSMDVGGSSDPYVKVQLALDKRKWKKKKTCIKKKTLNPYYNESFVFDVSFDQIQRVNLVISVWDHDAVTRNDAIGKIFLGCDAAGNQLRHWADMLSNPRRPVAQW…	None	http://genomeportal.jgi-psf.org/cgi-bin/dispGeneModel?db=Takru4&id=556744	caab01009722.1, caab01009601.1	JGI model lacks N-term portion	syt8	3	ATGATGGCTCCTACTTATTTGCCACCAACTTCCACATCCATTTCGAGTGTTCCAGGCCCATCTCCCTCACCATGGACCACTGAACCCACCTTTGTAACTACCTCCATCTCTGCAAACACCACTCTAAATCCAGTTGCTGCTGCAGCGGCTGCAGCGGCTGCGGCTGCTGCAGCAGCTGCTTCCGGTTTCTTCAATGATTTACTAGCCAAGATCCCCTTACCTCGATGGGCAATTTACAGCATTTTTGCTGTTGGTGGTCTGTTGATTATGATTTGCTGTCTGTGCATTTGCATCAAATGCTGCTGTAAAAACAGAAAAAAGCAGCGTCAGAAGAAGGATGACAAAGTCAAGCTAATGGAAGTAAATGGAAAATCTCCTGCAGCTCTGGCTCAGTCGGAT…	MMAPTYLPPTSTSISSVPGPSPSPWTTEPTFVTTSISANTTLNPVAAAAAAAAAAAAAAASGFFNDLLAKIPLPRWAIYSIFAVGGLLIMICCLCICIKCCCKNRKKQRQKKDDKVKLMEVNGKSPAALAQSDAMGADYGATKQEKRGKLLYSLEYKSAQSELIVGIKKADALKAMDLGGSSDPYVKVYILPDKSKTCETKVFRHTLQPIFNEQFTFQISKSSLLNSTVVMQVFDFNRFHKHNIIGELRLQLSDVDWNHVIEEWRDXXXIAVWDHDAVTRNDAIGKIFLGCDAAGNQLRHWADMLSNPRRPVAQWHSLLSSQQINSSLTLKKKIPLASKLPL	None	caae01010007.1, caae01007217.1	gap in genome sequence	syt8	5	ATGTCCTCCTTCCACTCGACCCCCAACTCCTCTCATCCCTTCACCACCGCCCTGCCAGTGACCAACTCCACCTCCAACTCCACCCTCAACCCAGTCGCCGCCGCCGCCGCCAACCTTGTCAACGACCTCCTTAACAAGATCCCCTTGCCTCGATGGGCAATCTACGCAATCTTTGTGGCCGGCGCTCTGCTCATCCTGATCTGCTGCATCTGCATCTGCGCCAAGTGCTGCTGCAAAGGGAAGAAGAAGAAGCAGAAGAAGAACGAGAAGATTGATCTGAAGGGCGTGAACGGAAAAACCACAACAGCTCTGGTTCAGCCCGACGTGTCGGACGTCGGCTACGGCTCGACCAAACGGCCGAGGGGAAAGCTGCTCTACTCTCTGGACTACAACGCCGCT…	MSSFHSTPNSSHPFTTALPVTNSTSNSTLNPVAAAAANLVNDLLNKIPLPRWAIYAIFVAGALLILICCICICAKCCCKGKKKKQKKNEKIDLKGVNGKTTTALVQPDVSDVGYGSTKRPRGKLLYSLDYNAAESVLTVGIKQADSLRAMDLGGSSDPYVKVYTCPDKSKTFETKVFRNTLSPTFNERFSFQISKSSLLKSTAVMQIFDFNRFTKHEIMGEIRVDLCSVDWNRVIEEWQDLAEPAKFEEENLGEICFSLRYVPTTSKLTVVVLEAKDLKSMDTGGSSDPYVKVQLALDKRKWKKRKTSIKKKTLNPYYNESFTFDVSFDQIQRVNLVISVWDHDTVSRNDPIGKLFLGGDASGNQLRHWADMLANPRRPVAQWHSLLSAQQVNATLSLK…	None	aanh01001502.1, aanh01001503.1		syt8	33	nTGCCACAATGGGCAATCTACACCATCTTTGTATCAGGCGGCCTTCTGATTCTCCTCTGCCTCCTCTGCATCTGCATCAAGTGTTGTTGCAAAAAGAAACAGAAAAAGAAGAAGCAGAAAGACCAGCTCAATCTGAAGGGTGTGAATGGACAAACAACCACGACTCTGGTGCAGCCCGATGTGGAGGATGTTGACTACGGCTCAACAAAACAGCACAGAGGGAAGCTGCTCTACTCCCTGGAGTATAATACAACTAAGTCTGAGCTTTCTGTAGGGATCAAACAAGCAAACGGCCTGAAATCCGTAAACGTGGGAAGGAGCGCTGACCCGTATGCCAAAGTCTACATTCTCCCTGACAAGTCCAAAACGTTTGAGACAAAAGTGTTCAAAAACACGCTT…	xPQWAIYTIFVSGGLLILLCLLCICIKCCCKKKQKKKKQKDQLNLKGVNGQTTTTLVQPDVEDVDYGSTKQHRGKLLYSLEYNTTKSELSVGIKQANGLKSVNVGRSADPYAKVYILPDKSKTFETKVFKNTLNPTFNELFTFQLSKSKLLKSTVVIKVFDFSRFTTHTIIGELRVQLCDINWNHVREEWGGLEEPAMFEQEVDFGEICFSLRYVPTTSKLTVVILEAKNLRSMDFGGSSDPYVKVQLALDKTKWKKRKTSVKKKTLNPYFNESFTFNVMFDQIKRVNLVISVWDYDAMTRNDAIGKVFLGCDASGNQLKHWADMLSNPRRPVVQWHSLLSAEQVNSTLGLKKKTPLSNAQLFDKYIK	None	baae01015683.1, baaf04105529.1, baaf04093890.1,	N-term unidentified	syt7b	290	ATGCACCTGAATCGGGAGGACGAGGACGGTAAAGGTTCTTTGTCTCTGAGCGTGTTCCTGGTGTCAGTGGGTTTAACGGTGTGTGTTGTGTGGCTGGTGGCGTTATGCGGGGTCTGTGGATGGTGCCAACGTAAACTGGGGATGAGGAATAAGCCTGGGGTGGAGACCGCAGGAACCCCGGACTCGGTTTCAGTGTCCGGAAGAGGGCGAGGAGAAAATAAAGCCATCAACCACAATGATCTGGACAGGGACTTCTGGAATAACAATGACAGCTGTTCTGTGCAGCAGCGCTGGAGCTCATACCCACCCAAAGAGTTCCTCCTCAACATGTCGCCCTACGCACCCTACGGAGACCCTCGCCTCACGCCCAACGGCTCTCTGGAGAAAGGGGAGGCGGGT…	MHLNREDEDGKGSLSLSVFLVSVGLTVCVVWLVALCGVCGWCQRKLGMRNKPGVETAGTPDSVSVSGRGRGENKAINHNDLDRDFWNNNDSCSVQQRWSSYPPKEFLLNMSPYAPYGDPRLTPNGSLEKGEAGGGAVGGPSRSDSCIGAGTSRSGRWQTLQSHLHSGSLRPSNFGDPSLSTTSTLEHIPSSAARPRPLVRQQSLQQPLTHQPPPGPNDPPATSQSLGQLHTGPGGGGHRGGPRGVRGSPAGAGATRYRSGGGARSRSNPGSWDHMMGQIRTRGMDVKSFLEGKMVVLSLAIGLAEQDDFANLPDLQEAPADTETPPTDKRSNKPGSSPKGQTPDESHRRTDANSSVSDLANSVTSDMLMLSPGSEEEEHEGPVCEKLGRIQFSVGYSFQ…	el648757,cd757492,cd757612	al953869.12, cu464086.11, cu571326.4	gap in genome sequence	syt14	88	var1ATGGCGATTGATGGTGGAGAGCGAACCTGTGGAGTACATGAACTTATCTGCATTAGAAAAGTGTCTCCCGAGGCTATAGGATTCCTCTCCGCTGTCGGGGTGTCAGTTTTTCTCCTCTTGTTACTTTTCCTCTACATCAACAAGAAAATGGGTTTGGGGAAAAATGGAGGATTCTACAGACCTGGTTCTGAATTTGGAGCAAAAAGTTGCCAAGTAGGTCGAGACTTCCATGGGTCATCATCAGAAAGTGAAGACGAAGTCCTGGGTAAATACCAAGAAGCAATGACGCGACAGCACACCAACCGGAACACCACAGATAAGCAACAAAACTACACCTGGGAAACAAGGCAGAAATACAGTCCATTGTCTGCCGAGTATGATGGGTATAGCAGCGA…	var1MAIDGGERTCGVHELICIRKVSPEAIGFLSAVGVSVFLLLLLFLYINKKMGLGKNGGFYRPGSEFGAKSCQVGRDFHGSSSESEDEVLGKYQEAMTRQHTNRNTTDKQQNYTWETRQKYSPLSAEYDGYSSEVSADEANCIQRMRRTPPLDELQPPPYQDDSGSPRLSCTPSEIGDSKCELSRCSNSPRYSFTKCPSEGSMGHEAESFQNKGYEEDVPSDSTAVLSPEDMSARGSSSQLPKSFDPEPVAKYGTLDVTFDYDSQEQKLLVTVTAVTDLPTHNRTGNNNSWQVHLVLLPVKKQRAKTAVQRGPCPAFTETFKFNHIESEMIANYAVRFRLYLVRRMKKERMVGEKIFYLTKLNLQGKLSLPVVLEPAYSLSGCDSQMSMSEMSCTES…	dr846457,dr846456	http://genome.jgi-psf.org/cgi-bin/dispGeneModel?db=Xentr4&id=528497 and 528498	alternative splicing, C2B region	syt12	37	nTCATAAAAAATCCACCTGGATGGGAAATAGGTGTCTATATTACTGGGGCACTTGCTCTTCTGGGAATAGCTGGAGTGAACCTGTGGAAGCTTTGGAGATCTGGCAGCTATCCTGCACCATCTCCATTTCCAAACTATGACTACAGATACCTTGAACAAAAGTATGGGACCACGTATTCCCAGATCAAGCAAAAGAGAGCTGCAAACAACTTCCGAAAGGCAGGAGACAGGACATCTCCTGTTCGCAAGCCAAGCCTGAAAATGGATGACACCTTTGAAAACATCAATGAGTTAGGCACTTTGGAGCTGATGCATAAAGAGCTTGATTTGGCTCCCTATGGTCCCCTGAAAAAGTCTATTTCCACTGACTCCCTCAGTTCCATCTCCTCTATTGGGAAT…	xIKNPPGWEIGVYITGALALLGIAGVNLWKLWRSGSYPAPSPFPNYDYRYLEQKYGTTYSQIKQKRAANNFRKAGDRTSPVRKPSLKMDDTFENINELGTLELMHKELDLAPYGPLKKSISTDSLSSISSIGNNFGQEFTVGQVEVNMEYNVHSNTLHVTLLQGKDLMEKEDINFESCFVRISLLPDEQIVGISRIQRSAYSVFFDERFSIPLDPSALEENSLRFSVFGIDEDERNISTGVAELKLSDLDLSIRPFNAWLYLQDMNKARDSVGEILLSLSYLPTAERLTVVVVKAKNLVWTNGKMSADPFVKVYLLQDGRKISKKKTAVKRDEANPVFNEAMIFSVPAIVLQELSLRVTVAECCDDGRAENIGHVVIGPAAGGMGITHWNQMLATLRKP…	None
		syt9a	9	ATGCCTGGAGACAGAGATGACGAGATTTGTCAAAAGGCGCTTGAACTCCTGTCCGATCTTTGCTCGAAGGGGGAAGTGCAGAACGAACACTGCCTGGATTTTATCTACCATTTCCGAGACCTCGCCAGGCCACGATACTCGGATTCAGATGTTTCCGTCAGTCTGCTGTCGCTGGTTGTGACCGCCTGCGGCTTGGCTCTGTTCGGGGTCTCGCTCTTCGTCTCCTGGAAGCTCTGCTGGATACCATGGAGGGAGCGAGGGCTTTCTCCCACCACCAAGGAGGCACAGGGGCATCTCAACCCCACGATGAGCCCCCTGTCCTCACAACTCGCCGCCGAGCAGCCAGTATACACGGCCGTGGACCCCCCCGCACACGACCCCCGTGACTTGTCGCAGTGC…	MPGDRDDEICQKALELLSDLCSKGEVQNEHCLDFIYHFRDLARPRYSDSDVSVSLLSLVVTACGLALFGVSLFVSWKLCWIPWRERGLSPTTKEAQGHLNPTMSPLSSQLAAEQPVYTAVDPPAHDPRDLSQCSMAREPTPMASVVSVEAPVTPMSPPPVVLAAPEAAMKISHTSPDIPLDAQSKAQENGVHTTPRMQRQTTEPPPQGSIRRHMNLSNPDFNVAQFQRQDSLTGMGLGLGRLKPELYKQRSLEGEEGGRRGGGCGWLHFILKFDCDLEQLIVKIHKAEDLPAKDFSGTSDPYVKIYLLPDRMTKHQTKVHRKTLNPVFDEVFLFPVAYSELPTRKLHFSVYDFDRFSRHDIIGQVVVDNFLDLADFPRETKLCRDIQYISTDNVDLGDL…	None	http://genomeportal.jgi-psf.org/cgi-bin/dispGeneModel?db=Takru4&id=584157	caab01000392.1, caab01002123.1	conflicts with JGI model, conserved motif upstream of C2A	syt9a	10	ATGCCTGGAGACAGAGATGACGAGATTTGTCAAAAGGCGCTTGAACTCCTGTCCGATCTGTGCTCGAAGGGGGAAGTGCAGAACGAACACTGCCTGGATTTTATCTACTATTTCCGAGACATCGCCAGGCCACGATACTCGGATTCAGATGTTTCCGTCAGCCTGTTGTCACTGGTTGTGACTGCCTGTGGTTTAGCTCTGTTCGGGGTCTCACTCTTTGTCTCTTGGAAGCTTTGCTGGATACCATGGAGGGAGCGAGGGCTTTCCCCCACCACCAAGGAGGCACAGGGGCATCTCAATCCCACAATGAGCCCTTTGCCCTCACAACCTGGGGCCGATCAGCCAGTATACACTGCTGTGGACCCCCCGACACACGGCCGCCGTGAGTCCTCACAGTGC…	MPGDRDDEICQKALELLSDLCSKGEVQNEHCLDFIYYFRDIARPRYSDSDVSVSLLSLVVTACGLALFGVSLFVSWKLCWIPWRERGLSPTTKEAQGHLNPTMSPLPSQPGADQPVYTAVDPPTHGRRESSQCYMAREPTPMASVVSVEAPVTPVSPPPVVLATPEAAMKISHTSPDIPLDAQSKTQENGVHTTPRMQRQTTEPPPQGSIRRHMNLSNPDFNVAQFQRQDSLTGMGLGLGRLKPELYKQRSLEGDEGGRRGKGCGRLQFILKFDCDLEQLIVKIHKAEDLPAKDFSGTSDPYVKIYLLPDRMTKHQTKVHRKTLNPVFDEVFLFPVAYSELPTRKLHFIVYDFDRFSRHDIIGQVVVDNFLDLADFPRETKLCRDIQYISTDNVDLGDL…	None	caae01014773.1	conserved motif upstream of C2A	syt9a	12	ATGCCTGGAGACAGAGATGACGAGATTTGTCAAAAGGCACTCGAACTCCTCTCAGATCTTTGCTCGAAGGGGGAAGTGCAGAACGAACACTGCCTGGATTTTATCTACTATTTCCGAGACCTTGCCAGGCCACGCTATACGGATTCAGACATATCGGTGAGTCTGTTGTCACTGGTAGTGACTGCCTGTGGCCTGGCCCTGTTTGGCGTCTCCCTGTTTGTGTCCTGGAAGCTCTGCTGGATACCATGGAGGGAGCGTGTTCTCTCCCCCACCACCAAGGAGGCCCATGGGCACCTCAACCCGATAATGAGCCCTCTGCACTCGCACCTTTCACCCAGGCAGCCAGTTTACACAGCCGTGGACCCCCTGCCTCTCAACCGCCGTGAGTCATCACACTGC…	MPGDRDDEICQKALELLSDLCSKGEVQNEHCLDFIYYFRDLARPRYTDSDISVSLLSLVVTACGLALFGVSLFVSWKLCWIPWRERVLSPTTKEAHGHLNPIMSPLHSHLSPRQPVYTAVDPLPLNRRESSHCSIAREPTPVASVVSVEAPSTPVSPPPVVVATPEAAMKISHTSPDIPLDAQTKSRENGVNTNPRMQRQTTDPQTSGNLTSEIGQGSIRRHMNLSNPDFNVAQFQRQDSLTGMGLGLGRLKPELYKQRSLEGDEGSRRGGGCGCLHFILKFDCDLEQLIVKIHKAEELPAKDFSGTSDPYVKIYLLPDRQTKHQTKVHRKTLNPVFDEVFLFPVAYSELPTRKLHFSVYDFDRFSRHDIIGQVVVDNFLDLADFPRETKLCRDIQYVS…	dw670236,dw670235	aanh01000331.1	conserved motif upstream of C2A	syt9a	27	ATGCCTGGAGACAGAGATGACGAGATTTGTCAAAAGGCACTTGAACTCCTGTCAGATCTTTGCTCGAAGGGGGACGTGCAGAATGAAAACTGTTTGGATTTTATCTACTATTTCCGAGATCTCGCCAGGCCACGGTACTCCGATTCAGATATATCAGTGAGTCTGCTGTCACTGGTAGTGACTGCCTGTGGCTTAGCCCTGTTTGGAGTCTCGCTCTTTGTCTCTTGGAAGCTCTGCTGGATACCATGGAGAGAACGTGGGCTCTCACCCACCACCAAGGAACCTCAAGGGCACATCAATCCAACCATGAGCCCCCTGCCTTCTCAGCCTACACCACGAGAGCCTGTCTACACGGCAGTGGATCCCCCAATGCACAACCGCCGTAAGTCGTCGCACTGC…	MPGDRDDEICQKALELLSDLCSKGDVQNENCLDFIYYFRDLARPRYSDSDISVSLLSLVVTACGLALFGVSLFVSWKLCWIPWRERGLSPTTKEPQGHINPTMSPLPSQPTPREPVYTAVDPPMHNRRKSSHCSITKEPTPVASVVSVEAPGTPVSPPPVVMATPEAAMKISHTSPDIALDAQSKSRESGIHTNPRMQRQTTDPAPGGCSISEIGQGSIRRHMNLSNPDFNVAQFQRQDSLTGMGLGLGSLKPELYQPCSMDEDEGSHRGRSCGRLHFVLKFDCNLEQLIVKIHKAEDLPAKDFSGTSDPYVKIYLLPDRKTKHQTKVHRKTLNPVFDEVFLFPVAYSELPTRKLHFSVYDFDRFSRHDIIGQVVVDNFLELADFPRETQLCLNIQYVS…	None	baaf04029625.1, baaf04029623.1, baaf04029621.1,	conserved motif upstream of C2A	syt8	11	ATGACGCCCAGACCATCAGTAAAACCAACTAAAACCCCTCACACCAACACCACAACAGCTGCTCCGGGGTTCCTGCCCTCTTTACTGGACAGGATTCCTTTGCCAAGATGGGCCATCTATGCTATATTTGCTGCCATCGTCCTGCTCATTCTTATCTGTGTGATATGCTGCTGTGTAAAATGCTGCTGCAAAGGGAAAAAGAAGAGGAAAAAGAAGCCAGATGAGAAAATCAACATGAAGGGGATCTCAGGGACTACAACCACAGCACTGGTCCAGCCTGAGACGGAGGACACTGAATATAGCTCGTCTGACCAGCAGAGAGGAAAACTGCAGTACTCACTTGAGTTCAATGCATCCAGATCTGAGCTGACTGTAGGAATAAAAGAAGCCGCTGCTTTG…	MTPRPSVKPTKTPHTNTTTAAPGFLPSLLDRIPLPRWAIYAIFAAIVLLILICVICCCVKCCCKGKKKRKKKPDEKINMKGISGTTTTALVQPETEDTEYSSSDQQRGKLQYSLEFNASRSELTVGIKEAAALKAMDSGGTSDPYVKVYILPNKSKTFETKVFRKTLNPVFNENFKYQIPQKELTESTLVMQVYDFNRFSKHDIIGEIRLNLSTVDWNHVIEEWRDLSEASKHEQEHLGEICFSLRYVPTSSKLTVIILEAKNLKKMDQVGSSDPYVKVQLILEKKKWKKKKTSVKKRTLNPYFNESFTFDVSFEQIQKVQLVISVWDHDKMSRNDAIGKIYLGCDATGNQLRHWADMLSNPRKPVAQWHTLLSAEQVDTTLALKHTLKIPFTNKNF	al923267,ct675499,ct675498	caak05050802.1, caak05050803.1		syt15	19	ATGTCTGAAGAAGTGGCTGCAGTGGCTGGAGGAGTCATTGGTGTTGTTGCCATTTTGCTTCTCATCGGAATAGGAGTATATATTTTAAGGAAAAGATTTTGCTTCTCCAGTCAATATGAAGAGTTTTTCAATCAAGTTCCACCTACACACACAGAAGTTATTGCAGTGGACAAGGATTCTATGTCGTTGGGGACCCATAACAAAGATGCTGTAATGAAACATGTGCCTTTCATTGTGCCACCCAAGTTCCGCGGCCGAGACTGGATTGGTTTGGGAAATGGAGAACGTATTCAGGATGACAGTGAGCCTTATACTGCACCTGATTTCCTCCCACGTTCATCCTTTTGCTCTTTGGGAGGGGCATACGTTGTTGGTTCCATTAACCCTGCTTTGTACAAA…	MSEEVAAVAGGVIGVVAILLLIGIGVYILRKRFCFSSQYEEFFNQVPPTHTEVIAVDKDSMSLGTHNKDAVMKHVPFIVPPKFRGRDWIGLGNGERIQDDSEPYTAPDFLPRSSFCSLGGAYVVGSINPALYKFPEENEETDFPEGNIGRIWFAVEYELETERLVVSLMKVRNLQFGSDSCNPFVKIHLLPDERRHLQSKTKRKTVNPQFDETFVFQVSGKTVHQRTLRFSIYHVDKIKKHHLLGQVVFPLKNESLTDDENVVIWRDLELENLEPPSEYGNIQFSLSYNDYLGRLTVVLLRAKGLQFLEERGVISSAFVKVSFMNHNKLVKCKKTAAICGTANPVYNETFSFKVEHIGLDTASLSLAVYQNAQGEKSHLLGRVVVGPYMYTRGRELEHW…	bx740559,bx740383,cf784112	http://genome.jgi-psf.org/cgi-bin/dispGeneModel?db=Xentr4&id=528478	conserved motif upstream of C2A	syt13	38	ATGGTTTTGTCTATTCCAGTCATTGCTCTGGGAGCTACCTTGGGGACAGCTACAAGCATCCTTGCTTTATGCGGTCTCACCTGCTTGTGCAAATGCAAGCGAGCTGGGAAAGCAGACTCAGACAAGGAAAAAGGTCTGTGTGCCGAAAATGCCAAGCCCAGCGTGCTCCAGACTGTCCAGCAGTTCAACCTTGAGAAGACAGCAGAACCTGTACAGCCAAGGACAATCCTAAAGTTCTCCCATATCTATGGTCCAAAGCCTGTTGTGACTTCATCAGAAATTGCTAACTATGGAGACTACACCTCAAAGACAACAAAAGAGCCAAGCAAAGGAAAATCTGAAAGTTTGGATGAAAAACGGGTGAACATACAAGTCAATGAAGAGTTATTTGCTATTTCT…	MVLSIPVIALGATLGTATSILALCGLTCLCKCKRAGKADSDKEKGLCAENAKPSVLQTVQQFNLEKTAEPVQPRTILKFSHIYGPKPVVTSSEIANYGDYTSKTTKEPSKGKSESLDEKRVNIQVNEELFAISQNGGMKDVCVTERLSPEKAACCNQMPELHYSLGYNRQKNALCVTLLEILYETTLGDQNTGCDCYILGTLVSKSGTTEAQTVLKKKQLHVAWEDVLLFPVKEEELPEGTLTLTLRNCDKFSRHIIVGEVKPKLASVGEPYGPVQSEKMKAFDKEPDAGYGEVLLSISYLPAANRLLVVLIKAKNLHSKQLKELLGKDISVKVTLKHQALKLKKKQTKRAKHKINPVWNEMIMFEVPHDLLCASSVELEMLSQDGDGQNHLLGKCSLG…	None
		syt9b	24	ATGCCTGCAGAAAGAGAGGATGAGATCTGTCAAAAGGCGCTGGAACTGCTCTCCGACCTGTGCTCCAAGGGAGAAGTGCAGGACGACAACTGTCTGGATTTCATTTACTACTTCAGGGATCTGGCCAGACCAGGATATGCAGACACAGATGTATCAGTCAGCCTGTTGTCCCTGTTGGTGACCACCTGTGGTCTTGCTCTCTTTGGTGTTTCCCTCTTTGTCTCGTGGAAATTGTGCTGGGTGCCACTAAGTGGACGTTTCCTCTCAGATATCCTAAAGAGGGCACACTTCCTTAGTGGAGATCAACAGCCTGTTCTTAATGAGGTCGATGGTGATGAGAGGGAGGACAGCGAGGATGACTGTATGAAGGAAGCATCATGTCCTCCCTTGGCTGTGCCT…	MPAEREDEICQKALELLSDLCSKGEVQDDNCLDFIYYFRDLARPGYADTDVSVSLLSLLVTTCGLALFGVSLFVSWKLCWVPLSGRFLSDILKRAHFLSGDQQPVLNEVDGDEREDSEDDCMKEASCPPLAVPIVESGLKISHTSPDISLEVQAKSEKNHLHTLARDRVQRQITEPTSSVRHNSIRRQMNLSNPDFNPAQFQRQESLSGLGQIKPELYKQYSVDAEEGCHPDSCGRLYFILKFDFDLEQLIIKILKAEDLPAKDFSGTSDPYVKIYLLPDRKTKHQTKVHRKTLNPIFDEVFLFPIAYAELPVRKLHFSIYDFDRFSRHDLIGQVVVDNFLDLADFPRETKLCRYIQYVTSDNVDLGELMFSLCYLPTAGRLTITMIKARNLKAMDITG…	None	http://genomeportal.jgi-psf.org/cgi-bin/dispGeneModel?db=Takru4&id=743559	caab01008902.1, caab01008415.1, caab01009005.1	genome sequence at NCBI is incomplete but JGI model is complete and agrees, conserved motif upstream of C2	syt9b	26	ATGCCTGCAGAAAGCGTGGATGAGATTTGTGAAAAAGCCCTGGAACTTCTTTCCGACTTGTGTTCCAGGGGAGAGGTGCACGACGACAACTGCCTGGATTTTATTTACTACTTCAGGGATTTGGCCAGACCACGTTACGCAGACACAGnnnnnGTGGATGGGGAAGAAAAGGAGGACAGTGAGGATGAGTGTGTAAAAGAACCAACATTTCCTACTTTGGCTGTGCCTATTCTAGAGTCAGGCTTGAAGATAAGCCACACATCACCAGATATTTCCCTGGAAGTGCAGGCTAAGGTGCAGAAAAAACATGTCCACACTTTTGCTCGAGACAGGGTAAAGAGACAGATGACTGAGCCGACCTCCTCTGTACGGCACAACTCCATTCGGCGTCAGATGAAC…	MPAESVDEICEKALELLSDLCSRGEVHDDNCLDFIYYFRDLARPRYADTXXVDGEEKEDSEDECVKEPTFPTLAVPILESGLKISHTSPDISLEVQAKVQKKHVHTFARDRVKRQMTEPTSSVRHNSIRRQMNLSDPDLNPAQFQRQESLSGLGQIKPELYKQHSVDAEEGCQADSCGRLYFILKFDFDLEQLIIKIIKAEALPAKDFSGTSDPYVKIYLLPDRKTKHQTKVHCKTLNPVFEEVFLFPVVYTELPNRKLHFSIYDFDRFSRHDLIGQVVLDNFLDLADFPGETKLCRYIQSVTLDNVDLGELMFSLCYLPTAGRLTITVIKARNLKAMDFTGASDPYVKVSLICDGRRLKKRKTSTKRNTLNPVYNEAIVFDVPPENIDESSLLIAVMD…	None	caae01014230.1, caae01018613.1, caae01014539.1	C-term unidentified, second coding exon unidentified conserved motif upstream of C2A	syt9b	40	ATGCCTACAGAAAGAGAGGATGAGATTTGTCGAAAGGCGCTGGAGCTGCTTTCCGACCTGTGCTCCAAGGGGGAGGTGCAGGACGACCACTGCCTGGATTACATCTACTACTTCAGGGACCTGGCCAGACCGCGCTACACGGACTCAGATGTATCGGTGAGCCTGTTGTCCCTGCTGGTGACCACCTGTGGTCTGGCTCTTTTCAGCGTCTCTCTCTTTGTCTCATGGAAGTTATGCTGGGTGCCACTGAGTGGCCGCTTCCTACCAGATCTCCTAAAGGGAGTGCACTTCCTGGGAGGAGACCAACAGCCTGTCCTCACAGAGGTGGACGGGGACGAACGAGAGTACAGCGAGGATGGCTGTGTAAAGGAGCCTTCAGGACCCCTCATAGCTGTGGCT…	MPTEREDEICRKALELLSDLCSKGEVQDDHCLDYIYYFRDLARPRYTDSDVSVSLLSLLVTTCGLALFSVSLFVSWKLCWVPLSGRFLPDLLKGVHFLGGDQQPVLTEVDGDEREYSEDGCVKEPSGPLIAVAVPESGLKISHTSPDIPLEIQTKVEKSQVHTLARDRVQRQITEPTSSVRHNSIRRQMNLSNPDFNPAQFQRQDSLSGLGRIKPELYKQRSVDAEDGCCPDGCGRLLFVLKFDFDLEQLIVKIHKAHDLPAKDFTGTSDPYVKIYLLPDRKTKHQTKVHRKTLNPVFDEVFLFPVAYAELSSRKLHFSVYDFDRFSRHDLIGQVVVDNFLDLADFPRETKLCRDVQYVTSDNVDLGELMFSLCYLPTAGRLTITLIKARNLKAMDITG…	cd496415,dw633906,dn685134	aanh01008716.1	conserved motif upstream of C2A	syt9b	37	ATGCCTGCAGAAAGAGAGGATGAGATTTGTCGAAAGGCGCTGGAACTGCTGTCCGACCTGTGCTCCAAGGGAGAAGTGCAGGACGACAACTGCCTGGATTACATCTACCACTTCAGGGACCTGGCCAGACCGCGCTACACGGACTCAGATGTTTCAGTGAGCCTGCTGTCCCTGCTGGTGACCACCTGCGGTCTGGCTCTCTTCAGCGTCTCCCTCTTTGTCTCATGGAAGTTGTGCTGGGTACCACTGAGCGGCCGTTTCCTCCCAGATGCCCTGAAGGGGGCACACTTCCTGGGAGGGGACCAGCAGCCAGTCCTAACAGAGGTGGATGGGGAGGAGAGGGAGTACAGTGAGGATGGCTGCATGAAGGACACCTCAGGTCCCCCATCGGCTGTGGCT…	MPAEREDEICRKALELLSDLCSKGEVQDDNCLDYIYHFRDLARPRYTDSDVSVSLLSLLVTTCGLALFSVSLFVSWKLCWVPLSGRFLPDALKGAHFLGGDQQPVLTEVDGEEREYSEDGCMKDTSGPPSAVAVPESALKISHTSPDIPLESQTKLEKNQVHTLARDRVQRQITEPTSSVRHNSIRRQMNLSNPDFNPTQFQRQDSLSGLGRIKPELYKQRSVDAEDGRRTDSCGRLHFILKFDLDLEQLIVKIHRAQDLPAKDFSGTSDPYVKIYLLPDRKTKHQTKVHRKTLNPVFDEVFLFPVAYAELSSRKLHFSVYDFDRFSRHDLIGQVVVDNFLDLPDFPRETKLCRDIQYVTSDNVDLGELMFSLCYLPTAGRLTITMIKARNLKAMDITG…	None	baaf04071290.1, baaf04071289.1, baaf04071287.1	conserved motif upstream of C2A	syt9a	70	ATGCCTGTCGACAGAGAGGACGAGATTTGTCAAAAAGCGCTAGAACTCTTATCGGATCTTTGTTCTAAGGGAGAGGTTCAGAACGAAAACTGTTTGGATTTCATTTATTATTTCCGAGACCTTGCCAGGCCGAGGTATTCGGACTCAGATATATCCATTAGTCTGCTGTCATTGGTGGTGACCGCTTGTGGCTTGGCCCTGTTTGGCGTTTCCCTGTTTGTATCATGGAAATTGTGCTGGATTCCATGGCGCGAACGAGGCCTCTCTCCAGGCACCAAGGAGGGACATCCAGACCCCCCTCATCCTCCTCCTCCACCCCTTCAACCCCAGCCCATCTATACCGAGGTGGACGCCACCCTCGACCGCCGGATCTCTCCAGCGGTTCCAGGATCTCCTCCT…	MPVDREDEICQKALELLSDLCSKGEVQNENCLDFIYYFRDLARPRYSDSDISISLLSLVVTACGLALFGVSLFVSWKLCWIPWRERGLSPGTKEGHPDPPHPPPPPLQPQPIYTEVDATLDRRSNARSSVVKETTVPPTPVSPAVPGSPPAVPVPEAALKISHTSPDIPLEVESKTQENGVHGNTRMQRQITDPSSTCVRQSSIRRQMNQSNPDFTVTQFQRQDSLTGMSLGQLKPELYKQRSLDGEDSRSSRVGSCGRLHFILKYDCDLEQLIVKIHRAQDLPAKDFSGTSDPYVKIYLLPDRKTKHQTKVHRKTLNPVFDEVFLFPVAYADLPTRKLHFSVYDFDRFSRHDIIGQVVVDNFLDLVDFPRETKLCRDIQYVSSDNVDLGDLMFSLCYL…	bm035207,bm025154,bi475373,bi475346,cf417048,bm024387,ee685941,eb842826,cr928807,eb980174	nw_001877876.1	NCBI gene prediction xm_001336022.1 used conserved motif upstream of C2A	syt16	30	var1ATGGCCACAGACATAACTCCGGAGGCAATTTGGTTTTTATCAGCTGTTGGAGTCTTGATTGTCCTGCTAGCTGTTCTTTTCCTCATCATCAACAAGAAACTGTGTTTTGAAAACATTGGGGACCTTCCATGTCTGGACCAAAGAGGCAAAAAAAAGCAACTCCCTAAAAAGAAATCAGGGGTTCTGCAAAGCCTTGTGAACAGTTATGGTGAAGATGAAGATCTAACCTCCTCCTCAGACAGTGATGAAGAAGTGTTTAAGCAGTTTCAGATCTCTGTATCACGGTCACAGAGCTTCCGTTCAACAGTCTCTGAAAAGGCAACGCAAGCAGGTTCAGAAAGTAGGCAAAAATTCAGCCGCTTGCTCTCAAACCATGAGGAGTTAAGCACAGAAGC…	var1MATDITPEAIWFLSAVGVLIVLLAVLFLIINKKLCFENIGDLPCLDQRGKKKQLPKKKSGVLQSLVNSYGEDEDLTSSSDSDEEVFKQFQISVSRSQSFRSTVSEKATQAGSESRQKFSRLLSNHEELSTEASECEDLDVLCYQSNEEDDHVSYRSRQELAATEHKNATGQEADARPGVNNDGFEDQDATDNSSVCSPEDQAESTITPPVPYVPISKCGDLDVTLEYKPSSQKLTVTVLEAKDIPDKERSGVDSWQVHLVVLPSKKQRGKTTTQKGSLPVFNETFTFNKLVPEEMPNHALRFRLYAVHKMNRVKMMGEKLYHLRNIRPDSENNLTLVLEPRSNLTSGDSQLSFTPVSHSESDSSTQSLSHGGVPELLVGLSYNPTTGRLSVEMIK…	bc161149,cr581659,cf218920,cx820847,cx827774,cx850086,dn080120,dn028183,al646133,cx362354,al791796,bx692147,cx827774,cx820847,cr581659,cf218920,dr902661,dn023527,dr838310,dn016252,dr842928	http://genome.jgi-psf.org/cgi-bin/dispGeneModel?db=Xentr4&id=528499 and 528500 and 528501 and 528502 and 528503 and 528504	alternative splicing, alternative downstream start provides alternative N-term lacking TM domain	syt14	120	ATGGCGATTGATGGTGGAGAAAGAACCTGTGGAGTACATGAACTAATTTGCATTAGAAAAGTTACACCTGAAGCAATTGGATTCCTCTCTGCTGTTGGTGTCTTCATTGTCCTCCTTGGAGTCCTCTTTCTCTTCATCAACAAGAAGCTCTGTTTTGAGAAGATCGGAGGTCTTCCCTGCTTGGAACAACCAGGGAAGCATAATTCATACTTAAATAAAGATCAGCATGGTTCATCATCAGAAAGTGAAGATGAAGCCCTGGGTAAATACCACGAAGCCTTGTCCAGAACACAAAATTCCAGACCCCCAGCAGGTGATAACAGACAACAGAAAAACTATATCTGGGAAACCAGACAGAAATATAGCCCTCTCTCTGCAGAGTATGATGGGTACAGTAGT…	MAIDGGERTCGVHELICIRKVTPEAIGFLSAVGVFIVLLGVLFLFINKKLCFEKIGGLPCLEQPGKHNSYLNKDQHGSSSESEDEALGKYHEALSRTQNSRPPAGDNRQQKNYIWETRQKYSPLSAEYDGYSSEASIDEANCIQRMRQTPPLDELQPPPYQDDSGSPHLSCTPSEVGDSKCEFSQCSNSPRCSFKCPSEGSTGHEIESFHNKGYEEDVPSDSTAVLSPEDMSARGSSSQLPKSYDPEPEAKYGTLDVTFDYDSQEQKLLITVTAVTDIPNYSRTSGSLWQVHLVLLPIKKQRAKTSIQRGPCPVFTETFKFNHIESEMIGNYAVRFRLYSIRRVKKERILGEKTFYLTKLNLQGKMSVPVTLEPAYNISGCDSQMSMSEMSCSESTSSC…	None
		syt10	6	ATGAATCGCCACCCTCCCGGCTCGTCTGGCGTGCAATGGCTTAACAGAAGAGACATGAGTTTTCGGACGGAGGACAGCATTGCCTTGTGCAAAAGGGCTCTCCAGATCGTTACGGAACTTTGTCTCACGGGACACGTAGACCGGGAAAAATGTTCGGATATATTCGCCCTGGAGAGCAGTATACCAGGTAAAGGATATGCAGACATCTCTATAAGTCTCCTAGCTGTGGTCGTGGGTTTCTGTGGCCTCGCCCTTTTGGTAGTCTCTCTGTTTGTCTTTTGGAAGCTGTGTTGGCCCATTTGGAGGAGCAAAGCTCTTTCAGCTCATGTGGAAAATGGCCTCCGTGTGGGTTTCCCCGAGGCGCCTCAGTCCAACTCTCTGCTGGCCGCGGACTGCAAA…	MNRHPPGSSGVQWLNRRDMSFRTEDSIALCKRALQIVTELCLTGHVDREKCSDIFALESSIPGKGYADISISLLAVVVGFCGLALLVVSLFVFWKLCWPIWRSKALSAHVENGLRVGFPEAPQSNSLLAADCKVGEVEKKHPLEVKVNGRNSVKLQEAAMKISQTSPDIPAEVQTALRGKLKPQAKIQRQTTEPTSSSRHNSFRRHLPRQMNVTSFDFSMDAMPLRQSSTASIGRIKPELYKQKSVDAEEAREPVESCGKLSFSLRYDYEEQALVVRILKALDLPAKDFTGTSDPYVKIYLLPERKKKFQTRVHRKNLNPTFDEAFCFAVAYDELCNRKLHFSVYDFDRFTSHDMIGEVVVDNLFELSDLSREAVVWKDIHAATTESVDLGEIMYSLCY…	None	http://genomeportal.jgi-psf.org/cgi-bin/dispGeneModel?db=Takru4&id=552666	caab01000259.1	slight conflicts with JGI model, conserved motif upstream of C2A	syt10	5	ATGAACCGCCACCCCCCCGGCTCCTCTGGCGTGCAATGGCTTAAGAGAAGAGACATGAGTTTTCGGACGGAGGACAGCATCACCTTGTGCCAAAGGGCTCTCCAGATCGTTACGGAACTTTGTCTTACGGGGCACGTAGACCGGGAGAAATGTTCGGATATTTTCCCCTTGGAGAGCAATATACCAGGTAAAGGATACGCAGACATCTCTATCAGTCTCCTAGCAGTGGTGGTGGGTTTCTGTGGCCTCGCCCTTTTGGTAGTCTCTCTGTTTGTCTTTTGGAAGCTGTGTTGGCCCATTTGGAGGAGCAAAGCTCTGTCAGCCCACGTGGAAAATGGCCTCCGCGTGGGTTTTCCCGAAACGCTCCCGTCCAACTCCCTGTCGGCCGCGGGCTGCAAA…	MNRHPPGSSGVQWLKRRDMSFRTEDSITLCQRALQIVTELCLTGHVDREKCSDIFPLESNIPGKGYADISISLLAVVVGFCGLALLVVSLFVFWKLCWPIWRSKALSAHVENGLRVGFPETLPSNSLSAAGCKAGEVEKKYPLEAKANGRNSVKLREAAMKISQTSPDIPAEVQTALREKLKQQAKIQRQTTEPTSSSRHNSFRRHLPRQMNVTSVDFSMDAMPLRQSSTASIGRIKPELYKQKSVDAEDEAGESVESCGKLSFSLRYDYDEQALVVKILKALDLPAKDFTGTSDPYVKIYLLPERKKKFQTRVQRKNLNPTFDETFCFPAAYDELCNRKLHFSVYDFDRFTSHDMIGEVVVDNLFELSDLSREAVVWKDIHAATTESVDLGEIMYSLC…	None	caae01014731.1	conserved motif upstream of C2A	syt10	7	ATGAACCACCGCCTGCCCGCCTCCCCCGGCCTGCAATGGCTTAACAGGAGAGACATGAGTGTCCGGGCGGAGGACAGCATCTCCCTGTGCCAAAGGGCTCTCCGGATCATTACGGAACTTTGTCTCGCGGGGCAAGTGGACCAGGAGACGTGTTCGGATGTATTTCCCCTGGAGAGCAGCATTCCAGGTAAAGGACATGCAGACATCTCTATTAGTCTCCTTGCCGTGGTCGTGGGTTTCTGTGGCCTCGCCCTGTTGGTAGTCTCTCTCTTTGTCTTCTGGAAGCTGTGCTGGCCCGTCTGGAGGAGCAAGGCCCTGTCGGCCCACGCCGAAAGCGGCCCGCGGGCGGGTTTCCCCCCCGAGGCCCCTCCGCCCGGCTCCCCGCCGCGGGTCGGCGGG…	MNHRLPASPGLQWLNRRDMSVRAEDSISLCQRALRIITELCLAGQVDQETCSDVFPLESSIPGKGHADISISLLAVVVGFCGLALLVVSLFVFWKLCWPVWRSKALSAHAESGPRAGFPPEAPPPGSPPRVGGCEAAEPEKKRPPEAKANGRSTVKLLEAAMKISQTSPDIPAEVQTALREKLSQQAKIQRQTTEPTSSSRHNSFRRHLPRQMNVTSFDFSMDTVPLRQSSTVSIGRIKPELYKQKSVESEDGGKEPAETCGKLSFSLCYDHEEQALVVRILKALDLPAKDFTGTSDPYVKIYLLPERKKKYQTRVQRKNLNPMFDETFRFPVVYDEICSRKLHFSVYDFDRFTSHDMIGEVVVDNLFELSDLSREAVVWKDIHAATTESIDLGEIMYS…	dv014987 unspliced	aanh01009353.1, aanh01009354.1	conserved motif upstream of C2A	syt10	14	ATGAACCGCCGCCCTCCCGGCTCCTCTGGCGTGCAATGGCTTAACAGGAGAGACATGAAGCTCCGCACAGAGGACTTCACCGCGGAGCAGTGCCTGGACGCTATCGAAATCGTTTGGGAACTTTGCCGGGCGGACCATGTAAACCGGGACAAATGCAGGGATGTGTTTCCTCTGGGGAGCAGCATTCCAGGCAGAGGACACGCAGACATCTCAATCAGTCTCCTTGCGGTGGTGGTGGGTTTCTGTGGCCTCGCCCTGTTGGCAGTGTCTCTCTTTGTCTTTTGGAAGCTATGTTGGCCCATTTGGAGGAGCAAAGCGCTGCCGACCCACTGTGAGAATGGTCTGCACGTGGGCTTCGACGTGCCTCCGCCCAGATCCCCTCCCATTACTGAGTATAAA…	MNRRPPGSSGVQWLNRRDMKLRTEDFTAEQCLDAIEIVWELCRADHVNRDKCRDVFPLGSSIPGRGHADISISLLAVVVGFCGLALLAVSLFVFWKLCWPIWRSKALPTHCENGLHVGFDVPPPRSPPITEYKAAELEKKKPLEVKVNGRSSVKILEAAMKISQTSPDIPAEVQTALRERISPQPPRIQRQTTEPTSSSRHNSFRRHLPRQKNVTSVDFNMDVVPLRQSSTVSIGRIKPELYKQKSVDSEDESRGPVETCGKLSFSLRYDYEEQALVVKILKALDLPAKDFTGTSDPYVKIYLLPERKKKFQTRVHRKNLNPTFDETFCFPVAYDELCNRKLHFSVYDFDRFTSHDMIGEVVVDNLFELSDLSREAVVWKDIHAATMESVDLGEIMYSL…	None	baaf04051092.1, baaf04051091.1, baae01078512.1, baaf04051090.1	conserved motif upstream of C2A	syt9b	63	ATGCCTGCAGACAGAGAGGATGAGATTTGTGGAAAGGCGTTGGAGCTTCTGTCCGACCTGTGCTCGAGGGGAGAGGTGCACAATGAAAACTGCCTGGATTTCACTTACTATTTTCGCGATCTCGGGAGACCCAGATATTCGGACTCTGATGTGTCCGTGAGCCTGTTATCCCTCTTGGTGACCACATGTGGCTTGGCGCTGTTTGCCGTCTCCCTGTTCGTATCATGGAAGCTGTTCTGGGTACCATGGCGAGATCGCTTTTTGCCCAGCCTAAAGGACCAGCAGGGGGAGCAGCAGCCAGTCCTGGCTGAGGTGGAGGGCCTGGAGCGGGAATACAGCGAAGACTTCGAGAAAGATCCCAACGCTCCATTGGTGCTCCCAGAGTCAGCCATGAAGATC…	MPADREDEICGKALELLSDLCSRGEVHNENCLDFTYYFRDLGRPRYSDSDVSVSLLSLLVTTCGLALFAVSLFVSWKLFWVPWRDRFLPSLKDQQGEQQPVLAEVEGLEREYSEDFEKDPNAPLVLPESAMKISHTSPDIQLEAQTKAKELNHIHIARVQRQVTEPTSSVRHNSIRRQMNVSNPDFNMAQFQRQESITGPGLGRIKPELYKQRSVDTDDGRRADSCGRLHFIIKYDCDLEQLIVKIHRAQDLPAKDFTGTSDPYVKIYLLPDRKTKHQTKVHRKTLNPIFDEVFLFPVAYGELPTRKLHFSVYDFDRFSRHDVIGQVVVDNFLDLPDFPQETRLCRDILYVSADNVDLGDLMFSLCYLPTAGRLTITIIKARNLKAMDITGASDPYVKV…	bc080256,bc163971,eh435148,cn843841,cn506439,el649742,eh996173,cf999979,cf999263,eh461148,bi476755,bi476492,eb789876	bx294190.15	conserved motif upstream of C2A	syt17	35	ATGGCGTATATACAGCTGGAACCTATTAACGAGGGTTTTCTATCCAAAATCTCTGATTTGCTGCTGTGCCGATGGACGTGCAGAAATTGCTGTCAAAAGTGCTATGAATGCAGTTGCTGCCAGTCAAGTGAAGATGAAGTGGAAATCTTGGGGCCTTTCCCTGCACAGACGCCACCATGGCTGGTAAGCAATCGTAGTGAAGACAAGGAAGGTGATTCGGATAATACAACAAGTGAGCCTCCTGCAACCCCACAGGATACTTCCCCTGATAGGAGAAGGTCATCATCTGATACATCAAGATCTACATACAGTCTCACCAGGCGCATCTCAAGTTTAGAGTCAAGAAGGCCAAGCTCTCCGTTAATTGATATTAAACCCATAGAATTTGGTGCATTAGGA…	MAYIQLEPINEGFLSKISDLLLCRWTCRNCCQKCYECSCCQSSEDEVEILGPFPAQTPPWLVSNRSEDKEGDSDNTTSEPPATPQDTSPDRRRSSSDTSRSTYSLTRRISSLESRRPSSPLIDIKPIEFGALGAKKEIVQPTVLRKSYTPEDYFRKFEPRLYSLDSSNDDVDSLTDDEILTKYQLGMLHFSTQYDLLHNYLNVRVIEARDLPPPISYDGSRQDMAHSNPYVKICLLPDQKNSKQTGVKRKTQNPVFEERYTFEIQFLEAQRRTLLLTIVDFDKFSRHCVIGKVAMPLNEVDLVKGGHWWKAIIPSSQNEVELGELLLSLNYLPSAGRLNVDIIRAKQLLQTDMSQGSDPFVKIQLVHGLKLAKTKKTSCMRGTIDPFYNESFSFKVPQE…	bc136225,cx843484,el827427	http://genome.jgi-psf.org/cgi-bin/dispGeneModel?db=Xentr4&tid=528479	conserved motif upstream of C2A	syt15	16	nAACAGGTAGCTGCTGTAGTAGGTGGTGTGGTGGGAGGAATTCTTCTGCTGGTCCTTATTGGAATAGCTGTGTACCTCTTTTGGAAGAAAGTCTACCTCAAAGCTTCTTATGAAGAACTTATTGAATCTGCTTCCCCTGTCCGACAAGACACAGTTGTCACCCAACTATCTTCTTCACCTCATCCTCCAAAGGCAAGAACGAGAAGTGTCCCTTTTATCGTTCCACCAAAATTTAATAGACAAGCTTGGACTGAAATGATAAATGGAGAACATGTTCAGGAAGACAGTGATCTCTATATTACCCCGGATTCTGGGCCTCGATCCTCTTTCCATTCTTTAGCTGGAGCATACCTTGTAGGAACCATTAACCCAGAACTCTACAAGTTTCCTGAAGACAAG…	xQVAAVVGGVVGGILLLVLIGIAVYLFWKKVYLKASYEELIESASPVRQDTVVTQLSSSPHPPKARTRSVPFIVPPKFNRQAWTEMINGEHVQEDSDLYITPDSGPRSSFHSLAGAYLVGTINPELYKFPEDKSETDFPEGNIGRLWFSVEYEPESERLLVSLIKARKLQSPASSCNPFVKIYLLPDERRYLQSKTKRKNLNPQFEENFVFQVSSNTLHQRTLKFCVYHVDKQKKYILLGQVTFPLKNESLSGDGKVIVWRDLEADNLEVPSEHGDLQFSLSYNGYLGRLTVVVLRAKGLKFQKEKQAFDKCGVFVKVSLMKQNQFIKAKRTTAVVGLSDLLFNETLSFKVDQLELDTTSLSLSVLQDAEEGETYSLGRVVIGPFMYTRGKELEHWNEM…	fg792630,fg728645,fg728693,fg792677
		syt11	5	ATGGCGGACATGATCGAACTGGGACCCACCTACGCCATGTCTCCAGTTCTGGCGGGCTTCCTGGGAGCTGGTGTCCTGGTCCTGGTTGTGGCGGTTTTAGTTCTGCTCTGGTCTTTCTGTCAGCGCCGTTACATGCGTCTCTCTGGGCGTCACAAGTTGCATGGTGACCGTTACTGTGATGCTGAAGACCCTCCCTACAAGTTCATCCACATGCTGAAAGGCATTAGCATTTACCCAGAATCCCTCAGTAGCAGCAAGAGGATCGTCCGCGGCGCCAGACGAGCCGAGCACTCCGACCGTGGTGCCACTACAGGAAGAGGCATGGTTCTGGTGGATGCTGAGAACAACATCCTGGATGTTCCAGGTCAGCTACAGATGAGCCACCTGATTCCTCCGGCT…	MADMIELGPTYAMSPVLAGFLGAGVLVLVVAVLVLLWSFCQRRYMRLSGRHKLHGDRYCDAEDPPYKFIHMLKGISIYPESLSSSKRIVRGARRAEHSDRGATTGRGMVLVDAENNILDVPGQLQMSHLIPPANSGPQGRLERALPVRTDYCCLDSSSGGSSQTNSKTPSPFTPASSEPEPEPERSLGTLSLTVDYNFPKKALVVTIVGARGLPAMDEQVSSSDPYVKMTILPEKKHRVKTRVLRKTLNPLFDETFTFYGVAYSSLPDLTLHFLVLSFDRFSRDDVIGESVVPLKGVDPSTGRVHISQQITKRNMQCDSRGELLVSLSYQPVSHRLSVVVLKARHLPKMDMTGLSANPYVKVNIFYGRKRIAKKKTHVKKCTLNPVFNESFIYDIPPEL…	None	http://genomeportal.jgi-psf.org/cgi-bin/dispGeneModel?db=Takru4&id=739367	caab01003939.1, caab01008425.1	genome sequence at NCBI is incomplete but JGI model is complete and agrees	syt11	3	ATGGCGGAAATGATCGAACTGGGACCCACCTACGCCATGTCTCCGGTTCTGGCGGGCTTCCTGGGCGCCGGGGCGCTGGTCCTGCTGGTGGCGGTTCTGGTGTTGCTCTGGTCGTTTTGCCAGCGCCGTTACCTGCACCTGTCGGGGCGTCGCAAGCTGCACGGGGACCGCTACTGCGACGCTGAAGAGCCTCCCTACAAGTTCATCCACATGCTGAAAGGCATCAGCATCTACCCAGAGTCCCTCAGCAGCAGCAAGAGGATCGTCCGCGGCGCTCGGCGAGCCCAGCACGGCGAGCGCGGGGCTGCAGGGAGGGGCATGGTGCTGGTGGACGCGGAGAACAACATCCTGGACGTTCCCGGTCAGCTGCAGATGAGCCACCTGCTCCCCCCGGCTGGA…	MAEMIELGPTYAMSPVLAGFLGAGALVLLVAVLVLLWSFCQRRYLHLSGRRKLHGDRYCDAEEPPYKFIHMLKGISIYPESLSSSKRIVRGARRAQHGERGAAGRGMVLVDAENNILDVPGQLQMSHLLPPAGAGPAGRLERGLPVRSDYCCLDSSSAGSSQTGSKTPSPFTPASLQPEPEPSLGTLSLTVDYNFPKKALVVTIVGARGLPAVDEQVSSSDPYVKMTILPEKKHRVKTRVLRKTLDPLFDETFTFYGVAYSALPELTLHFLVLSFDRFSRDDVIGEAVVPLKGVDPSTGRVHLSQQISKRNMQCDSRGELLVSLSYQPVSHRLSVVVLKARHLPKMDMTGLSANPYVKVNVFYGRKRIAKKKTHVKKCTLNPVFNESFIYDIPPELLAE…	None	caae01014703.1		syt11	4	ATGGCGGATGTCATCGAGCTCGGACCGGCCTACGCCATGTCTCCGGTCCTGGCGGGCTTCCTGGGAGCTGGGGTTCTGGTTCTGGTGGTGGTGGTTCTGGTTCTGCTCTGGTCCTTCTGTCAACGGCGTTACCTTCGCGTCTCTGGACGCTACAAGCTGCACGGCGACCGTTACTGCGACTCCGAAGACCCCCCTTACAAGTTCATCCACATGTTGAAGGGCATCAGCATTTACCCAGAATCCCTCAGCAGCAGCAAGAGGATCGTCCGAGGCATCCGGCGCGCGGACCGGTCCAAACGTGACGGCGAGCGCGGCTTCCCAACAGCTGGCGCGGGGAGGGGCCTGGTGCTGGTGGACGCCGAGAACAACATCCTGGACGTCCCGGGTCAGCTCCAAATG…	MADVIELGPAYAMSPVLAGFLGAGVLVLVVVVLVLLWSFCQRRYLRVSGRYKLHGDRYCDSEDPPYKFIHMLKGISIYPESLSSSKRIVRGIRRADRSKRDGERGFPTAGAGRGLVLVDAENNILDVPGQLQMSHLVPPAGPGPAHGAGRTERALPVRADYCCLDSSSAGSSQTSSKTASPFTPAPSEPEPDPSLGTVSLTVDYNFPKKALVVTIVGARGLPAMDEQAGSSDPYVKMTILPEKKHRVKTRVLRKTLDPLFDETFTFYGVAYSSLPELTLHFLVLSFDRFARDDVVGEAVVPLKGVDPSTGRVHLSQQISKRNMQCETRGELLASLSYQPVSHRLSVVVLKARHLPKMDITGLSANPYVKVNVFYGRKRIAKKKTHVKKCTLNPVFNESF…	dw612944,dn694187,dt991137,dn694716,dn685090,cd495233	aanh01013270.1		syt11	10	ATGGCGGACATGGTGGAGCTGGGACCCGCCTACGCCATGTCTCCAGTGCTGGCGGGCTTCCTGGGAGCCGGGGTTCTGGTTCTGGTCATGGTGGTTCTGGTTCTGCTCTGGTCGTTCTGCCAGCGCCGTTACCTCCGCATCAGTGGCCGCTACAAGCTGCACGGCGACCGCTACTGCGACGCCGAGGACCCCCCCTACAAGTTCATCCACATGCTGAAGGGGATCAGCATTTACCCAGAATCCCTCAGCGGCAGCAAGAGGATCGTCCGCGGCGTCCGGCGCGCCGACCGCTCTGACGCTGACGGAGAGAGAGGCGGTGCCGCCGGCCCGGCGGGGAGGGGCATGGTGTTGGTGGACGCAGAGAACAACATCCTGGACGTCCCGGGGCAGCTGCAGATG…	MADMVELGPAYAMSPVLAGFLGAGVLVLVMVVLVLLWSFCQRRYLRISGRYKLHGDRYCDAEDPPYKFIHMLKGISIYPESLSGSKRIVRGVRRADRSDADGERGGAAGPAGRGMVLVDAENNILDVPGQLQMSHLVPPAGAAAPQGQGRMERALPVRADYCCLDSSSASSSQTSSKTASPFTPAGAEPEPNLGSISLAVDYNFPKKALVVTIVGARGLPAMDEQAGSSDPYVKMTILPEXXXXXPYVKVNVFYGRKRIAKKKTHVKKCTLNPVFNESFIYDIPPELLPEISVEFLVVDFDRTTKNEVLGRLLLGLHSPSPSGASHWREVCENPRRQISKWHNLSEY	am299324,am310722,dk000503,am340983,dk191176,dk021928,au169894,dk091371	baaf04092532.1, baae01343461.1, baaf04092534.1	gaps in genome sequence, partly covered by ests	syt10	17	ATGAACTCTCGCCCTCACGCATCGTCCAACATACAATGGATTAACAGGAAAGACATGAATGTCCGCACAGAGGACGGCATCAGCCTGTGCCAAAGGGCTCTCCAAATAGTGACAGAGCTGTGCCTCGCCGGGCACGTCGACCGGGAGAAATGCGCGGATATATTTCCACTGGAGAGCAACATACCAGGTAAAGGAAGTTCAGACATCTCTGTAAGTCTTCTAGCTGTGGTCGTAGGTTTCTGTGGGCTCGCCCTTTTGGTAGTCTCTCTCTTTGTCTTTTGGAAGCTGTGCTGGCCCATTTGGAGAAGCAAGGCGTTCACGTCCAATGCTGACAGCTGTCCGCCGGGGGTGCTGCTCGAGGCCCCCCCTGCACCACCTCCGGTGTCTCGTTCTGTTTCT…	MNSRPHASSNIQWINRKDMNVRTEDGISLCQRALQIVTELCLAGHVDREKCADIFPLESNIPGKGSSDISVSLLAVVVGFCGLALLVVSLFVFWKLCWPIWRSKAFTSNADSCPPGVLLEAPPAPPPVSRSVSPYAEAKAVGVAGRQPLQIQHEDEEDKKWKVPEVKVNGRSSVKILEAAMKISQTSPDIPAEVQQALRDRLSKQAKIQRQTTEPTSSSRHNSFRRHLPRQMNVTSVDFTMDTLPVRQSSAVSIGRIKPELYKQKSVDSEEGTKEPVETCGKLSFALSYDYEEQALVVRILKALDLPAKDFTGTSDPYVKIYLLPERKKKFQTRVHRKTLNPTFDEDFRFPVEYSELCNRKLHFSVYDFDRFTSHDMIGEVVVDNLFELSDLSREAVVW…	None	bx323015.6		syt18	8	nTTTACTTGCAGGTACTTCTGGGAGCTGCCTTGGCACTTTTTTGTTTCTGCCTTTTGCTTGGATGTGCCATCTGTTGGCAACAAAGAAGCAGAAGCCAGTCTATACAAAGCCTTGATGATACAGACAAGGAGCTGGCAGAAATCTCAGTCAGATCTGCTGCGGTTCCAATACCAACTAGCTACCAAGAAATAGATGACATGGATGAGGACTTCATTGCACAAAGTGGTGACAATGTGGAGGATGCACCAATCAGAAGCATACATTCTAGACCTTCTCGTCACGGTTTACACCGTATTTCATCAAAGACAAAACGCATTCTACATCGGCGTAGCACATTAGCAGTGGACTATTCTCAAGAAGGTGACAGTGTCAAACTTGTGAGGATGTCTGCCTCCCGC…	xYLQVLLGAALALFCFCLLLGCAICWQQRSRSQSIQSLDDTDKELAEISVRSAAVPIPTSYQEIDDMDEDFIAQSGDNVEDAPIRSIHSRPSRHGLHRISSKTKRILHRRSTLAVDYSQEGDSVKLVRMSASRTDPSGLSKTKHKSHPFLHFTLHYSVEEETLTVTVTGLSNLPKKFRHKRQSLVRVYLMPGFIEPLPAQNEGPEQGQKFLFCKYSSEQLKELTLRLTVFAQEKQSLKERFIGEVLFPGPEIDWNSQGSCVYTKELSGIKAKLKKSMSTTDVISPTTAQPKSLGQIFILLQYQCSANRIKVMVQKAENLSKRARIHGPADHFVSIRLIKENVVKERKETRTVTGSSPVWNAPFLFDTPVEALEEDTIALEFVVMQGRAYNRARTLGRVR…	cr444172	http://genome.jgi-psf.org/cgi-bin/dispGeneModel?db=Xentr4&id=528494	N-term unidentified, only one C2 domain	syt16	62	var1nTTACACCTGAAGCAATTGGATTCCTCTCTGCTGTTGGTGTCTTCATTGTCCTCCTTGGAGTCCTCTTTCTCTTCATCAACAAGAAGCTCTGTTTTGAGAAGATCGGAGGTCTTCCCTGCTTGGAACAACCAGGGAAGCGTAGGCGCGACAAAGAGAAATCTGGCGTGCGGGAGGGACTTGTGAACAGCTATGGGGAGGATGAAGACCTAACAACATCCTCAGACAGCGATGATGAAGTGATCAAGCAGTTCGAGATCTCTGTTTCACGTTCGCAAAGCTTTCGTTCAGGAGTTTCTGAGAAAGGAACCCAAGCAGGATTGGAGCGGAGGCCAAAATTTAACCGTTTGCTGTCTAATCACGAAGAGTACAGTTCTGAGATCTCTGAATGTGAAGG…	var1xTPEAIGFLSAVGVFIVLLGVLFLFINKKLCFEKIGGLPCLEQPGKRRRDKEKSGVREGLVNSYGEDEDLTTSSDSDDEVIKQFEISVSRSQSFRSGVSEKGTQAGLERRPKFNRLLSNHEEYSSEISECEGILIRNVLRTGKREMVYLDGFSQLSYQDNLSYHEDDRLSFDSRTASESRGSGQTKDPEMEVGAKPSLRRQETEGSLEMETAFSNQGFEMNDATDSSSAWTPEEHEGANVLPAHPSPREPICKCGDLDIIFDYRPSTQKLLVTVLEAKDIPDKDRSGVSTWQVHVVLMPSKKQRGKTSVQRGPSPAFKDKVTFTKLSPEELSHYAIRFRLYSVRKMIKERMMGEQLFYLSNLNQEGEMKVTLVLEPRSNLCSGGSQISLSAISHS…	fg662372,fg662420
		syt12	4	ATGTCCTCGCCTCAAAGTGGGGATATATCGGGCTACCATCTGAGCGTGGTGCGGAACCCACCTGGCTGGGAGGTCGGCATCTACCTGGCAGGTTTCTTTGTGCTGCTGGCCGTGGCGGGGCTCAACATCTGGAAGCTGTGGAAATCTGGAACGTTCCCCACGCCGTCCCCATTCCCCAACTTTGACTATCGCTACCTACAAGAAAAATATGGGACTTCCTTCTCAGAAGTCAGACAGAAGCGAGTCGCTGCCAACAACCATCGGCGAACCTCCGCCACGTCCAGCCGCAAGCCGAGCCTGGCCCTGTGCGACACTCCGGACGCTTTCAGGGACCTGGGTCACCTGGAGCTGATGAGCAGGGAGCTGGACCCCACCGGGATGGCTCAGCTTAACCGCTCT…	MSSPQSGDISGYHLSVVRNPPGWEVGIYLAGFFVLLAVAGLNIWKLWKSGTFPTPSPFPNFDYRYLQEKYGTSFSEVRQKRVAANNHRRTSATSSRKPSLALCDTPDAFRDLGHLELMSRELDPTGMAQLNRSISTDSLSSISSIANNFGHDFTVGQLEVTLEFEPSRHPNQGTGLLHMTLHQGKDLLEKEEGDFPGCFIRVSLGPEEINIGVTRVQTNAFTVIFDEHYTIPMDLSALEEYTLRFAAFGIDADERNISAGIADLKLSDLDLTVRPFNAWLYLQDVNKAVDAVGEILLSLSYLPTAERLTVVVAKCKNLVWTDSKTTADPFVKVYLLQDGKKISKKKTSTKRDDTNPIFNEAMIFSVPSNVLQELSLRVTVAETTEDGRGENLGHVIIGP…	None	http://genomeportal.jgi-psf.org/cgi-bin/dispGeneModel?db=Takru4&id=598571	caab01001283.1	JGI model lacks 18 aa at N-term	syt12	4	ATGTCCTCGCCTCAGAGTGGGGATATATCAGGCTACCATCTGAGCGTGGTGCGGAACCCGCCTGGCTGGGAGGTGGGCATCTACCTGGCTGGTTTCTTCGTGCTGCTGGCTGTGGCTGGACTCAACATCTGGAAGCTGTGGAAATCCGGAAGGTTCCCCACACCGTCGCCTTTCCCCAACTTCGACTATCGATACCTACAAGAAAAATATGGGACGTCCTTTTCAGAAGTCCGACAGAAGCGAGTGGCTGCCAACAACCATCGGCGAACCTCCACCACATCCAGCCGCAAACCCAGCCTGGCCCTGTGCGACACTCCGGACGGTTTCAGGGATCTGGGTCACCTGGAGCTGATGAGCAGGGAGCTGGATCCCACCGGGGCGGCCCAGCTTAACCGCTCC…	MSSPQSGDISGYHLSVVRNPPGWEVGIYLAGFFVLLAVAGLNIWKLWKSGRFPTPSPFPNFDYRYLQEKYGTSFSEVRQKRVAANNHRRTSTTSSRKPSLALCDTPDGFRDLGHLELMSRELDPTGAAQLNRSISTDSLSSISSIANNFGHDFTVGQLEVTLEFEPFRHRGQGAGLLHVTLHQGKDLLEKEEGDFPGCFIRVSLGPEEINVGVTRVQTNAFTVMFDEHYTVPVDLSTLEEYSLRFAAFGIDADERNISAGIADLKLSDLDLTIRPFNAWLYLQDVNKAVDAVGEILLSLSYLPTAERLTVVVAKCKNLVWTDSKTTADPFVKVYLLQDGRKISKKKTSTKRDDTNPIFNEAMIFSVPSNVLQELSLRVTVAETTDDGRGENLGHVIIGP…	None	caae01012080.1		syt12	10	ATGTCCTCCGCGCTAAGTGAGGACGTCTCCGGCTACCATCTGAGTGTGGTGCGTAACCCCCCCGGCTGGGAGGTGGGAATCTACCTGGTGGGCTTCTTCGTGCTGCTGTGCGTGGCCGGGATCAACATCTGGAAGTTGTGGAAATCCGGAACATTCCCTGCGCCGTCGCCCTTCCCCAACTTTGACTATCGGTATCTCCAAGAAAAATATGGAACCTCGTTCTCAGAAGTCAGACAAAAGCGAGTGGCTGCCAACAACCACCGGCGGACCTCCACCACCTCCAGCCGCAAACCCAGCCTGGCTCTGGGCGACACCCCGGACTGCTTCCGGGATCTGGGCCACCTAGAGCTGATGAGCAGGGAGCTGGACCCAACTGGCGTGGCCCAGCTCAACCGCTCC…	MSSALSEDVSGYHLSVVRNPPGWEVGIYLVGFFVLLCVAGINIWKLWKSGTFPAPSPFPNFDYRYLQEKYGTSFSEVRQKRVAANNHRRTSTTSSRKPSLALGDTPDCFRDLGHLELMSRELDPTGVAQLNRSVSTDSLSSISSIANNFGHDFTVGQLEVTLEFEPSRHAGQGPGLLHIALHQGKDLLEREEGDFPGCFIRVSLGPDEISVGVTRIQTNAYTVLFDERFSIPMDASLLEEYSLRCAAFGIDADERNISAGVADLKLSDLDLTVRPFNAWLYLQDVNKAVDAVGEILLSLSYLPTAERLTVVVAKCKNLVWTNSKNTADPFVKVYLLQDGRKISKKKTSTKRDDTNPIFNEAMIFSVPSLVLQELSLRVTVAEATDDGRGENLGHVIIGP…	dt958148,dw673925,dt958149,dv012140,dv012141,dw623653	aanh01001394.1		syt12	13	ATGTCCTCAGCTCAAAGTGGGGATATATCGAGCTACCAACTGAGTGTGGTGCGAAACCCTCCAGGCTGGGAGGTGGGAATCTACCTCGTGGGTTTCCTCGTCCTGCTGGGTGCAGCCGGCTTGAACATCTGGAAGTTGTGGAAGTCTGGGACCTTCCCCGCGCCGTCTCCGTTCCCTAACTTTGACTATCGATATCTGCAGGAAAAGTATGGAACGTCCTTCTCAGAAGTCAGACAGAAGCGAGTGGCTGCCAGCAACCACCGCCGTACCTCCACCACCTCTAGCCGTAAGCCCAGCCTGGCATTGGGTGATGCCCCAGATGCCTTCAGAGACCTGGGCCACCTGGAGCTGATGAGCAGGGAGCTGGATGCCACGGGCTTGGCTCAACTCAACCGATCC…	MSSAQSGDISSYQLSVVRNPPGWEVGIYLVGFLVLLGAAGLNIWKLWKSGTFPAPSPFPNFDYRYLQEKYGTSFSEVRQKRVAASNHRRTSTTSSRKPSLALGDAPDAFRDLGHLELMSRELDATGLAQLNRSVSTDSLSSISSIAHNFGHDFTVGQLEVTLEFEPSRQPGHGPGLLHISLHQGKDLLEKEEGDFPGCFIRVSLGPEELSVGVTRVQTNAFTVIFDERFSVPMDLSSLEEYSLRFAAFGIDSDERNISAGVAELKLLDLDLTIRPFNAWLYLQDVNKAVDAVGEILLSLSYLPTAERLTVVVAKCKNLVWTNEKNTADPFVKVYLLQDGRKISKKKTSTKRDDTNPIFNEAMIFSVPSLVLQELSLRVTVAEATDDGRGENLGHVIIGP…	au168970,dk000997,dk103166,au168989	baaf04094771.1		syt11a	49	ATGGCTGAGATGACCAATTTAAAACCAACCTATGATGTGTCCCCAGTGCTTGCAGGTTTTCTGGGTGCAGGGGTCTTGGTTGTGTCCGTGACAGTGGCTGTTTTCCTGTGGACATGCTGTCAGAGGCGATATCGTCAAATGACAGGTGCGTACAAGCTGACCAGTGGCCCCTACGACCCCCCCGTCGACCCCCCCTACAAGTTCATCCACATGCTCAAAGGCATCAGCATCTACCCTGAAACCCTCAGCAACAGCAAGAAGATTGTGCGGGTGGGACGTCGCTCTGCATCGAACTCCTTGTTGAGAGAATGGGGTCGCGGATCTCGAAACGGTGACGTGCTGCTTGTGGATGCAGACCCTGAATGTGGTACCACACACCTACAAATGAACCACCTGGTC…	MAEMTNLKPTYDVSPVLAGFLGAGVLVVSVTVAVFLWTCCQRRYRQMTGAYKLTSGPYDPPVDPPYKFIHMLKGISIYPETLSNSKKIVRVGRRSASNSLLREWGRGSRNGDVLLVDADPECGTTHLQMNHLVPPVGPPRLERALPIRADYCCMESSSGSSSEAHSKTASPYSLNSPSLGTLSLAIDYNFPKKALVVTIIGAQGLPAVDEQAGSSDPYVKMTILPEKKHRVKTRVLRKTLEPVFDETFTFYGVPYSSLPELTLHFLVLSFDRFARDDVIGEAVVPLEGVDPSTGRAHITQQISKRNTQCESRGELLVSLSYHPVTHRLNVVVLKAKHLPTMDITGLSGNPYVKVNVFYGRKRIAKKKTHVKKCTLNPVFNESFIYDVPAELMPDISVEF…	bc165339,bc097077,bc044424,eh444866,eb943491,bf937960,ai878251,eh470742,ck697146,aw423100,aw343842 etc.	bx548249.13		syt19	9	ATGCTGCAAATTGCCCTCGCTTCGTTCCAGATATTTCTCCCCTTTTCCAATTCAGTTAAATACATTCTTCTGGGGGTGGCAATATTCTTGTTCCTGGTGGCAATCTTCCTTTTAGTCTACAACCTTTACAAGTACCTAAGATATAAATCATCTGTTGCTAGAAATGAAAAGACATACCTTGATGGAACATATGTTGAGAAGAAAACTACGAGCAACATCCTACTGAAAAGTGTAGCTCCAACCTTTCTAGAGATAACCAGAAAAGAACAAGACTCAAAGATTCAACTAATGAGAAAGGAAATGGAAAAGTTGGAAGAGCGTCTTACTCCTTCACCTCCCAGTACAGAAAGTTTGGATGATTTGGATTCTAACCCTCCACTTATGCCTAGAGGGAAACTA…	MLQIALASFQIFLPFSNSVKYILLGVAIFLFLVAIFLLVYNLYKYLRYKSSVARNEKTYLDGTYVEKKTTSNILLKSVAPTFLEITRKEQDSKIQLMRKEMEKLEERLTPSPPSTESLDDLDSNPPLMPRGKLKLSLYYDKKKMALLINVIEATDLPAHSHDPFVRIKVFSKADDPHSSVQTIIHEWDTKVVKNSRNPVFVESFTCTLKESQLLSTSLKFEVKDFDKYSRHTLIGETRATLQGLKTSKTLELYEDLQEKTKDAIGEVLISLKCLPTAQKIEVGILKFKTSSLSTISERDVYARIDVFTNQHKQKHQKSSLRAKSKVTVFNETFLFGLPDPGKTHCLILVSLYETIASGRKLIGQTSLGNQNTKAEDGHWELMMQTLRQPVAKWHPLFI	dt408165,dr879122,dr880518,cx384343,cx453206,cr585365,cx399924,es677977,al790175,bx691242,cf220160,bx719874,cx323034,al800782	http://genome.jgi-psf.org/cgi-bin/dispGeneModel?db=Xentr4&id=294660		syt17	14	GGCCTTTTGTCTAGAATCTCCGATCTCTTACTGTGCAGATGGACTTGCCGGAATTGTTGCCAGAAGTGTTATGACTGCAGCTGTTGCCAGTCAAACGAAGACGAAGTGGAAATCCTGGGGCCTTTTCCGGGCCAGACGCCTCCCTGgttGATAAGCAACAGAAGTGAGGACAAAGATGGCGACTCTGACAACACAACGGCAAGCGAACCTCCTGCGACACCTCAGGAAGCTTCACCAGATAGAAGACGATCCTCTTCGGATACGTCCCGATCCACTTACAGCCTGACAAGAAGGATTTCAAGCCTTGAGGTGAGGCGGCCGAGTTCTCCCCTCGTGGACATCAAACCGATGGAGTTTGGGATTTTAGGAGCCAAGAAAGAAGTCGTCCAGCCCAGCGTC…	GLLSRISDLLLCRWTCRNCCQKCYDCSCCQSNEDEVEILGPFPGQTPPWLISNRSEDKDGDSDNTTASEPPATPQEASPDRRRSSSDTSRSTYSLTRRISSLEVRRPSSPLVDIKPMEFGILGAKKEVVQPSVLRKSYAPDDYFRKFEPRLYSLDSNSDDMDSLTDEEMVAKYQLGMLHFSAQYDLLHNYLIVRVIEAKDLPPPISYDGSRQDMAHSNPYVKICLLPDQKNSKQTGVKRKTQNPVFEERYTFEIPFLEAQRRTLLLNIVDFDKFSRHCVIGKVSMPLSDVDLVKGGHWWKALIPSSQNEVELGELLLSLNYLPSAGRLNVDIIRAKQLLQTDMSQGSDPFVKIQLVHGLKLAKTKKTSCMKATIDPFYNESFSFKVPQEELENASLVFT…	None
		syt14a	6	nTCTCTCCGGAGGTGTTGGGCTTTCTGACGGCCATTGGACTCTTCATCATGCTCATGACCCTGCTGTTCTGGTTCCTTAATAACAAGTTAGCTCTGGAAAACCCAGCGAGCCTCCAGTGCCTTGATGACTTCAGGAAAAAGGCAGCATTGCCAGACAAGGTCTACTCTGACGCTGACCTGCAGGGCTCATCATCAGACAGCGAGgatgaaCTGATGGGTCAGTATCAGGAAGCGGTCACTCGTTCCCNNNNNNNNNNNGGAGGAGCCAAAGCAGCTGCTCATCCTAAACCCACAGGAGTTTTTAGGTGGGGGGGCCGACAGAAATACAGCCGTCTGACTGCCGACCACGGCGGCTACAGCAGCGAGGCCTCAGCCGATGATGCCACCTGCATCCAGAGG…	xSPEVLGFLTAIGLFIMLMTLLFWFLNNKLALENPASLQCLDDFRKKAALPDKVYSDADLQGSSSDSEDELMGQYQEAVTRSXXXXGGAKAAAHPKPTGVFRWGGRQKYSRLTADHGGYSSEASADDATCIQRMRRTPPLDELQPPPYQDENGSPRMSCTLSDLGDAKCDLSHTSGSPHLSFSKCPSEGSDDHESYFNKGYEEDVPSDSTAVLSPEDMSAGGSAAQLPKGYEADPVAKYGTLDVVFDFVSEEQQLSVTIMAVADLPALKRTGSDSWQVHLVLLPTKKQRAKTGIQRGPCPIFTETFHFSQVESEMIDNYAIRFRLYSLRRMKKEKVFGEKVFYLTKFNLQGKMSMPVMLEPCCALPAGGSQVSLSDITCSESASSFQSVNQTSTPEILV…	None	http://genomeportal.jgi-psf.org/cgi-bin/dispGeneModel?db=Takru4&id=558484	caab01010285.1, caab01005128.1	N-term unidentified plus internal gap, JGI model incomplete	syt14a	12	nGTGGAGAGCGAAACTGCGGCGTTCACGAGCTCATCTGCGTCAGAAAAGTCTCTCCGGAGGTGTTGGGCTTCCTGACTGCCATCGGACTCTTCATCATCCTCATGACCCTGCTGTTCTGGTACCTTAACAACAAGTTGGCTCTGGAGAACCCGGGGAGCCTTCAGTGCCTTGATGACTTCAGGAAAAAGGCCGAGTCTCCGGACAAGGCCTACTCTGACGCTGACCCGCAGGCCTCTTCATCAGACAGCGAGGATGAACTGATGGGTCAGTATCAGGAAGCGGTCACTCGTTCCCAAGGCCTCCGGGGAGGAGCCAAAGCAGCCGCTCATCCTAAACGCACAGGAGGTTTTAGGTGGGACAGCCGCCCCAAGTACAGCCGCCTGACTGCTGATTACGAT…	xGERNCGVHELICVRKVSPEVLGFLTAIGLFIILMTLLFWYLNNKLALENPGSLQCLDDFRKKAESPDKAYSDADPQASSSDSEDELMGQYQEAVTRSQGLRGGAKAAAHPKRTGGFRWDSRPKYSRLTADYDGYSSEASADDANCIQRMRRTPPLDELQPPPYQDENGSPRMSCTLSDLGDAKCDLSHTSGSPHLSFSKCPSEGSDDHETESYFNKGYEEDVPSDSTAVLSPEDVSAGGSAALLPKGFEPDTVAKYGTLDVVFDFASDDQQLSVTIMAVTDLPALKRTGGISWQVHVVLLPTKKQRAKTGIQRGPCPIFTETFHFSHVESEMIDNYAVRFRLYSMRRMKKEKVFGEKVFYLTKLNLQGKMSMPVMLDPCCALPGGESQGSLSDMTCSE…	None	caae01014571.1	N-term unidentified	syt14a	17	nnGTGGCGAGCGTAACTGTGGAGTGCATGAGCTGATCTGCGTCAGAAAAGTCTCTCCAGAGGTGCTGGGGTTTCTGACCGCCATCGGACTCTTCATCATCCTCGTCACCCTCCTGTTCTGGTACCTCAACAGCAAGTTGGCTCTGGAGAGCCCGGCGAGCCTTCAGTGCCTCGATGACTTCAGGAAGAAAAACGAGCCGCAAGGCAAGGCCTACGCCGACGCCGACCTGCGGGACTCGTCGTCGGACAGCGAGGACGAGCTGATGGGTCAGTATCAGGAGGCGGTCAGCCGCTCACAGGGCCTGCGGGGAGGAGCCAAGGCGCCCGCCAACGCCAAGCAGGCGGGGGGCTTCCGCTGGGAGAGCCGTCCGAAGTACAGCCCCCTGACCGCCGACTACAA…	xGERNCGVHELICVRKVSPEVLGFLTAIGLFIILVTLLFWYLNSKLALESPASLQCLDDFRKKNEPQGKAYADADLRDSSSDSEDELMGQYQEAVSRSQGLRGGAKAPANAKQAGGFRWESRPKYSPLTADYNGYSSDASADAAIQSQRMRRTPPLDELQPPPYQDENGSPRMSCTLSDLGDAKCDLSYTSGSPRLSFGKCPSECSDGPESYLNKGYEEDVPSDSTAVLSPENMSARGSAARLPKGYDPDALAKHGTLDAVFDYDSEDQQLAVTIMAVSDLPAAKRTGNISWQVHLVLLPTKKQRAKTGIARGPCPIFTETFHFSHVESELIGNYAVRFRLYSVRRMKKEKVLGEKVFYLTKLNLQGKVSVPVMLDPCCALPGGESQVSLSDTTCSESA…	dn731916	aanh01004104.1, aanh01004105.1	N-term unidentified	syt14a	29	nGTGGCGACCGTAACTGTGGACTACATGAGCTGATCTGCGTCAGAAAAGTTTCTCCAGAGGTTCTGGGGTTTCTGACTGCCATTGGACTCTTCATCATCCTCATGACCCTTCTCTTCTGGTACCTCAATAATAAGTTGGCGCTTGAAAACCTGGGGAGCCTTCAGTGCCTTGATGACTTCAGGAAAAGCACAGAGTTGCAGGAGGAAGTTGCATCAGGCAGCGAAGAAGAAAAAGACCCCGAGGCGGCGACTCCGGAGAACCTGGCGTTTGCGTGGAGCGGCAGAAGCAAACAGTCCAGTGAGCCGGACGGCTTCAGCAGTGAGGCCTCCAGCGAACAGGCAAACTGTATCCAGAGGATGAGACGCACCCCACCGCTGGATGAGCTTCAGCCGCCTCCA…	xGDRNCGLHELICVRKVSPEVLGFLTAIGLFIILMTLLFWYLNNKLALENLGSLQCLDDFRKSTELQEEVASGSEEEKDPEAATPENLAFAWSGRSKQSSEPDGFSSEASSEQANCIQRMRRTPPLDELQPPPYDDENGSPRMSCTLSDLGDAKCDMSQSGSGSPHLSFGKYPSDGSEGHETESYLNKGYEEDIPSDSTAVLSPEDMSARGSAALLLKGYEPDPVAKFGTLDIVFDYDSEEQQLAVTIMAVTDLPTVKRTANISWQVHLVLLPTKKQRAKTGVQRGPCPIFTETFRFSHVESEMISNYAIRFRLYSMRRMKKEKVFGEKVFYLTKLNLQGKMSVPVILDPCCPIPGGESQVSLSDMTCSESASSFQSVSQASTPEILVGLVYNATTGRL…	None	baaf04103374.1, baaf04103377.1, baae01113277.1, baaf04103378.1, baaf04103379.1	N-term unidentified	syt11b	13	ATGGCTGAGATGACCGAAATCGGCGCGGCGTACGACATGTCTCCAGTGCTGGCAGGGTTTATCGGTGCTGGCGTGTTGGTCGTTGCAGTCTTTGCGTTAATCTACCTGTGGACTTGCTGTCAGAAACATTACAACAGGACCAACTACAAGCTCCATGGCATCCAGTCGGAACACAGCGATCCTCTCACAGACCCTCCGTACAAATTTATCCACATGCTGAAAGGGATGAGCATCTATCCTGATGCACTTACCAACAGCAAGAGAATAATTCGAGTGGCACGTGAAGCCAGAGCTCAAACCTCTGACCGAGTACAAGGCAGCAAGGGCCGCCCAGTGGTGCTGGTGAATATGGATTCGGCAGCAGAAAGTGGCTTGCTTGGGGAAAAGCAGATGAGGCTT…	MAEMTEIGAAYDMSPVLAGFIGAGVLVVAVFALIYLWTCCQKHYNRTNYKLHGIQSEHSDPLTDPPYKFIHMLKGMSIYPDALTNSKRIIRVAREARAQTSDRVQGSKGRPVVLVNMDSAAESGLLGEKQMRLEESGHEVSRLERELPVRADYCCLDSSSASSSQTSSTTVSSTATPFTPADEPSRGDLSIAIDYNFPKKALVVTILEARGLPAVEGQTGSADPYVKMTILPEKKHRVKTRVLRKTLEPAFDETFTFYGVPYSSLSDLTLHFLVLSFDRFSRDDVIGEAMVPLAGVDPSTGRVHITQQITKRNMQCVSHGELLVSLSYQPVSHRLSVVVLKAKHLPKLDITGLSANPYVKLNVFYGHKRIAKKKTHVKKCTLNPVFNESFIYDVPAELL…	bc150364,eh436152,eb951645,al925135,co916557,al911940,eb780716,eb848782,eb774276,al911941,eb781256	cr854916.10		esyt1	50	ATGTCTGATACAGAAAGACAATCCATACCTGTTCCCACCTCTGGGTCCGACCTGGTGCCCCTTTTACTGTCTATGGGAAAGAAGCTGTTGCTTCTGTTGCCCATATATTTGTGCGGTTACTTGGGAATGAGCATATTCTTTGTGATTGCTGGCCTGTTTTTGTACCTGGGCTGGAAGGGTTCTCGTGAGAACAAGTTGAGCAGACTGAGGTCTGCGCAGGAGGCGCTGGAGAAGGAAGTAGCCGTCACTGCTAGCACCATGTTCATGAACAAGAGAGAATTACCATCCTGGGTCTCGTTCCCTGACACAGAAAAGGCAGAATTCCTAAATAAGATTGTGGCGCAGATGTGGCCTTTTATAGGACAGTATTTGGAGAAGTTGCTCACAGATAGTATAGCA…	MSDTERQSIPVPTSGSDLVPLLLSMGKKLLLLLPIYLCGYLGMSIFFVIAGLFLYLGWKGSRENKLSRLRSAQEALEKEVAVTASTMFMNKRELPSWVSFPDTEKAEFLNKIVAQMWPFIGQYLEKLLTDSIAPTIRASNTHLSTFYFTKINVGEKAPKVTGVKAHTEFDKKQIILDLHLSYVGDIEVNVEVKKYFCKAGIKGMQLHGMLRVILEPLIGDVPIVGAMTLFFIRRPVLDINWTGLTNLLDIPGLNLMSDTMVMDIISGFLVLPNRLAIPLASNLHVAELRSPLPRGIVRIHLLEARDLSAKDIQLKGLLAGKSDPYAIVRVGTQVFNSQIINENLNPVWNEMYEVIVHEVPGQELEVELFDKDPDQDDFLGRMKIDLGEVKQHGSLDKWF…	bx781532,bx699495,dt411655,cx911022,cx808920,bx763433,cx895488,cx323042,cx902107,cx906788,cx312895,cx844845,cx829461,cx467623,dt408453,al894791,al973257,dt444232,al887805,el677849,cx506073,bg816417,bg812513,cx423274,al877639,al793394,bx757019,al628509,al675408,al861240,cx886546,cx911023,cx808921,cx844846,al875153,bq522823	http://genome.jgi-psf.org/cgi-bin/dispGeneModel?db=Xentr4&id=528484	5 C2 domains	syt18	3	nTGCATTTGCAGGTATTCCTCGGAGTCGGACTTGCCCTCCTCTGCTTCTGCCTCCTCCTTGGATGCGCCATATGTTGGCATCAGCGCAAGAAGAGCCGCTGCGATGAAGCCAAAGCGCAAGCAGCGGATCGGACCGTGATGGACTTGGGCTTGGTTTTGCCTTCCCGGACGATCACACCGGTGGCTATCCAGCAACAGTATGTTGAGATAGAAGGAGAGCTTTTGGAGTCTCCGAGTCCTACTGCAGTCATCGATTCTCCAGGATCTTCTGGCTCGGAAAGCCCACCTCGAAACCTTCACCGCGGCCGAGCTTCCCTTCCAAGTATCCCTATTTCTCAGAAGCTGAGTCTTCCCGTGAAGGCACAGCGGGGACGGGAGCGCCGGTGCACCATCTCCGGG…	xHLQVFLGVGLALLCFCLLLGCAICWHQRKKSRCDEAKAQAADRTVMDLGLVLPSRTITPVAIQQQYVEIEGELLESPSPTAVIDSPGSSGSESPPRNLHRGRASLPSIPISQKLSLPVKAQRGRERRCTISGDESSLLSRPILGTSLPPSYTIPRGLSGATTKPRPHLHFTLFYSEAEALLTVTVVGVSRLSKGLRSSRNSYVKVYLLPKFVEPQRTSLCRKSLNPEFHEQFHFGRYSLEELRSLTLRFTVYAKEFHNLKDSFLGEVMFPCSQATWNPRVPSVYTQELSTTKTKLKKSLSSQDISSSPSFSQPKSMGQLFLLLQYQALANRIKVLVRKAENLGRLTRIPGTPDHYVVIQLYHDGKVLDTKETKSVAGCNPVWNTPFLFSIPAGDIQEQ…	None
		syt14b	7	ATGGCGATTGACGGTGGGGGGAGGAACTGCGGTGTTCATGAGCTCATCTGTGCCAGGCGAGTCTCTCCTGAGCTTCTGGGCGTCCTGTCCTCCATTGCGGCCTTCATAGCGCTGATGGCTCTGTTTTTTCTTTACCTCAGTAACAAGCTGTCAGTGGAGACTCCCGATGAGCTGTCACATCTCAGCAGCTTTAACAACAACCAGCAAGAGGGACTCGTGTCGGAGAGTGAGGAGGACAAAGGTCCCGAGGCTGCGGTCCAGCAGGACATGGCATCAGCCTGGAGCAGCAAGGAGTCCGCTGAGCAGGGAGGCTACAGCAGTGAAGCGTCCAGCGCACATGCCAGCAGCATCCGGACCACTAGAAAGGGCCCCTCCCTCAATGAGTCGCAGCCTCCCCCC…	MAIDGGGRNCGVHELICARRVSPELLGVLSSIAAFIALMALFFLYLSNKLSVETPDELSHLSSFNNNQQEGLVSESEEDKGPEAAVQQDMASAWSSKESAEQGGYSSEASSAHASSIRTTRKGPSLNESQPPPYQDDGVALRASRSRSGGGVKRGSSPRGSDSPRCSSGASVDQDAESYLNKGCEEDIPSDSTAVVGPEDGSGLQLPTAYEPEPLGKYGTLDVAFEYDSSEQYLAVTVTAATDIPALKQTGNIAWQVHLVLLPTKKQRAKTGVQKGPCPVFTETFKFSRVEQEALGDYAVRFRLYSIRRMKKEKVLGEKVFYLTKLNLQGKIALPVTLEPGSELAGCGSLVSVSRSAGALSYRSSEDSSLPEILLGLIYNSATGQLSAEVIKGSYFKTA…	None	http://genomeportal.jgi-psf.org/cgi-bin/dispGeneModel?db=Takru4&id=593217	caab01000899.1	conflicts with JGI model	syt14b	7	ATGGCGATTGACGGTGGGGGGAGGAGCTGTGGTGTTCACGAGCTCATCTGTGCCAGGCGAGTCTCTCCTGAGCTTCTGGGCATCCTGTCCTCCGTTGCGGCCTTCATGGCGCTGATGGCTCTGTTTTTTCTTTACCTCAGTAACAAGCTGTCAGTGGAGAGCCCCGACAATTTGTCACATCTCAACAGTTTTAGGAACGATCAGCAAGAAGGGGAGGTATCAGACAGTGAGGAGGACAAAGGTCCTGAAGCGGTTGCCCAGCAGAAGACGGCATCAGTCTGGAGCAGCAAAGAGCCTCCTGAGCAGGGAGGCTACAGCAGCGAAGCGTCCAGCGCACATGCCCGCAGCATCCAGACGGTTCCAAAAGGCCCCTCCCCCAGTGAGCCGCGGCCTCCCCCC…	MAIDGGGRSCGVHELICARRVSPELLGILSSVAAFMALMALFFLYLSNKLSVESPDNLSHLNSFRNDQQEGEVSDSEEDKGPEAVAQQKTASVWSSKEPPEQGGYSSEASSAHARSIQTVPKGPSPSEPRPPPYRDASGAMRASRLRSEGGPRRASPPDGSDSLRCSSGSVDQDAESCLTKGCEEDLPSDSTAVMGPEDGSGVQSSRRAYEPEPLGKYGTLDVAFEYDSSEQYLAVTVTAATDIPALKQTGNIAWQVHLVLLPTKKQRAKTGVQKGPCPVFTETFKFSRVEQEALGDYAVRFRLYSIRRMKKEKVLGEKVFYLTKLNLQGKIALPVTLEPGSELAGCGSLVSVSRSAGALSYRSAEDTSLPEILLGLVYNSATGQLSAEVIKGSYFKTA…	None	caae01014723.1		syt14b	8	nGAGGGGGGAGGAACTGTGGTGTTCATGAGCTCATCTGTGCCAGAAGAGTCTCTCCTGAGCTTCTGGGTGTCCTGTCTTCCATTGCAGCCTTCATGGCGTTGATGGCTCTGTTTTTTCTTTACCTCAGCAACAAGCGGTCAGTGGAGAGTCCGGCAGATCTGTCACATCTCAGTGGTTATAAGAACACCGAGCCAGAGGGAGTTTTGTCCGACAGCGAGGAGGACAAAGGCCCCGAGGCTGTGGCCCAGCAGAGCCCAACGTCTGCGTGGAGCCACCAATGCAAACAGTCCAGCCAGCAGGGGGGCTGCAGCAGCGAGGCCTCCAGCGAACGGGCGGCCAACGGGACCCGGAGAATAAAGAAGAAAGGCCCCGGCGGCGACCCCCGGCCTCCTCCCTAC…	xGGRNCGVHELICARRVSPELLGVLSSIAAFMALMALFFLYLSNKRSVESPADLSHLSGYKNTEPEGVLSDSEEDKGPEAVAQQSPTSAWSHQCKQSSQQGGCSSEASSERAANGTRRIKKKGPGGDPRPPPYQDEGASSRSAGVRRGSSPQRSEASEASVDQDTESYLNKGCEEDIPSDSTAVLGPEDGSGPQLPSAYEPEPLAKYGTLDVAFEYDSGEQWLAVTVTAATDIPALKQTGNIAWQVHLVLLPTKKQRAKTGVQKGPCPVFTETFKFSRVEQEALADYAVRFRLYSIRRMKKEKVLGEKVFYLTKLNLQGKIALPVTLEPGSELTGCGSVVSVSRSAGALSHRSTEDSSMPEILLGLIYNSATGQLSAEVIQGSHFKTTASDKPVNGLFC…	dn724093	aanh01006741.1	N-term unidentified	syt14b	9	nCTGGGGGGAGGAACTGTGGTGTTAACGAGCTTTTCTGTGCCAGACGAGTTTCTCCTGAGCTTCTGGGTGTTCTGTCCTCAATCGCAGTGTTCATGGCGCTGATGGCTCTGTTTTTTCTTTACCTCAGCAACAAACTGTCTGTGGAGAGTTCTGACAACCTTTCCCATCTAAGTGGCTGCAGGAGCAACCAGCGAGAGGAAGTTGCATCAGGCAGCGAAGAAGAAAAAGACCCCGAGGCGGCGACTCCGGAGAACCTGGCGTTTGCGTGGAGCGGCAGAAGCAAACAGTCCAGTGAGCAGGACGGCTTCAGCAGTGAGGCCTCCAGCGAACAGGTCGTCAGCATCCAGAGGATGAGGAAAGACAGCGAGCTTCAGCCTCCTCCATATCAGGACGAGAGC…	xGGRNCGVNELFCARRVSPELLGVLSSIAVFMALMALFFLYLSNKLSVESSDNLSHLSGCRSNQREEVASGSEEEKDPEAATPENLAFAWSGRSKQSSEQDGFSSEASSEQVVSIQRMRKDSELQPPPYQDESSGARRSSRSRSERGLRSCDSLPCSSEASMDQDAESFLNKGCEEDIPSDSTAVLGPEDGSGPRLPKLYEPEPLAKYGTLDVAFEYDSSEQWLAVTVTAATDIPALKQTGNISWQVHLVLLPTKKQRAKTGVQKGPCPVFTETFKFSRVEQEALGDCAVRFRLYSIRRMKKEKVLGEKVFYLTKLNLQGKIALPVTLEPGSELPGCGSLVSVSRSAGALSYRSTEDSLPEILLGLIYNSATGRLSAEVIQGNHFKTAASDKPISDLFC…	None	baaf04056600.1, baaf04056601.1, baaf04056602.1, baaf04056603.1, baabaaf04056604.1		syt12	9	ATGTCTGTACAGGGTCAGGATATTTCTGAATATCATCTGAGCGTGGTGCTGAACCCGCCGGGATGGGAGGTGTGTTTGTTTGTGTTCGGGTTTCTGGTTCTGTTTGCTGTGGTTATAGTCAATCTGTGGAGATTATATAAATCCGGCACCTTCCCGACTCCCTCTCCATTCCCGAACTTTCACTACCGCTACCTGCAGGAGAAATATGGCTCGTCCCACTCCGAGGTCAGACAAAAGCGTGTTGCTGCTTGTAACCAGCGGAGGGCGTCGTCTGCAAGCCGAAAGCCGAGTCTGCAGCTGCTGGACACTCCAGACGGTCTCCGTGATTTGGGGACCCTGGAGCTGATGAGTCGAGAGCTGGACCAGAGCGGAGGCTCCCTGAACCGCTCCGTGTCCTCA…	MSVQGQDISEYHLSVVLNPPGWEVCLFVFGFLVLFAVVIVNLWRLYKSGTFPTPSPFPNFHYRYLQEKYGSSHSEVRQKRVAACNQRRASSASRKPSLQLLDTPDGLRDLGTLELMSRELDQSGGSLNRSVSSESLCSISSVAQTFGHDFTVGQLEVTLELDTRASLLLVALHQGKDLLEKEEENFPGCFITVTLVPQQINLGATQVQRNAFTVVFDERFSVPLESVNLEENSLRFSTFGVDSDERNITAGVAELKLSDLDLPYRPFNAWLYLQDINKAVDAVGEILLSLSYLPTAERLTVVIAKAKNLVWTNGKTTADPFVKVYLLQDGRKISKKKTSIKRDDTNPIFNEAMIFSVPAIVLQDLSLRVTVAESTEDGRGENVGHVIIGPEASGMGITH…	bc163366,bc163347,eh432341,eh433427,eh436677,eb943406,eb939335,eb958257,ee205855,eb944032,ee207507,eb946470	caak05050193.1, caak05050192.1		esyt2	72	ATGGCTACCGAGAGCAGCGCACAGAAGGGGCCTCCGCCTTCCCCAGCGGAGAATGGGCAGCCCGGGGGCCCTCCTGCAGCCGCCGTGCCAGCTGAGGAGCAGGGAATGATCAGTGTGGATATCGCCGGGCTTTTCTATCAGTTCTCCAAGACTTTCGTTCTCATCTTCCCCGTGTACGTGCTGGGCTACTTCGGCTTGAGCTTCAGCTGGCTACTGATCGCCCTGGTGCTGCTGGTCTGGTGGCGGAAGAATAAAGGGAATAAGAACTCCCGGCTGTACCGGGCACTCGCCTTCCTGGAGAGTGAGGAGAAGTCTGTCAAGCACCACATCGCCTCTATCGACCTACCTGCCTGGGTACATTTCCCGGATATTGAGAGAGCAGAATGGCTCAACAAAACT…	MATESSAQKGPPPSPAENGQPGGPPAAAVPAEEQGMISVDIAGLFYQFSKTFVLIFPVYVLGYFGLSFSWLLIALVLLVWWRKNKGNKNSRLYRALAFLESEEKSVKHHIASIDLPAWVHFPDIERAEWLNKTVKHMWPYICQFIEKLFRETIEPAVRGANAHLSTFNFTKIDMGSQPLRVNGVKVYTENVDKRQIILDLQISFVGETEIDLEVKRYFCRAGVKSIQLHGTMRVVLEPLIGDVPIVGALSIFFLRKPLLEINWTGLTNMLDMPGLNGLSDTIILDIISNYLVLPNRITVPLVSDVQIAQLRFPIPKGVLRIHFLEAQDLMWKDTYMKGLVKGKSDPYGVVRLGNQVFQSKVIKENLNPKWNEVYEALVHEHPGQELEIELFDEDTDKDD…	many many ests	http://genome.jgi-psf.org/cgi-bin/dispGeneModel?db=Xentr4&id=528485 also 528487,528488,528489,528490,528491,528492,528493	3 C2 domains, there are more than 7 genomic loci with apparent retroposed, exon-skipped copies of esyt2	syt19	12	ATCCAAAATATCAGAAAGGAGCTCAAGAAACTTGGGGTCTGCTGTTCACCTTCCTCTGACACCAAGAGCCTTGCCATGGGCATCCTGGCTAACGATCTTGGTGCTCCTGATCGATCCCAAGGCAAGCTGAGGTTCTCACTTCTCTACAACAAGAAACAGCTTGAATTAATCTTGACGGTCACAGGGGCTCTAGGCCTCCCTAGACTTGAATACAGCAATACCTTTGTTCAGGTCCGGCTGCTAAGCCAGGCCACCTCCTCTTCCTCAGATCTCCAGCACATTGTCCACGAATGGCAGACTCAGGTGGTGAAGACCGACAGCAGCCCCACCTTTGGAGACCAATTTGCTTGCACTCTGCAGGAGGCTGATTTGACAAAGAGCAGCATCAAGTTAGAGGTG…	IQNIRKELKKLGVCCSPSSDTKSLAMGILANDLGAPDRSQGKLRFSLLYNKKQLELILTVTGALGLPRLEYSNTFVQVRLLSQATSSSSDLQHIVHEWQTQVVKTDSSPTFGDQFACTLQEADLTKSSIKLEVKCFDKYSRHIPLGEVRVSLNTLKAFESMEFCRELQKATKDTVGEVLVSLKCLPISQRIEIGLLKVKTTFLCNNAEKRIYARIDVFCNLHKQKHQKSKPKTLASMTIFNETFFFHLPEPVVWDCAVLISIYEMHPKSRQLVGQAALGKGESDNTSDHWECMMRSIQQPVAKWHPLVI	None
		syt15	2	nACCAGGCGGTTCTGTTGGCTGCAGGACTGTCTGCGGGTCTCCTGGTCCTGCTGCTGCTGGGCCTGGCCGTGTACCGCCTGTTGAAGCAGCAGCAGCAGAAGTGTCAGAGTCAGTACGAGGAGCTGCCCTCCACACGGCCTTCAGCCCCGGGACCTTCTGCTCCGGTTATTCCGGTGTCTCAGAACTCCTGGGCCACGTTAATCCCGTTCCAGCTGCCTCCTCGCTGCCCAACACAACCTGAGTGGAGCCGGACCGAAGGGGAGGAGAGAAAGATGGAGGCCCAGAAGGACCTCCTGGCCCCCCGGGGCTCGCTCTCAGTAAGCGGGTGGTACCCAGTGGGGACGGTGTTGGCCGGCCTGTACTCTGACCCCCCCCTGAACGAGGTGATGGCGCCACCG…	xQAVLLAAGLSAGLLVLLLLGLAVYRLLKQQQQKCQSQYEELPSTRPSAPGPSAPVIPVSQNSWATLIPFQLPPRCPTQPEWSRTEGEERKMEAQKDLLAPRGSLSVSGWYPVGTVLAGLYSDPPLNEVMAPPPGMAPRLCFSVEYRHSSEQLVVSLLRLSNLPPRFHGNVTLAELRLLPDDRRSRQAKARGTGPDPEFNNLFIFQVSAVRVPRSTLSVCVLSTEQDGRRRAVGRILFPLEGELGQAGRVLWRDLETEGDTQCSDLGDVQISLCYSPALQRLSVVVLRARGLQLLPDAGVCVQVSLQIHSQVVKSKRSCVVKGESEPSFSHRTTFKLRPQHLEEACLRVELQQPSSVHSEPPPILGMLVLGPFMYARGPQLQHWMDMVSSPQDAIKRWH…	None	http://genomeportal.jgi-psf.org/cgi-bin/dispGeneModel?db=Takru4&id=600437	caab01002292.1	N-term unidentified, conserved motif upstream of C2A, slight conflicts with JGI model	syt15	2	ATGGCAGACCAGGCCGTGCTGCTGGCTGCAGGACTGTCGGTGGTCCTCCTGCTCCTGCTGCTGCTCGGCCTGGTTTTTTACCACCTCTGGAAGAAGAAGGAGAAGGAGAAGGAGAAGAAGGAGCGGGAGGGTCGGAGCCAGTACGAGGAGCTGCCAGAGGGCTCGGCCCCGGTCATCCCGGTGTCTCAGAACTCCTGGGCGGCGTTAATCCCTTTCAGCCTGCCTCCTCGCCTCACCACGCTGAAGGAGTGGAACCTGCACGAAGGGGAGGAGGTGAAGATGGAGGCCCAGGACGTTCCCGCCCACCGTGGCTCGCTCTCAGTAAGCCGGTGGTACCCGGTGGGGACCGTGACGGCGGGTCTCTACTCGGACCCCCCTCTGGGCCAGGTGGTGGCGCCC…	MADQAVLLAAGLSVVLLLLLLLGLVFYHLWKKKEKEKEKKEREGRSQYEELPEGSAPVIPVSQNSWAALIPFSLPPRLTTLKEWNLHEGEEVKMEAQDVPAHRGSLSVSRWYPVGTVTAGLYSDPPLGQVVAPPPGMAARLCFSVEYRHGTEQLAVSLLRLGNLPPRFHGNVTLVQLRLLPDDRRSRQAKARGTGPDPEFNDVFIFQVSVARVPASTLSVCVLSTEQDGKRRAVGRILFPLEGELGQAGRVLWRDLETEEDTQCSDLGDVQISLCYSPALQRLSVVVLRARGLQPLTDAGVCVQVSLQIHTQVVKIKRSCEVTGGRDPCFSHRMTFKLRSRHLDEACLRFELLQPGGVHSEPEAILGVLVLGPFMYARGPQLQHWMDMLSTPQDTIKRW…	cr647463,cr647278	caae01014210.1	conserved motif upstream of C2A	syt15	3	ATGGCAGATCGGGTGTTAGTGCTGGCCGTTGGTTTGTCTGTGGTTCTGCTGCTGCTGCTGCTCGGTCTGATCGTGTATTATCTGTGGAGGAGTAAGAGGATGAAGGCTCGCAGTCAGTATGAGGAGCTGCTCCCTTCAGCGCCTTCAGTACCAGCCTGCTCTGCTCCGGTGATCCTGGTGTCTCAGGACTCTTTGCCCACGTTAATCCCCTTCACGGTTCCTCCTCGCTTCACCACACAAAACCAAGGTGACCTGAAAAATGAAGAGGAGGCGGGGATGAAGATGGAGACCCAGAGAGACATTCTAGCTCATCGTGGGTCGCTCTCAGTAAGCAGATGGTACCCGGTGGGGACGGTGCTGGCCGGCCTCTACTCTCTCCCTCCTCTCAACGAGGTGGTG…	MADRVLVLAVGLSVVLLLLLLGLIVYYLWRSKRMKARSQYEELLPSAPSVPACSAPVILVSQDSLPTLIPFTVPPRFTTQNQGDLKNEEEAGMKMETQRDILAHRGSLSVSRWYPVGTVLAGLYSLPPLNEVVAPPPGMATRLCFSVEYRHSSEQLAVSLLRLGNLPPRFHGNVTLVELRRLPDDRRPRQAKARGTGPDPEFSDRFVFQVSCVCVPRSTLSVCVLSVGQDGKRHAVGRALVPLEGELGQAGRVLWRDLETEDHVQCSELGDVQISLSYSPSVQRLYVVVLRARGLQLLTDAGVCVQASLQIHTQVVKMKRSCVVKSQNDPTFHHRVTFKLRSQHLDEACLRFELQQPNVVPSEPPALLGVLVLGPFMYARGQQLQHWMDMVNTPQEAVE…	None	aanh01006349.1		syt15	4	ATGGCTGACCAGATGCTGCTGCTGGCTGCTGGACTGTCTGTGGGTCTGCTGGTGTTCTGCTCCTGGAGGAAGAAGACCCGGCAGAGTCAGTACCAGGAGCTGTTCTCTGTGGTGCCGTCTGTTCCTGCAGGCCCTGCTCCACTCATCCTGGTGTCTCAGGGTTCCTGGACATTGCCCAGTGACATCCCTTTCACAATTCCTCCTCGCTTCATCCCACAAAGCAAAAAGGATTTAAAAAATGATGAGCTGGAGGCTGCAGAAGGTCAGGAAATTCAGAAGACTGAGACCCAGCAAGACATCCTGGCTCATCGCGAGTCATTATCTGTGAGAGGTTGGTACCCTGTGGGGTCTGTGCTGACAGGCCTGTACTCTGTCAGTGCTCTAAACGAGGTGGTGGCC…	MADQMLLLAAGLSVGLLVFCSWRKKTRQSQYQELFSVVPSVPAGPAPLILVSQGSWTLPSDIPFTIPPRFIPQSKKDLKNDELEAAEGQEIQKTETQQDILAHRESLSVRGWYPVGSVLTGLYSVSALNEVVAPPPGMATRLLFSVEYRHSSEQLVVFLLRLGNLPPRFHSNATLVELRLLPDDRRPRQAKGRGTGPDPEFNDFFVFQVSGVCVQECTLSVCVLSREADGKRHAVGRVLFPLKGELGLAGRVLWKDLELEDDVQCSELGDVQISLCYSSSQQRLSVGVLRARGLQLLTDAGVCVKVGLQLHSRVIKTKRSCEVNEGPDPFFNYKTTFKLKLQHLDEACLRFEIQQPNKSHSELACQLGGLVLGPFMYARGPQLQHWMDMVNPEQEPVKL…	bj733295,bj743852	baaf04093357.1, baaf04093356.1		syt13	16	ATGCTGGTGTCTGCGACAGCGCTGTTGGGGGCTACGCTGGGCACAGTGTCTGGAGTGTTGACACTATGTGGTCTCTCCCTGCTTTGCAAGAGCTGTAAAAAGGGGAAACTTGAGAGTGGAGATGAGGCTGACCCAGAGAAAGCCAAACCTAGTATCCTGCATACTCTGACACAGTTCAGTGTGCATAAGTGCACTGAACCCATCCAGCCTCAAGCATCTCTGAAGTTTCCTCAAATCTACCGGCCCAAACCTTCTGTGACTTCTCAAGAGGTGATAAACTACAAAGAACATGGAGCTTCCAATGACACGTCTGCAGCCGAGCTCGACACCTGTAACCAAGCAACCGAACGTGAGGAGGTTTTCTCCCTCCCGCGGCAAGCTTCTGCTGATGAAATACCT…	MLVSATALLGATLGTVSGVLTLCGLSLLCKSCKKGKLESGDEADPEKAKPSILHTLTQFSVHKCTEPIQPQASLKFPQIYRPKPSVTSQEVINYKEHGASNDTSAAELDTCNQATEREEVFSLPRQASADEIPCSSEQTGAMTTSSSILYPKLHFSISLHKESGELHINIVEAENISVEAGCEGYISGCVSVSEEQKHAHTAVHKLAVHVQWGEELVFALPMESTEDTDSLDGEVALSLHCCDRFSHNSTLGMMRFKLADVSMMLDADCWVDLQPPKQEVTSSTGELLLSLSYLPAANRLGVVVMKARGLQSDKLKDNIDLSVKLTLKHQNAKLKKKQTRRVKHKMNPVWNEMMMLELPSELLAKSSVDLEVLNLASPGTLLPLGRCMLGLQTSGTGLQ…	bc093178,ee708728,cn018068,eh576826,bi888274,dn598834,ee706789,eb951888,bm095156,eg571135,bm775280 etc.	bx957256.6	motif upstream of C2A not well conserved	esyt3	20	ATGCGGCGGCTCCAGCTGCTCAGAGACAAACACCCGAAGGAAGTGACACCCAAGAGACCGACACCCGGGGAAGTGACAGTCCGGAGACGCCCGGGAATGGCTCAGGGGGACCCCGGGGGGCAGACGCCACAGGCTCCGCAGGGGACTGATAAGAAACCCGATGAGCCGAAAGCGACGGAGAAGCCCCAGGGGGCGGGGCCACAGCCCAGGGACCCCCCAGGGGGGGAGAAGGGGCTCAGGGACCCCCCAGGGGGGGAGAAGGGGCCCAGGGACCCGGGGCAGGGGGGTGCGGGGGAGGCGCTGGCGGAGGCGCTATACGGGCTGGGGCGGCCGGTGCTGCGGGCGGTTCTGTACCTGTTCCCCGTGTATCTGTGCGGCCGGTTCGGGCTCAGTCCCACT…	MRRLQLLRDKHPKEVTPKRPTPGEVTVRRRPGMAQGDPGGQTPQAPQGTDKKPDEPKATEKPQGAGPQPRDPPGGEKGLRDPPGGEKGPRDPGQGGAGEALAEALYGLGRPVLRAVLYLFPVYLCGRFGLSPTWLLFGLFLWMFWTRNKKFKLARIQAAWDLHENEKLGVTRGLYLQQLPAWVNFPDVERVEWLNKVVGQMWPYIGMYVEKMFQDKVEPLVRSSSAHLKAFTFTKVHLGEKFPRINGVKSYTKNVDKREVILDLQLSYNGDVEINVEVKKMCKAGVKGVQLHGTLRVILAPLLPDLPFVGAVTMFFIQRPHLDINWTGLTNVLEIPGVSDFSDSMIVDMIASHLVLPNRFTVPLSSQVQAAQLRFPLPHGVLRLHLIEAEDLIPKDNYL…	bc088530,ct485677,cf148178,dr878654,cx435633,cx390294,eg652498,bx780087,dr878653,cx499276,bx695121,al776210,al880525,cx471829,cx435632,bx735801	http://genome.jgi-psf.org/cgi-bin/dispGeneModel?db=Xentr4&id=528486	3 C2 domains, gaps in genome sequence bridged by transcripts	esyt1	70	ATGGAGAGGAGCCAGGCGAAGGGGGGCGGCCCGACTATGGAGGGGAGCCCGGGGAAGGAGGGCGACCCGTCCCCGCCGGATCCGGTGCCCCCCGCGCCCGTCTCTCGGCGCCTGCCGGGGGGCCTGGGCTCGGCGGAGGCGCTGGCGGCACTGGGTGCGATGGGGCGGCGCCTGCTGTGGCTGCTGCCCGTGTACCTGGCGGGCCGGGCCGGGCTGAGCGTGGGCTTCGTGGTGGCCGGCGTGGCCCTCTACCTGGGCTGGCGCGGCCGGCGGAGGAGCAAGGAGCAGTCCCTCCGCGCCGCCGGGCTGGTCTTGGGCGACGAGGAGGCCGCCGTCAGCGCCACCGCCTTGGGACGGAGCCTGGGACAGAGCCAGAGCCAGCTGCCCGCCTGGGTCAGC…	MERSQAKGGGPTMEGSPGKEGDPSPPDPVPPAPVSRRLPGGLGSAEALAALGAMGRRLLWLLPVYLAGRAGLSVGFVVAGVALYLGWRGRRRSKEQSLRAAGLVLGDEEAAVSATALGRSLGQSQSQLPAWVSFPDVEKAEWLNKILAQAWPFFGQYMEKLLVENIAPSIRASNTHLQTFTFSKIDMGEKPLRVIGVKVHTGLNKKQILLDLNISYAGDVQIDVEVKKFFCKAGVKGMQLHGMLRVILEPLIGNVPIVGALTMFFIRRPTLDINWTGMTNLLDIPGLSSLSDTMIMDSIASFLVLPNRLLIPLVPDLHEAAQLRSPIPRGIVRVYLMEAKDLQSKDKYIKGMIEGKSDPYAVVRVGTQVFTSKVIDENLNPKWNEMYEFIVHEVPGQEL…	None
		syt16	11	ATGGCCTCGGACATCACCCCCGAGGCCATCGGCTTCCTGTCCACCGTGGGCCTGGTCATCGTGCTGTTGACCATCTTCCTGCTCTTCATCAACAAGAAGCTGTGTTTCTCCCGGGTCGGCGGGCTTCCCTGTCTGGAGCAGAATGGCCACCGGAAGAAGCGTCCGGGAATGCGCCAGGGCCTGGTGAACAGCTTCGGCAACGAGGAAGACAATGGCACCACCTCCTCCGACAGCGACGGCGAGATCCTGAAACAGTTTGAGATCTCACGCTCGCAGACCTTTCGCGCTCAAGCCTCAGTCCGCCGCGAGCGACCGAGGTCGGTCCAGACCTGCAGCATCGACCAGGAGCAGGAGCCGGTCGGCTCGGAGCTGTCGGATCGCGAAGGAGGAGACCGTCGT…	MASDITPEAIGFLSTVGLVIVLLTIFLLFINKKLCFSRVGGLPCLEQNGHRKKRPGMRQGLVNSFGNEEDNGTTSSDSDGEILKQFEISRSQTFRAQASVRRERPRSVQTCSIDQEQEPVGSELSDREGGDRRSNHVHLFLLSEMDAPSQHSGQDSLSAATAQREATPTPSLDRSVSLQLSTTAESPPPSVLQQAPESIKGAEAVDLDKNNDTDSLSTLSPENPPPDEVSSLQDVASSAADISKCGDLLLSLEYRPNAEKLVVTTIAAQDVPDKARSGMDTWQVRMVLLPYKKQRKKTSVQKGSLPHFNETFHFSGLHPSELHKMAIRFRLYALGGRVLRDRMIGEKVLRLDELQPEGGTTEMTLSLEPRSNLKTLSAQQSPFPDGALSSQSLAHGGVP…	None	http://genomeportal.jgi-psf.org/cgi-bin/dispGeneModel?db=Takru4&id=587530	caab01003812.1	conflicts with JGI model	syt16	3	nTCACCCCAGAGGCCATCGGCTTCCTGACGGGCGTGGGCCTGGTGGCCGTGCTGCTCGCCATCTTCCTGCTCTTCATCAACAAGAAGCTCTGCTTCTCTCGGGTCGGCGGCCTCTCCTGTCTGGAGCAGCGCGGCTCCAGGAAGAAGCATCCGGGACCGGCGACCAGCCTGGAGGAAGACGGTGGTACCACCTCGTCTGACAGCGACGGCGAGATCCTGAAACAGTTTGAGATCTCTGCGTCGCGCTCACACACCCTCCGCGCTCAAACCCCGGAGCGCCACGAGCGGCCGAGGCTGGACCTCCGTCCCAGCGTCAAACGGGAGCAGGAGACGGTCGGCCCGGAGCTGTCGGACCGCGAAGACGCTCACAAACACGCTGCTGACGGCAGGAAGCTGCAC…	xTPEAIGFLTGVGLVAVLLAIFLLFINKKLCFSRVGGLSCLEQRGSRKKHPGPATSLEEDGGTTSSDSDGEILKQFEISASRSHTLRAQTPERHERPRLDLRPSVKREQETVGPELSDREDAHKHAADGRKLHRLLSNSFIFAEMEAPHRPSTQDSLSAAPVQGEGTSTPSFHRSASLLLPPGTPESSSLSDVQPAPESREGAEVADEDGNNDTDSASTWSPENPPQDERSPQQDAACAPAEIPKCGDLLLSLEYRPNAEKLVVTTIAAEDVPDKARSGMDTWQVHLVLLPYKKQRKKTSMQRGSLPHFNETFHFSGLHPSELHKMAIRFRLYALGGRVLRDRMIGEKVLRLDQLPPEGGTTEMTLSLEPRSNLKTLNAPPSSSHVPLSSSAASIQSLA…	None	caae01014728.1	N-term unidentified	syt16	6	nTCCCCCCGGAGGCCATCGGCTTCCTGTCGGCGGTGGGCGTCTTCATCGTGGCGCTGGCCGTCCTCTTCCTCTTCATCAACAAGAAGCTGTGTTTCTCGCGCGTGGGGGGGCTGCCCTGCCTGGAGCACCGCCACGCCCACCGGAAGAAGACGCGCCAGGGCCTCCTGAGCAGCTACGGTGACGAAGACGAAGACGGCGGTGGCGTCTCGTCCTCCGGCAGCGAGGAGGAGGTCCTAAAGCAGTTTGAGATCTCCGTGTCGCGGTCGCAGAGCTTCCGCACCTCGACGGCGGCGAACCTCATCGAGCTACAGGCGCAGACGGCGCTCGGCCGCCGGCACAAGTTCAGCCGTCTGTCGGACCAGGAGGAAGGAAGCACGGAGCCGTCGGACTGCGAAGAG…	xPPEAIGFLSAVGVFIVALAVLFLFINKKLCFSRVGGLPCLEHRHAHRKKTRQGLLSSYGDEDEDGGGVSSSGSEEEVLKQFEISVSRSQSFRTSTAANLIELQAQTALGRRHKFSRLSDQEEGSTEPSDCEEMAAQGHQGGFKDPLTAALEESEWAAPDALEAAGASDGPAQGANRQAADGSEEMENGGGSAAVECSPVWSPEPDQPQPASSSPRLPISTCGDLVLSLEYRPDAEKLLVSVIAARDVPDKARSGMDSWQVHMVLLPAKKQRHRTLVQKGSLPHFNETFRFSRLEPAELQASAVRFRLYALGASRMSRERMMGEKVLRLGGLDPEGGTMETTLVLEPRSNLKSLDSQLSLSAVSQSDSASSTQSLTHGGVPELLVGLTYNATTGRMSVE…	dt978071	aanh01013159.1	N-term unidentified	syt16	14	nTCACCCCTGAGGCCATCGGCTTCCTGTCCGCCGTGGGCGTCTTCATCGTGGCGCTGGCCATCCTCTTCCTCTTCATCAACAAGAAGCTGTGCTTCTCCCGTGTCGGCGGGCTGCCCTGCTTGGAGCAACATGGCCGCCACAAGAGGAGACGGCAGGGAGTCCTGCAGGGTCTCGTGAGCAGCTATGGTTACGACGGTGATGCTGCCTCCAGCTCCTCTGACAGCGAAGACGAGGTCCTGAAGCAGTTTGAGATCTCTGCGTCTCGCCCACAAAGTTTTCGTGTGGCGCCAGCAAGCGGCGGTCCAGAGACATCCCGTCAGACTCATCTGCCACTGAGCCGGCGCAACAAATTTACCCGCCTGTCAGAGCAGGAAGAGGGCAGCACTGAGCCGTCTGAC…	xTPEAIGFLSAVGVFIVALAILFLFINKKLCFSRVGGLPCLEQHGRHKRRRQGVLQGLVSSYGYDGDAASSSSDSEDEVLKQFEISASRPQSFRVAPASGGPETSRQTHLPLSRRNKFTRLSEQEEGSTEPSDCEERFKQLPDGSNFLPRLLCLLPAEAEASGRQTFQDPLCAVEDKSEKMSAPLLNSPAATADASPILSPTRPAAEGSEDKPVDQDKNEAADSSSTWSPEQERTLHSSASSQLLCSSSRPPICKCGDLVLSLEYRPSLRKLLVSVLSARGVPDKDRSGLDSWQVHMLLLPTKKQRHKTSVQKGPCPHFNETLRFSHVEPTDLHTSAVRFRLYALGGRMFRERMVGEKVLCLGGLDPQGGTTETTVVLEPRSNLKHVGSQLSLSAASQS…	None	baaf04068635.1, baaf04068636.1	N-term unidentified	syt14a	44	nGTGGAGAGCGGAATTGTGGAGTACATGAGCTTATCTGCATCAGAAAAGTGTCTCCTGAGGCTCTGGGGTTCCTGTCTGGCATCGGCGTGTTCATCTTTCTTGTGATTGTACTCTTTCTTTACCTCAATAATAAACTGTCACTCGAGAGTGCCAACCAACTGCCCAGCCTCGACCAGTACAGAAAGAGCGCAGAACCAGCAGAAAAGAGTTACGTGAATGCGGACTATCACTGCTCGTCGTCAGACAGTGATGATGAGGTGATCGGTCAGTACCAGGAGGCCGTGTCCAGGTCGCAGGGTCTCCGGGGAGGTGCAGCTAGGACAAACTCGCGTCACCAGAAGGGCTATGGATGGGACACACGGCAGAAATACTCCCCTCTAGCGGCTGAATATGACGGC…	xGERNCGVHELICIRKVSPEALGFLSGIGVFIFLVIVLFLYLNNKLSLESANQLPSLDQYRKSAEPAEKSYVNADYHCSSSDSDDEVIGQYQEAVSRSQGLRGGAARTNSRHQKGYGWDTRQKYSPLAAEYDGYSSEASADDVNCIQRMRRTPPLDELQPPPYQDEDGSPRMSCTPSDLGDAKCDLSHGSDSPRHSYGKCPSELSGAQETESFLNKGYEEDVPSDSTAVLSPEDLSARGSAAQLPKGYDPEPLAQYGTLDVVFDYDSSDQRLSISITALTDIPSLKRTGNISWQVHLVLLPTKKQRAKTIIQRGPCPVFTETFHFSHIESEMIGNYAIRFRLYSVRRMKKEKALGEKVFYLTKLNLQGKMSVPIILDPYCNIPGSDSQASMSDVSCSET…	None	bx649520.20	N-term unidentified	rph3a	52	ATGACAGATACTGTGATTGGAAACAGTTCTAACCGCTGGATGTGCCCCAATGACAAAATGGCGCTCCGTTCCAAGCTTGATGCTGGATGGTCAGTACACCCAAATAATCAAGAACGGCAACGAAAACATGAAGAACTTACAGATGAGGAAAAGGAAATTATTAACAGAGTTATAGCACGAGCAGCGAAAATGGAAGAGATGGAGCAAGAACGTATTGGTCGATTGGTTGACAATCTTGAAGACATGAGGAAAACGGTGACTGGTGATGGGGTGAATCGTTGTATCCTCTGTGGGGAACAGTTAGGGCTGCCAGGAACAAAGTGTGTAGTATGTGAAGACTGCAAAAAGAATGTTTGCACAAAATGTGGTGTGCAGTCCAACAGTCGTCCCCATTCCATA…	MTDTVIGNSSNRWMCPNDKMALRSKLDAGWSVHPNNQERQRKHEELTDEEKEIINRVIARAAKMEEMEQERIGRLVDNLEDMRKTVTGDGVNRCILCGEQLGLPGTKCVVCEDCKKNVCTKCGVQSNSRPHSIWLCKICSEQREVWKRSGAWFFKGFPKHVLPQPIPVNKSKPQKPSAVSEDSGQEQKRYPRTQSRGDYSFTAQVELAAQPDQEPYETESTAANPGRTNYPPPARKAESRMAPSGSEYEGEETRDSSYGGVDNDINRSPGGVKRGSSVQGTRPTSAVQGSNIQPTQQAPPASARPAARPTPANRFPEEQGGTTLPASQPESTYSASVPRNEKADSFTPQGVRQDRPLRQAASYTSSVPTVAAPSARQPQTQDEEEEEANSYDSDEATTL…	cx812838,cx799292,cx899359,dr831648,cx810730,cn094552	http://genome.jgi-psf.org/cgi-bin/dispGeneModel?db=Xentr4&id=528480		esyt2	59	ATGAGCGGTGCGGGGGCCCAGGCGAGAGCGGGGCCGGGGCCCGGGCCCAGCGGCGATTCGGAGCCCCCTCCTCCTCCACCGCCGCCTTCTTCCTCGTCGCAGCCCATGATCAGCGTGGACCTAGCTGGCCTGGTGTCGCAGTTTGCGCGGAGCTTCGCGCTGGTCTTCCCGGTCTACGTGCTGGGCTACTTGGGACTGAGTTTCAGCTGGATCCTTCTCGCTTTGCTTGGTCTCTTTTGGGTCCAAAGGCACCGCGGGGGGAAGGCCTCCCGTCTGGGCCGGGCGCTGGCCTTCCTGCAGGACGAGGAGCGCGCCGTCAAGCTCACCGTCGCCACCGGAGACCTCCCTGCCTGGGTCCATTTTCCAGATACAGAAAGAGCAGAATGGTTAAATAAGACT…	MSGAGAQARAGPGPGPSGDSEPPPPPPPPSSSSQPMISVDLAGLVSQFARSFALVFPVYVLGYLGLSFSWILLALLGLFWVQRHRGGKASRLGRALAFLQDEERAVKLTVATGDLPAWVHFPDTERAEWLNKTVKHMWPFICQFIEKLFRETIEPAVRGANNHLSTFSFTKIDIGHQPLRINGVKVYTENVDKRQIILDLQISFVGNCEIDLEIKRYFCRAGVKSIQIHGTMRVILEPLLGDMPLIGALSLFFLRKPLLEINWTGLTNLLDIPGLNGLSDTIILDIISNYLVLPNRITXXGVLRIHFIEAQDLEGKDTYLKGIIKGKSDPYGIIRVGNQIFQSKVIKENLNPKWNEVYEXXWFTLDEVSKGRLHLKLEWLTLMPTAENLDQVLKSIRAD…	fg755248
		syt18	3	ATGCCCTACCATGATGAGGAGTACCCCGGGCAACCCCTGTGGCAGTCTGTGGTGCTCTTCTGTTGTAAGGGGATGATCGAGGGCATCATGGTCATACTCTTCTTCTGGCTCCTGGTGCAGGTGCTGTTCACCAAACAGTTGGAAGTTCACCTCCAGGTCCTTCTCTTAGTTGGACTGATTGTCTTTTGTCTGTGTTTGGTTCTGGGATGTATTCTGTGCTGGAGGAACAGTCAGATGTATCCAGCAAAGGTCAAAGATCCTGTGACATCAGCGCCAGTTTCTGCTGAACCTGTGACCTTGTCCAAGACTCCGACTCCCTCGCCAACGGCGGCGGCGGCGAGGCGACGGTATGAGGAGCTGGATGGAGATACGCTGGAGTATCCTTCCACTTTTAGCAGC…	MPYHDEEYPGQPLWQSVVLFCCKGMIEGIMVILFFWLLVQVLFTKQLEVHLQVLLLVGLIVFCLCLVLGCILCWRNSQMYPAKVKDPVTSAPVSAEPVTLSKTPTPSPTAAAARRRYEELDGDTLEYPSTFSSSVSSEGELVTQPLSNRAASEQKEQPKSYFSLRRFSTPALTSPLYRPIDPGHASLPSFPRFGLSKTCKALKRRCTVTGSTISYNEHSRLTSPAVACPLMPEEPIPLAPLNYGSSISCQQPLSPKPCLHFTMAFSPEERTLAVSVLRLSGTPHRLEDVSVLGRLPPLYPCPLQASAQKSLSPEADSLLLLLKVGSVEELQRCVLKLTVYTQKPPSLRSSALGELEAECGGREWRGENPFFFRKELNQKKWKLQEQDQSSNNSATCKAS…	None	http://genomeportal.jgi-psf.org/cgi-bin/dispGeneModel?db=Takru4&id=599207	caab01000380.1	conflicts with JGI model, only one C2 domain	syt18	3	ATGCCTTACCAGGATGAGGAGTACCCCGGTCAGCCTCTGTGGCAGTCTGTGACGCTCTTCTTTTGTAAGGGTATGATCGAGGGCATTATGGTCATACTCTTCTTCTGGCTCCTGGTGCAGGTGCTTTTCACCAAACAGCTGGAAGTTCACCTCCAGGTCCTCCTCTTGGTTGGTCTGGTTGTCTTCTGTCTGTGTCTGCTTCTGGGATGTATCCTGTGCTGGAGGAACAGACAGGCGTACCCAGCAAAGGTCAAAGATCCTGTGACATCAGCAGCAGCTCCTGCTGAACTTGTGACCTTATCCAAGACTCCGCCTCCCTTGCCGACACCTGCGTTGTCGAGGCAACAGTACCAGGAGCTGGACGGAGATATACTGGACTATCCTTCCACTTTTACCAGC…	MPYQDEEYPGQPLWQSVTLFFCKGMIEGIMVILFFWLLVQVLFTKQLEVHLQVLLLVGLVVFCLCLLLGCILCWRNRQAYPAKVKDPVTSAAAPAELVTLSKTPPPLPTPALSRQQYQELDGDILDYPSTFTSSVSSQVEFVAQPDTNRAPAAAAEQKEQPKSYFSLRRFRTPPLTSPLYKPIDPGHASLPSFPRFGLSKTCKALKRRCTVTGSTISHNEHSRLTSPSMARPLPPEEPIPLLPLNYRSTVSCQQPLSPKPCLHFTLAFSPEERTLAVTVLGLSGTSHGLEDVSVLGRLPPLYPCPLQASAHKSPSPEAPSLLLLLKVSSVQELQRCVLKLTVYTQKNPSLKSTVLGDLETECRGRDWRVQKPFLFKKELNQIKWKLQEDQVSDNSARTS…	None	caae01015000.1	only one C2 domain	syt18a	6	ATGTCGCAGTACGCTCTGGCAGTTCACCTGCAGATCCTGCTGGCTGTGGGTCTGGCCGTCGTCTGCTGCTGCCTGGTTCTCAGCTGCGTCTTTTGCTGTCGCAGAAGGAAGTCCGTTTCATCTGAGGACAAGGAGGCCGTCTTCCTGTCTCCCCATCGCGTCGAGAGGGTGACCGTAACGTTGACTCCGTCTCCGTGCACCCAGCCTGTCAAGCAGCAGTACGAGGAGCTGGATGGGGACGTGCTGGAGTTCCCTTCCTCTAAGAGCAGCTCTCCTCCCTCCGAGGATGACCTCACCTCCCTGCGCTTTGACCGCAGCCCTACCGGGTCAGCTGAGCTGGTGCCGTCGCCGCGGTCCTCCTTCCCGATGCGGCGTCTCAGCACCCCGGCCGTTCCCTGC…	MSQYALAVHLQILLAVGLAVVCCCLVLSCVFCCRRRKSVSSEDKEAVFLSPHRVERVTVTLTPSPCTQPVKQQYEELDGDVLEFPSSKSSSPPSEDDLTSLRFDRSPTGSAELVPSPRSSFPMRRLSTPAVPCSANKSPRHGRASLPSLTKLGLASMSRRAMGRRSTVSGESLLYGESSGLTVAGSPGQHGEPRLSQYGSNSLSISSKPAALLHFSLLFSSACGSLIVNVLGVSGASRRRTGVFVRASLPPLCTTPQQIAYRRRSLSPDLHSQSFVLQVGAVEDLRGCTLRLAVHSRDFSGLREAALGVVELPCEQMDWEPDTTITYTRQLSPTKSKLKKSVSSQETLGRRKSSVCAPRVLGQLFVLLQYQTPAQRVKVMVRKAENLTKLTRIPGAADH…	dn681162	aanh01000430.1	only one C2 domain	syt18a	9	ATGTCACAGGACTCTCCGGAAGTTAACCTGCAGATCCTTTTGGCTGTGGGCCTGGCTGTGTTTTTTTACTGCCTCGTTCTTGGCTGCATCTTCTGGTGCTGCAGACAAAAGACAGTTTCTCTTGAAGACAAGGAGGCAGCTTTCCTCCCACCTCATCTGGCTTCAGGGGTGGCTGCGTCGTCGTCGTCTCATTCTCCTTGTACCCAGCATGTCAAGCAGCAGTATGAGGAGCTGGATGGAGATGTGCTGGAATTCGTGGCCTCCTCTCCTTCTGGAGATGACCTCTCCTGTGCCACTGATCCTAAAAGGTCAGCTGGGCGGGTGGAGGCTCCTCTGTCTTTTTTTCCCTTGAGGCGCCTAAGCAGTCCAGCTGTTCCCTGCTCCCCTCGTAAAACTCTA…	MSQDSPEVNLQILLAVGLAVFFYCLVLGCIFWCCRQKTVSLEDKEAAFLPPHLASGVAASSSSHSPCTQHVKQQYEELDGDVLEFVASSPSGDDLSCATDPKRSAGRVEAPLSFFPLRRLSSPAVPCSPRKTLRHGRASLPSLTKISLVSKSRYVMGRLSTGNSEIFAHFKGSRLTGQQGEPCSTQYGSGSLSISAPLLHFSLLFSSASGTLVINILGLSGHRRSGVIVRVSLPPICPSAQQITLRRRSLSPDLQGQSRVLQVGSVEELRACTLRLAVYSRDFSGLREAALGWLELPCEPVDWESEITNTYSKQLTATKGKLKKSVSSQEWLGRSKSSVGAPVTLGKVLILLQYQPAAQRLKVMVRKAENLTKLTRIPGAPDHCVVIKLHQNANVISSK…	dk021347,au170206,dk043808	baaf04031912.1, baaf04031911.1, baae01064752.1, baaf04031910.1	only one C2 domain	syt14b	55	ATGGCGTTTGAGGGTGGGGGGCGGAGCTGTGGTGTTCATGAACTCATCTGTGCTAGAAGAGTATCTCCAGAGCTGCTAGGTGTCCTGTCCTCCATTGCTGTCTTCATGGCCGTGATCGCTCTGTTTTTTCTTTACCTCAGCAGCAAGCTTTCAGTGGAGAGCCCGAGAAGTGATCTGCCACGTTTTGAAAGTTTTGACAAGAGCTTGCAAGTAACTGAATTTAAATGTAGATCTTCTTTTTCAGATGGGGGCTGTGCAGAAAAAGGATCAGAAAGTGAAGATGAAACACAGAAAAAACACAAAGACTCTCATCAGCAGAGGAGTGGATGGAGAAACAGGGATGAAGAGAATGAAGATTGCAGCAGTGAGGCCTCGGCTGAGCTGGTTAAAAGAAAAAAA…	MAFEGGGRSCGVHELICARRVSPELLGVLSSIAVFMAVIALFFLYLSSKLSVESPRSDLPRFESFDKSLQVTEFKCRSSFSDGGCAEKGSESEDETQKKHKDSHQQRSGWRNRDEENEDCSSEASAELVKRKKGSSSLNELQPPPYRDKDDVKRGSRGRSDSAEGSGSEISEGTEDPEDTESYLNKGYEEDAPSDSTAVLGPEDSLIPPLPESYEPEALGKYGTLDVAFEYDPGEQRLAVTVTAATDIPTLKSTGNISWQVHLVLLPTKKQRAKTGVQKGPCPVFTETFRFSCVEEDALGDYAVRFRLYSVRRMKKEKVLGEKVFYLTKLNLQGKLALPVTLEPGTSVPGCGSVVSVSRSAGALSCRSTGESSIPELLLGLLYNSTTGRLSAEVIKGSH…	cr931354,eb842998	bx942841.12	gap in genome sequence covered by est	rph3al	97	var1ATGACGGATACAATTTTTAATAATGGATCAGATCAGTGGGTGTGTCCTAATGACAGGCAGCTTGCCCTGAGAGCAAAGTTGCGTGCTGGTTGGTCTGTGCACACATTCCAAACAGAGAAACAGAGAAAGAACCAGAGTCTGAATCAGAATGAAATTGATGTTATTCTGCAGGTCATCAGAAGAGCTGAAAAAGTGGATACACTGGAACAGCAGAGAATCGGACGACTTGTGGAGAGATTAGAGAATATGAGGAAAAATGTGATGGGGAACGGCATGTCTCAGTGCTTGCTATGTGGGGAGCTTCTTGGATTCTTAGGTACCACTTCTGTCTTCTGCCAAGACTGCAAAAAGAAAGTCTGCACAAAATGTGGTATCGAGACAGTTGGCAGCCAGAA…	var1MTDTIFNNGSDQWVCPNDRQLALRAKLRAGWSVHTFQTEKQRKNQSLNQNEIDVILQVIRRAEKVDTLEQQRIGRLVERLENMRKNVMGNGMSQCLLCGELLGFLGTTSVFCQDCKKKVCTKCGIETVGSQKRQVWLCKICSEQREVWKRSGAWFYKGLPKYILPMKFSNKTGELHLRPLQPDHPTQEAKNSSNRTYTWAKGKVVSSDSESDSEHSSSSLDGKMVDPKGDKNRKHSGSSTEPSMTPVVSHMKNLEGLSGSQSSFGSERGSATESSQGDLIEGYNSDIPSCTTEEKITKYLKRRNAARLVNGSHFLSFVGNLTTTC var2MTDTIFNNGSDQWVCPNDRQLALRAKLRAGWSVHTFQTEKQRKNQSLNQNEIDVILQVIRRAEKV…	bc082720,cr761174,dt411281,dn082685,cf377049,el849243,al878212,al868247,al856095,dt434444,al868245	http://genome.jgi-psf.org/cgi-bin/dispGeneModel?db=Xentr4&tid=528481 and 528482 and 528590	alternative splicing at C-term	esyt3	43	ATGGAGACGAGCGGAGGGGACCCTGCTGTGCCCTCTCCCGCCCCGGAGCCGCGTCCCCTGCCGCCTGCCCTGCGGGCGCTGGGCTCGTTCGCGATGCGGGCGGTGCTGTGCCTGGCGCCGGTCTACCTGGCGGGCTCCTTGGGGCTGAGCCCCATCTGGCTCCTCATGGCGCTTCTGCTCTGGATGTGGTGGCGGAGGAACCGGCGGGAGAAGCGCTCCCGGCTCTGCGCCGCCTTCGGGCTCCTCGAGGACGAGGCCCAGGCCATCCGCCAAGGCATCGCCCGCCAGCACATGCCCGCCTGGGTTCACTTTCCTGATGTTGAGAGGGTAGAATGGCTGAACAAGATTGTTGAACAGTCTTGGCCATACTTTGGGGCAATTATGGAAAAAACATTCAAG…	METSGGDPAVPSPAPEPRPLPPALRALGSFAMRAVLCLAPVYLAGSLGLSPIWLLMALLLWMWWRRNRREKRSRLCAAFGLLEDEAQAIRQGIARQHMPAWVHFPDVERVEWLNKIVEQSWPYFGAIMEKTFKEVLEPKIRAKHVHLRTCTFTKIHFGNKCPKIKGVKAYTKEVDRRQVMLDLQICYIGDCEVHMELSKFKVGVKGIQLYGTLRVILEPLLTDIPFVGAVTLFFIQKPHLEINWAGLTNLLDAPGISILSDSLIQDFIVSRLVLPNRITIPLKKNINIDQLRFPIPRGVVRVYLLEAENLVQKDNFLGAIRGKSDPYALLRVGVVQLRSRTIQRNLNPIWNEMFEFVVHELPGQDLEIDLYDEDPDKDDFLGSLVINLTNVMKDKVVDE…	fg748780
		esyt1a	9	ATGGCTGCGATGCCAGCCGTGGACGCAGAGCCCGTTATGGACGGAGACGCGTCGTTTGCGCCCCCGGCCTCACCGAGCCAGCGGCGCCCCGGAGATCGCGCTGTCACCGTGCTCTGGTCCTTCGGGAAATGCCTCGGTGCTCTCCTACCTGTGTATCTGGCCGGGTATTACGGCTTCAGCATCAGCGTGGTGCTGTTCGGTCTCGTAATCTTCATGGGATGGAAACACAGTCGGCTGGACAAAGTGATGAGGCTCAAATCTGCGATGTACCTCCTGGAGAACGAGAGAACCTTCACCACGGAGAGCGTGTTCAGGGCAAAAAGGGATCTGCCCCCGTGGGTCAACTTTCCAGATGTGGAGAAAGTGGAGTGGGTGAATAAGATCATCCAGCAAGCCTGG…	MAAMPAVDAEPVMDGDASFAPPASPSQRRPGDRAVTVLWSFGKCLGALLPVYLAGYYGFSISVVLFGLVIFMGWKHSRLDKVMRLKSAMYLLENERTFTTESVFRAKRDLPPWVNFPDVEKVEWVNKIIQQAWPFIGQYLEKLLVETIAPAIRASSIHLQTLSFTKVDIGEKAVKVVGVKAHTEQDRRQVILDLYLSYAGDVEINVEIKKYFCKAGVKGVQLHGKLRVILEPLIGNIPLVGAVTMFFIRRPKLDINWTGLTNLLDIPGLSAMSDTMIMDAIASQLVLPNRLTVPLVADLHVAQLRSPLPRGVVRIHLLEAEDLTAKDTVIKGLIDGKSDPYAVLRVGTQIFTSHHIDSNLNPQWREMYEVIVHEVPGQELEVEVFDKDPDQDDFLGRVK…	None	http://genomeportal.jgi-psf.org/cgi-bin/dispGeneModel?db=Takru4&id=179273	caab01000006.1	5 C2 domains, conflicts with JGI model	esyt1a	13	ATGGCTGCGATGCCAGCCGCGGACGCAGAGCGCGTCATGGACGGAGACGCGGCGTTTGCGCCTCCGGCCCCACCGAGCCAGCCGCCGCCGCAGCGGCCCGGGGACCGCGCGGTCAGCGTGCTGTGGTCCTTCGGGAAATGCCTCGGGGCTCTCCTACCTGTCTACCTGGCCGGCTATTACGGCTTCAGCGTCATCGTGGTGCTGTTCGGTCTCATCATCTTCATGGGATGGAAACACAGCCGGCTGGACAAAACGATGAGGCTCAAATCTGCCATGTACCTCCTGGAGAACGAGAGAGCGTTCACCACGGAGAGCGTGCTCAGGGCAAAAAGGGATTTGCCCCCGTGGGTCAACTTTCCAGATGTGGAAAAAGTGGAGTGGGTGAATAAGATCATCCAG…	MAAMPAADAERVMDGDAAFAPPAPPSQPPPQRPGDRAVSVLWSFGKCLGALLPVYLAGYYGFSVIVVLFGLIIFMGWKHSRLDKTMRLKSAMYLLENERAFTTESVLRAKRDLPPWVNFPDVEKVEWVNKIIQQAWPFIGQYLEKLLVETIAPAIRASSIHLQTLSFTKVDIGDKAVKVVGVKAHTEQDRRQVMLDLYLSYAGDVEINVEIKKYFCKAGVKGVQLHGKLRVILEPLIGNIPLVGAVTMFFIRRPKLDINWTGLTNLLDIPGLSAMSDTMIMDAIASQLVLPNRLTVPLVADLPVAQLRSPLPRGVVRIHLLEAEDLTAKDTVIKGLIDGKSDPYAVLRVGTQIFTSHHIDSNLNPQWREMYEVIVHEVPGQELEVEVFDKDPDQDDFLG…	None	caae01014991.1	5 C2 domains	syt18b	2	ATGCCGTACCACGATGAGGAGTACCCGGGTCAGCCTCTGTGGCAGTCTGTGCTGCTGTTCTGCTGTAAGGGTATGATTGAGGGCATCATGATCATACTCTTCTTCTGGCTTCTGGTGCAGGTCCTTTTCACCAAACAACTGGAAGTTCACCTCCAAATTCTTCTTCTGGTTGGCCTGATAGTATTTTGTCTGTGTTTGGTCCTGGGATGTATTCTGTGCTGCAGGACGAGTAGGATTTGTGCAGTGCGAGACAAAGACCCTGTGTCATCAGACCCTGTGACATCAGCACCAGCTCACGCTGAACCTGTGACCTTTGCCCAGATCCCGCCTCCCTCGGCATCGATGACAGCGTCCGCGCACAAATACGGGGAACAGGATGGCGACATAGTGGAGTACCCC…	MPYHDEEYPGQPLWQSVLLFCCKGMIEGIMIILFFWLLVQVLFTKQLEVHLQILLLVGLIVFCLCLVLGCILCCRTSRICAVRDKDPVSSDPVTSAPAHAEPVTFAQIPPPSASMTASAHKYGEQDGDIVEYPSTFPSPTPSEREFASLSFSKRARAGSEQKEQPKSYFSPRRLSTPPLISPLYKPIHHSHTSLPSFPKLGLMSKTYKALQRRCMVTGGKLSYNEHSRLTSPSSVFASSPEEPIPLAPLSYGSGASCQMPVSSKPCLHFTMAFSPEQQTLAVTVLDLTGTTHRLQDASVLGSLPPLYPCPVQASTQSPESRSLVLLLRVSSVMELQKCDLRIEVYTREAPTALGELEVECGGRDWRAEHPFHLAKELNINKWKLKKIGGMEMNVARPTL…	None	aanh01001567.1	C-term unidentified, C2 domain unidentifiable	syt18b	2	ATGCCTTACCAGGATGAGGAGTGTCCTGACCAGCCCGTGTGGCAGTCTGTGCTTTTGTTCTGCTGCAAAGGTATGATCGAAGGCATCATGTTCATCCTGTTCTTCTGGCTCCTGGTGCAGGTCCTCTTCACTAAACAGCTAGAAGTTCATCTCCAGATTCTTCTTCTGGTTGGATTGATAGTTTTCTGTCTGTCTTTGGTTCTTGGATGTGTTGTCTGCTGGAGGAAAAGTCAGTTTTTCTCCGGGAAAAAGCAAACTCCTGCCACAGCATCGGCTCCTGTTGATCTTCCTGAGAGCTCCCATCCCGCGGTTCCTGCCTCCCAGCCTCTGTGTCAGGAGCTACGCAGAGACACCCTGGATTACCCCTCAACGTTTAGCAGCCCTGCCCGTTCTCAGGGG…	MPYQDEECPDQPVWQSVLLFCCKGMIEGIMFILFFWLLVQVLFTKQLEVHLQILLLVGLIVFCLSLVLGCVVCWRKSQFFSGKKQTPATASAPVDLPESSHPAVPASQPLCQELRRDTLDYPSTFSSPARSQGEISSFPFGNQAKVATEEHERAAPYFSLRRLSSPLLPGPAYKPMHPGRASLPSLPKLGLLTKNAPQRRCTVSGDCRSHTERSRLTSPRAISSSIAENPIALTPLSYGSHTNLSSANPCLHFTLAFNPQQQILTVTILNLTETSHRLENVSVLGSLLPLHPSPTQMSSHSSLSRDASRLELLLKVRSMKELQRCELRLALYTRGVQSPRDTPLGEVGLECGNIDWISEHPLQFMKALKRNQGNYEK	None	baaf04034564.1	C-term unidentified, C2 domain unidentifiable	syt15	17	ATGGCTGATCTGCTGGTAGCTCTTGCCTGTGGACTGTCGGCTGCATTTCTCCTCCTGCTGCTGTTTGGCCTGTCGGTGTATCTACTGTGGAGGAAGAGACGGACTCAAACATTCTACAGAGGACTGATACCTGCCACCCCCACAATCCCACGATGCATCACTCCGGTGCTTCAGACTTCACAGAGCAGCACATATGGTTCGCACGGGTCAGGTGATGTTCCTTTCATCGTGCCTCCTCGATTCAAACGGGCTCCCCAATTAAACGACAAGAAGGAGGAAAGCAACAGTGCTGAGCAATGGGATCTCAATCCAGATCTGCACAGTCAGCGAGGCTCTCTAACAGTAGGCAGCTGGTTTCCTCTGGGCAGCATAAGACCAGACCTGTACCAGCTTCCAGAG…	MADLLVALACGLSAAFLLLLLFGLSVYLLWRKRRTQTFYRGLIPATPTIPRCITPVLQTSQSSTYGSHGSGDVPFIVPPRFKRAPQLNDKKEESNSAEQWDLNPDLHSQRGSLTVGSWFPLGSIRPDLYQLPEEPSEWALPDGSAVRLWFALRYQQDKEQLVVSLLRAANLPTQCQRNITLVKLQLLPSDDRRHRQAKARRKGCHPQFNDTFVFQVSNSCVDQCSLNMSLFTVDHQKKHHLMGQILIPLICSELKEAAGKVQWRDLDNESDQPLSKNGDIQVSLNYNQSLHRLTVVVLRARGLQCCSEAAVCAKVCLKIHTQVVRNKWTTVAKGNSPSFNEKLTFRLLPMQLDTACLSLQIQQPSTEKPVLLAIVVIGPFMYARGRELEHWNDMVSKPQ…	ee712825,al927995	cr678095.18	conserved motif upstream of C2A	doc2a	16	nCGGCACTGGGAACCCTGGAATTTGACTTGTTGTATGACCCAGAACAATGTATCCTGCAGTGCTGCATCCTGAGAGCCAAGGGCCTCAAGCCGATGGATTTCAATGGTTTGGCTGATCCATATGTGAAGATTCATCTGCTCCCTGGGGCTTGCAAGGCCAACAAGCTAAAGACTCGAACGGTGAGGAACAGCCTGAACCCCACGTGGAACGAGAGCCTGACGTACTGCGGGATTACCCAGGAGGACATGGGGAAGAAGATTCTCAGGATCTCTGTGTGCGACGAGGATAAACTGAGCCACAACGAGTTCATCGGAGAGACCCGGGTTCCCCTGCGCCGGCTAAAGCCTGGGGAACGGAAACACTTTAATCTGTGTCTGGAGCGGCAAATCCCTCTGGCC…	XALGTLEFDLLYDPEQCILQCCILRAKGLKPMDFNGLADPYVKIHLLPGACKANKLKTRTVRNSLNPTWNESLTYCGITQEDMGKKILRISVCDEDKLSHNEFIGETRVPLRRLKPGERKHFNLCLERQIPLASPSSMTAALRGISCYLKELERCQEWELEERGRILLSLTYSSERGGLVVGIMRCAHLAAMDVNGFSDPYVKTYLKPDVEKKSKHKTVVKKKTLNPEFNEEFFYNISQLELQKRSLEVTVWDYDLGKSNDFIGGVTFGMSSKGECLKHWMECLSTPNKRTEHWHTLTNELPGSTYAD	cx846849	http://genome.jgi-psf.org/cgi-bin/dispGeneModel?db=Xentr4&id=528483	N-term unidentified	rph3a	20	ATGACCGACACGGTGGTTGGCAACAGCACCAATCAGTGGATGTACCAGAACGACCGGCAGATGGCCCTTCGAGGCGGGTCCCCCGGCGGTTGGTCGGCCCGCGGCAACCAGCCAGAGCATGGACGGAAGAATGAAGATCTGACGGACGAGGAAAAGGAGATCATCAATCGGGTCATCGCTCGGGCGGAGAAGATGGAGGAGATGGAGCAAGAGCGCATCGGACGCCTCATGAACCGCTTGGAGGACATGCGCCGGAACGTGTCGGGTGATGGGGTGAACCGCTGCATCTTGTGCGGGGAGCAGCTGGGGCGGCTGGGCTCGGCCTGCGTAGTCTGCGAGGACTGTAAAAAGAACGTCTGCACCAAATGTGGCGTCCAGACGACCAACAACCGGCCCCAT…	MTDTVVGNSTNQWMYQNDRQMALRGGSPGGWSARGNQPEHGRKNEDLTDEEKEIINRVIARAEKMEEMEQERIGRLMNRLEDMRRNVSGDGVNRCILCGEQLGRLGSACVVCEDCKKNVCTKCGVQTTNNRPHNIWLCKICSEQREVWKRSGAWFFKGLPKQMLPQPMPITKEKGQPEPADQAPPTQDSKPYSRVQRHGTEPTEASSRGNYPPVSRKPSEARMAPSGSEYTGEGTGSQDYVAENETHQSPGGTKRAGSAPGAAARPFSPASAPNASAPQTEQGPPAAGRQGPSPAGRFPERQGSLSMAPTQAEPVYSTPGPSRDERPSPGMAEKPMRQVAPYSQAAAPPAAPTPSRPPPQDEDEDEANSYDSDEATTLGALEFSLLYDQDKSSLQCTLI…	aawz01024599.1
		esyt1b	14	ATGGCCACCATGGAAAACGACAAATCCGAAGCGATCGGGACGGACACCGCCGATTGTTCCGGCACAAATGACACCGAGAAAAGTGTACAGACGGCTGCGCAGACAGAAGCTCCAAAGCCAAAGGGAATAAGCGCCGTCGCTGTCCTCTGGACCTTTGGCAAATGTCTGGGAGCTCTGCTGCCCGTCTACCTGGCAGGTTACTACCGTGTCAGCACCAGTCTGCTGGTGTGCGGCATGATGGTCTACACAGGCTGGAAACACGCCCGAGAAGCCAAAGAGGCTCGTCTGAAGTCAGCCATAGAGTTTCTGGACGACGAGGATGAGTGCACGTCCAGGCAAATGTCCCGAATCAAGCGAGAGCTGCCAGCCTGGGTGAATTTCCCAGATGTGGAGAAGGTT…	MATMENDKSEAIGTDTADCSGTNDTEKSVQTAAQTEAPKPKGISAVAVLWTFGKCLGALLPVYLAGYYRVSTSLLVCGMMVYTGWKHAREAKEARLKSAIEFLDDEDECTSRQMSRIKRELPAWVNFPDVEKVEWLNKVLQQVWPFVGQYLEKLLMETIAPSIRASSTHLQTFGFTKVDMGDKAMKVVGIKAHTENDKGQVLLDLYISYVGNVEINVEVKRYFCKAGVKGIQLHGMMRVILEPLIGDVPIAGAVSMFFIKRPRLDINWTGLTNLLDIPGLNVMSDSMIMDAIASCLVLPNRLVVPLVQGLHLAQLRSPLPRGVVRIYLLEAQNLEAKDSYVKGVMAGLSDPYAITRVGPQHFTSKHMDNTDSPKWNETYEVIVHEVPGQELEVEVYDKD…	ca844771	http://genomeportal.jgi-psf.org/cgi-bin/dispGeneModel?db=Takru4&id=556304	caab01005095.1, caab01004900.1	9 C2 domains, genome sequence at NCBI is incomplete, JGI sequence is complete but this prediction conflicts with JGI model	esyt1b	13	ATGGTAAGCCCTCAGCAACGCTTTCTGACGGCCACCATGCAAAACGACAAATCCGAGCCGAGCGGGTCCGACAGCGCCGACCGTCCCGGCACCGGCGACGCCGACCAAAGGCTCCAGACCGCTGCCCAGGCAGAAGCTCCGAAGCCGAAGGGAATAAGCGCCGTCGCTGTCCTCTGGACCTTTGGCAAATGTCTGGGAGCCCTGCTGCCCGTCTACCTGGCAGGGTACTACCGGGTCAGCACCAGCCTGCTGGTGTGCGGCATGATGGTCTACACCGGCTGGAAACACGCCCGGGACGCCAAGGAGGCCCGCCTGAGGTCGGCCATCCAGCTGGAGGACAGCGAGGATGGGGGCGCCTCCAGACAAATGTCCCGGATCAAGCGAGAGCTGCCAGCCTGG…	MVSPQQRFLTATMQNDKSEPSGSDSADRPGTGDADQRLQTAAQAEAPKPKGISAVAVLWTFGKCLGALLPVYLAGYYRVSTSLLVCGMMVYTGWKHARDAKEARLRSAIQLEDSEDGGASRQMSRIKRELPAWVNFPDVEKVEWLNKVLQQVWPFVGQYLEKLLVETIAPSIRASSTHLQTFGFTKVDMGDKAMKVVGIKAHTENDKGQVLLDLYISFVGNVEINVEVKRYFCKAGVKGMQLHGMMRVILEPLIGDVPIVGAVSMFFIKRPKLDINWTGLTNLLDIPGLNVMSDSMIMDAIASCLVLPNRLVVPLVQGLHVAQLRSPLPRGVVRIYLLEAQNLAAKDNYVKGVMAGLSDPYAIMRVGPQHFTSKHVDNTNSPKWNETYEVIVHEVPGQE…	cr686976,cr688432	caae01014979.1	9 C2 domains	syt19	6	ATGGACTATCCGGCCAACGAGAGGCTGCTGTCGACTGCTGGAGACCTGAGAATGCCGTTCTCAGACACGGTCAAGTACTCCATCCTGGGCATCTCGGTCGCTCTTCTTCTGCTGGCGCTGGGCATCTTGGTGTGGCAGGCCTTCAGGTGCTGCACCACAATCACCCGGCAAGATGCTGCTGGAGGTGCCACAGTGACTAGCAACACTGGCAATGTGATGCATGCTCCCCAGATGGAGAATGTCAGCACAGAGGTCCGCAGGCTGAGCCGCTGTCTGTCGGGGGCCTCGTATCCCACCTCGGAATCCAGACAGGTGGACGGAGAGGAGCAGGACACCATTAAAAAGGTCGATGGAACGATTCGTTTTTCCATCTATTATGACCAACTCCAGTCGCAGCTG…	MDYPANERLLSTAGDLRMPFSDTVKYSILGISVALLLLALGILVWQAFRCCTTITRQDAAGGATVTSNTGNVMHAPQMENVSTEVRRLSRCLSGASYPTSESRQVDGEEQDTIKKVDGTIRFSIYYDQLQSQLVVTVLQVEGLLWPSQTCSLQPFVKLRLMWAGSVGVEVDDCTDKEVGLLLSPHEWRTRIVKGSCNPLFGDQFSCIMQEDKELHHINLKMEVRHFDKFSRHTVLGEVRVPLGQLNISYPLELQEDLKTPQKDLVGEVLLTLKFLPTSQRLEVGLLKVRTVLTEICSDRALYARISVQCNQHKLRYQKTSAVAHSLVTVFNEVLMFSLPECPLEQCKISVSVYETHITRKLSKNLIGQLTLGKERNSQDKHWSLMMCSVRQPIAKWHGI…	None	aanh01008698.1		syt19	4	ATGATGACCGTCATAGAGGATCCTGACCACGTGGGAAGCTTCTTAAATGCTTCTGAGCTGAAGATCCCGTTTTCAGATACGGTCAAGTACTGCATCCTTGCTGTTTCTGTTATTCTCCTCCTGGTGGCGCTATGCATCTTGGCCTGGCAGATCTTCAGATGTTTCTCACACTCATATTTTACGTACACTCAAGATTCAATGTCACAAAGCCAGTTCTACTGGCTGTTTTTGTTGTTAAAAATACTGACAGAAAAATGTCTGTTCCCTCCACAGGTAGAGAATCAGACTACTCAGTCTCACAGACTGAGTCGTTGTCTGTCTCAGACTTGGTTTTCCTCTTCAGAAACCAGTATGTCAGATGTGAACTTCGAGGAGCAAAAAACAAATAAAAAGGTTTTG…	MMTVIEDPDHVGSFLNASELKIPFSDTVKYCILAVSVILLLVALCILAWQIFRCFSHSYFTYTQDSMSQSQFYWLFLLLKILTEKCLFPPQVENQTTQSHRLSRCLSQTWFSSSETSMSDVNFEEQKTNKKVLGSLRFSVFFDRLESRLVICVLQAEGLSDSGEATSMQPFVKVRLMKAGLEGTAKRSLKKERVLGQLEWDTRIVKGSDKALFGDEFSFILQETKNILHHLKLRMEVRDFDKFSRQTLLGEVNLPLKHLDISFPLVLQEDLQAPQKDLVGEVLLSLKFLPTSQRLEVGLLKIRTAFPNICSDAALYAKISVQCNQSKLKPQKTSAVVRSAVTVFNEVLIFLLPDFAVDQCKILVSVYETCTDAKSSRSLIGHLCVGKDRNLEDEHWTLM…	None	baaf04008139.1, baaf04008140.1		syt16	30	ATGGCATCAGATATCACTCCTGAGGCGGTGGGCTTCCTCTCGGCCGTGGGCATCTTTGTGGTCTTGTTGGCCATACTCTTCCTGTTCATCAATAAGAAGCTGTGTTTTGCTCGTGTCGGGGGCCTGCCCTGCCTAGAGCAGTACAGCCGACGCAAGCGAAGAGACCGTGCAGGGATTCACCAGGGTCTGGTGAATAGTTACGGCGACGACGGAGAGATCTCCAGCTCATCGGACAGCGACGATGAATTAGCCAAGCATTTTGAGATCTCTGTTTCCCGCTCTCAAAGCTTCCGTTCAGGTGTCACAGAGATTAACCCCCAGAATGCACCAGGGCAGCATCACAAATTTAATCGTCTGCTTTCTGACCAGGAAGAAGGAAGCACAGAGCCGTCTGACTGT…	MASDITPEAVGFLSAVGIFVVLLAILFLFINKKLCFARVGGLPCLEQYSRRKRRDRAGIHQGLVNSYGDDGEISSSSDSDDELAKHFEISVSRSQSFRSGVTEINPQNAPGQHHKFNRLLSDQEEGSTEPSDCEEAERKSVQSFQDPLTSRRRVGSEPRDPLSQSPLPEGRTPTDPLSLMAEQISVGSQDTGDGLEALPRDDGSRLGSVGRQTPQRSLAMDNQGYDNSDVTESFPTWSPEHDQSLSHPLSSSPRGHISVCGDLIIALDYRAETHRLLVTVIMAQGIPDKARSGMDSWQVHVVLLPGKRQRHKTAVQKGSMPMFEETFRFSHLEPGDLPSSALRFRLYALGKMNRERMMGETLYRLSRLKHTGRFETTLVLEPRSNLKTVDAQTSLSTQT…	eb978341	bx005106.5		doc2b	256	ATGACACTCCGAAAAGGAGAGAAAATGACCATAAGCATCCAAGAGCATATGGCCATTGATGTTTGCCCAGGTCCCATCAAGCCCATCAAACAAATCTCAGATTATTTCCCTCGGTTTCCCCGCGGTATCCCAGCGGCTGTAACTCGTGCTAACTCCCTCAAATCTAATGTGAGCCAGCCCTCTGTCAGCCCTTGTGAAACTTCCAAGGAGGAAGAGGAGGATGTGGACAAATTATTTGGAGCCTATGGAGCTGCTTCCACTGCACCTGCTAAACATGAAGAGGAAGGGGACCTGGATGGATATGATTCTGACGACTGCACTACACTTGGGACACTGGATTTTAGCTTGCTGTATGATCAAGAAAACAATGCCCTGCACTGCACTATCAATAAAGCCAAG…	MTLRKGEKMTISIQEHMAIDVCPGPIKPIKQISDYFPRFPRGIPAAVTRANSLKSNVSQPSVSPCETSKEEEEDVDKLFGAYGAASTAPAKHEEEGDLDGYDSDDCTTLGTLDFSLLYDQENNALHCTINKAKGLKPMDHNGLSDPYVKLHLLPGASKANKLRTKTLRNTLNPTWNETLTYYGITDEDMIRKTLRISVCDEDKFRHNEFIGETRIPLKKLKPNQTKNFSICLEKQLPIDKTEDKSLEERGRILISLKYSSQKSGLLVGIIRCAHLAAMDANGYSDPYVKTYLKPDEDKKSKHKTAVKKKTLNPEFNEEFCYEIKHSDLAKKTLEVTVWDYDIGKSNDFIGGVVLGINAKGERLKHWFDCLKNKDKKIERWHTLTNELPGSVLSD	None	http://genome.jgi-psf.org/cgi-bin/dispGeneModel?db=Xentr4&tid=528589	this gene is approx. 92Kb downstream of rph3al	rph3al	27	ATGGCTGACACCATTTTTGGCAATGGGAACGACAAGTGGGTGTGTCCAAATGACAGGCAGCTAGCCCTTCGAGCAAAGCTTCAAACTGGCTGGTCGGTGCACACGTTCCAAACTGACCGACAGAGGAGGGACGCAAGCTTGAACTCAAAGGAAATGGAGATTATTTTGGAGGTCATCCATAGGGCTGAGAAACTGGACATTGTGGAGCAGCAAAGAATCGGGCGACTAGTGGAGCGGCTGGAGAACATGCAGAAGAATGTGATGGGCAACGGATTGTCCCAGTGCTTGCTGTGCGGAGAGGCCCTGGGTCTGCTGGGGAGCACGGCGGTCTTTTGCCAAGACTGCAAAAAGAAAGTGTGCACCAAGTGCGGCATTGAAACCCTGAACGCTCAGAAACGG…	MADTIFGNGNDKWVCPNDRQLALRAKLQTGWSVHTFQTDRQRRDASLNSKEMEIILEVIHRAEKLDIVEQQRIGRLVERLENMQKNVMGNGLSQCLLCGEALGLLGSTAVFCQDCKKKVCTKCGIETLNAQKRPVWFCKICSEHREVWKRSGAWFYKGLPKYILPLKNSSSSKTGELHLRPHHAEMPTLEAKGASPSRTYTWARGKx	fg766888
		esyt2a	21	ATGGAGGGTCCAGGTGTCGGCACCAACGGACCCCTGCCTGCACCCAGGAACTCCGTGAGCTCCACCACTGGACCACCTCTGCCTCCAGATCAGCTGCATGAAGAGCCGCAGTCCTCGCTGACAGATCTCATCCACATGTGGATTAAATTCGGAAAGACTTTTGCCATCATTTTTCCGATATATGTGTTGGGCTACCTTGAGTTCAGCTTCAGTTGGGTTCTGGTCGGACTTGCCATGTTGTTCTATTGGAGAAAAAACCATGGCAACAAGGACTACAGGATCAACCGTGCCTTAGCATTCCTGGAACACGAGGAGAAAGCCGTGAAGCAAAGCGTGCCCACCACGGATCTTCCACCATGGGTCCATTATCCAGATGTGGAGAGGACGGAGTGGCTCAAC…	MEGPGVGTNGPLPAPRNSVSSTTGPPLPPDQLHEEPQSSLTDLIHMWIKFGKTFAIIFPIYVLGYLEFSFSWVLVGLAMLFYWRKNHGNKDYRINRALAFLEHEEKAVKQSVPTTDLPPWVHYPDVERTEWLNKTVKQMWPFICQFVDKLFRETIEPAVKGANPHLSSFCFTKIDMGQKPLRVNGVKVYTENVDKRQIIMDLQISFVGNTEIDVDIKKYYCRAGIKSIQLHGTLRVVMEPLLGDMPLVGALSVFFLKKPLLDINWTGLTNVLDIPGVNGLCDNIIQDIICTYLVLPNRISIPLVGESQLAQLRFPVPKGVLRIHFLEAQDLLGKDKFLGGLIKGKSDPYGVLRFGTELFQSKVIHETVNPKWNEVYEALIYENTGKNLEIELFDEDTDK…	None	http://genomeportal.jgi-psf.org/cgi-bin/dispGeneModel?db=Takru4&id=600012	caab01003112.1, caab01001804.1, caab01011081.1	3 C2 domains, slight conflicts with JGI model	esyt2a	18	ATGGAGGGTTCCAGTGTGGGCACCAACGGAGCCCTGCCTGCACCCAGAAACTCTGGGAGCTCCACCCCTGGACCACCTCTGCCTCCAGGCCAGGTGGAGGCAGAGCAGCAGTCCTCGTTGACGGAGCTCATCCAGATGTGGATTAAATTTGGCAAAACCTTTGCGATCATTTTTCCCATCTATGTGCTTGGATACTTTGAATTCAGCTTCAGTTGGGTTCTGATCGGACTTGCCACGTTGTTCTATTGGAGAAAAAACCATGGCAACAAGGACTACAGGATCAACCGTGCCTTGAAATACCTGGAACACGAAGACAAAGCCGTGAAGCAAAGCGTGCCCACCACGGATCTTCCGCCGTGGGTCCATTATCCAGATGTGGAGAGAGTAGAGTGGCTCAAT…	MEGSSVGTNGALPAPRNSGSSTPGPPLPPGQVEAEQQSSLTELIQMWIKFGKTFAIIFPIYVLGYFEFSFSWVLIGLATLFYWRKNHGNKDYRINRALKYLEHEDKAVKQSVPTTDLPPWVHYPDVERVEWLNKTVKQMWPFICQFVDKLFRETIEPAVKGANPHLSSFCFSKIDMGQKPLRVNGVKVYTENVDKRQVIMDLQISFVGNTEIDVDIKKYYCRAGIKSIQLHGTLRVVMEPLLGDMPLVGALSVFFLKKPLLDINWTGLTNILDIPGVNGLCDNIIQDIICTYLVLPNRISIPLVGESQLAQLRFPIPKCILRIHFVEAQDLVGKDRFLGGLIKSKSDPYGVLRVGTELFKSKVIHETVNPKWNEVYEALIYDNSGKNLVIELYDEDTDK…	None	caae01014542.1	3 C2 domains, gap in genome sequence	esyt1a	12	ATGCGACCCGCGACTGCGGAGCCGGGCGCGGGGATCGCGGCCCCGGCCTTACCGATCCAGACCCCGGGGGAACGCGCACTGAGTGTCCTGTGGTCCTTTGCAAAATGCCTGGCTGCTCTTCTACCCGTGTACCTGGCCGGGTATTATGGCTTCAGCATCAGTGTAGTCCTCTTCGGGCTGATGATTTACATGGGATGGAAACACAGCCGCCTGGAGAAAGTGACGAGGCTGAAGTTGTCCATGTTCCTTCAGGAGAACGAGAAAGCCTTCACCACCCAGCAGGCTTTCAGAACCAAACGGGATCTACCTCCCTGGGTTGACTTTCCAGATGTGGAAAAAGTGGAGTGGCTTAATAAGATCCTGCAGCAGGCTTGGCCCTTTATAGGCCAGTATCTGGAG…	MRPATAEPGAGIAAPALPIQTPGERALSVLWSFAKCLAALLPVYLAGYYGFSISVVLFGLMIYMGWKHSRLEKVTRLKLSMFLQENEKAFTTQQAFRTKRDLPPWVDFPDVEKVEWLNKILQQAWPFIGQYLEKLLVETIAPAIRMSSIHLQTLSFTKVNIGDKALKVVGVKAHTENDKRQVMLDLYLSYAGDVEVNVEIKKYFCKAGVKGVQLHGKLRVILEPLIGDVPLVGAITMFFIRRPKLDINWTGLTNLLDIPGLNAISDTMIMDAIASHLVLPNRLTIPLVADLHVAQLRSPLPRGVVRIHLLEAEDLTAKDTVIKGLIDGKSDPYAVLRVGTQIFTSHHVDSNLNPQWREMYEVIVHEVPGQELEVEVFDKDPDQDDFLGRVKVDLDIVKK…	dw598345,dn673695,cd498633,dw613447,dw609149,dw033254,dv000113,dn673694,dw033253,dw613446,dv000112	aanh01002653.1, aanh01002652.1	5 C2 domains	esyt1a	11	ATGCCAGGCGCGGATGCAGAGGTGGTCACGGCACCCCCGGCTGAACGCGCCGTGGGCGCGCTCTGGTCGTTCGCGAAATGCCTGGGCGCGCTGCTACCTGTGTACCTGGCCGGATACTACGGCTTCAGCATCAGCCTGGTGCTGCTGGGGCTGATGCTCTACATCGGATGGAAGCACGGACGCATGGAGAAAGTGATGAGACTCAAGTCTGCCATGTACCTCCTGGAGAACGAGAGGGAATTCACCACGGAGAAGGTTTTCCGAGCCAAAAGGGATTTACCCCCGTGGGTTAACTTTCCCGATGTGGAGAAGGTGGAATGGGTAAATAAGATCCTGCAGCAAGCCTGGCCTTTTATAGGCCAGTATCTGGAAAAGTTGCTGGTGGAAACCATCGCTCCC…	MPGADAEVVTAPPAERAVGALWSFAKCLGALLPVYLAGYYGFSISLVLLGLMLYIGWKHGRMEKVMRLKSAMYLLENEREFTTEKVFRAKRDLPPWVNFPDVEKVEWVNKILQQAWPFIGQYLEKLLVETIAPAIRTSSIHLQTLSFTKVNIGDKALKVVGVKAHTEHDKKQVMLDLYLSYAGDVEINVEIKKYFCKAGVKGVQLYGKLRVILEPLIGDVPLVGAITMFFIRRPKLDINWTGLTNLFDIPGVNSMSDTMIMDAIASHLVLPNRLTIPLVANLHVAQLRSPLPRGVVRIHLLEAEDLTAKDTVIKGLIDGKSDPYAVIRVGTQIFTSHHVDSNLNPQWREMYEVIVHEVPGQELEVEVFDKDPDQDDFLGRVKVDLDIVRKARIVDDWFN…	au167133,dk107388,dk099178	baaf04002455.1, baaf04002456.1, baaf04002457.1	5 C2 domains	syt17	27	ATGGCGTACACACAGTTGGAACCCATCAATGAGGGTCTTCTGTCCAGACTGTCTGATTTGCTGTTGTGCCGCTGGTCATGCCGCTCCTGTTGGCAGTGGTGTTGGGAGTGCAGCTGCTGTCAGTCTTCTGAAGAAGAGGTGGAGATTTTGGGGCCTTTTCCAGCTCAGACTCCATCATGGCTTGTCAATGACTACAATGATGAGAAAGGCACAATTTCTCACCTCGTGGATCAGGACGGCGCTTCTTCTCCCCAATCCGATCCCACTATAAACTGCAGGCCACCCACCTCAGAAGCTGCCCGATCCACCTTCAGCTTGGCAGGTCAGCTTGCAAGTCTGAATGCCCGACGCCCAAGCTCCCCCATGGTGGATGTAAAGCCAATTGAATTTTGGGCCATG…	MAYTQGLLSRLSDLLLCRWSCRSCWQWCWECSCCQSSEEEVEILGPFPAQTPSWLVNDYNDEKGTISHLVDQDGASSPQSDPTINCRPPTSEAARSTFSLAGQLASLNARRPSSPMVDVKPIEFWAMGPRKEVVQPLRKPPTPPDDYFRKLEPHLYSLDSCSDDVDSLTDEEILMRYQLGMLHFSTQYDLINAHLIVRVIEARDLPPPVTCDGARQDMAHSNPYVKMSLLPDNKNSRQTGVKRKTQNPVFEERFTFDLPFLEAQRRTLLLSVVDFDKFSRHCVIGKVALPLSEVDLVKGGHWWKALVPSSQNEVELGELLLSLNYLPSAGRLNVDIIRAKQLLQTDMCQGSDPFVKVQLVTGLKLMKSKKTSCMRGTIDPCYNESFSFRVPQEDLCEVS…	None	caak05015201.1, caak05015200.1	conserved motif upstream of C2A								doc2a	22	ATGACGGTGCGCCGTGGAGATCGTGCCCCAGTCCCAATCCGGGAACACATGGCAATTGATGTGTCCCCAGGGCCTATCCGACCCATTGCCCAAATCTCTGCGTATTTCCCACATCCTGGCCTGGAAGGGGTGCTGTCCACGCGAGACCGGATGAGAGGCCAAGGGGCAACGACTGCGTCCCCTGGAACCGGAGAAGGAGAATCAGCAGATGGAGACGATTCAGATGAGAACACATCCCTTGGGACTCTCGATTTTGACCTTCTCTACGACCCAGAAAGCTGCACCCTCGACTGCACCATTCTCCGGGCCAAGGGGCTGAAGCCAATGGATTTTAATGGTCTGGCCGACCCCTATGTCAAACTGCATCTCCTGCCTGGAGCCTGCAAGGCAAACAAACTG…	MTVRRGDRAPVPIREHMAIDVSPGPIRPIAQISAYFPHPGLEGVLSTRDRMRGQGATTASPGTGEGESADGDDSDENTSLGTLDFDLLYDPESCTLDCTILRAKGLKPMDFNGLADPYVKLHLLPGACKANKLKTRTQHNTLNPVWNESLTYNGITAEDMARKTLRISVCDEDKLTHNEFIGETRVPLRRLRPGQKRHFNLCLERQQPLASPSSMTAALRGISCYLRELEPPTGWALEERGRILLALTYISERHGLLVSILRCAHLAAMDVCGYSDPYVKAYLKPDEEKKSKHKTTVKKKTLNPEYNEDFFYEIEQSDLGQKSLEITVWDYDIGKSNDFIGGVTLGLGATGECRQHWLSCLQTPDCRLEHWHTLTNELPESSAFGP	None
		esyt2b	17	ATGTCTAGAGACAGCATGACTGGCGTGCGAGGAGCCCATTCACGCAATGCGAGCACCAAGGAGAAGGGACACGCCGCTCCGAGCAGCGCGAAGCCCAACTTTCCCCATCCCTCAGCGGGTGGCACCAGCGGCGACACCCCGCTGTCTTGCACCAGCGAGCTGACCCAGACCTGGATCCAGCTGGCCAAAACCTTTGTGCTGATCTTCCCCATTTACGCGCTGGGTTATTTCGAGTTCAGCTTCAGCTGGCTCTTAATCGGACTTGCCATCTTTTTCTGGTGGAGGAGACACACCGGGGGCAAACGCAGCCGAGTGAGCAGAGCTTTTGCCTTCTTTGAGCAAGCGGAGAGAAGTGTCACCCAGAGCCTGAGCACCTCCGATTTACCTCCATGGGTCCAC…	MSRDSMTGVRGAHSRNASTKEKGHAAPSSAKPNFPHPSAGGTSGDTPLSCTSELTQTWIQLAKTFVLIFPIYALGYFEFSFSWLLIGLAIFFWWRRHTGGKRSRVSRAFAFFEQAERSVTQSLSTSDLPPWVHFPDVERVEWLNKTVGQMWPYICQFVEKLLHEALEPAVKASDPHLSTFCFSKIDIGDKPLRVNGVKVYTENVDKRQIIMDLHISFVGNTEIEIDIKRYYCKAGIKSIQMHGVLRVVMEPLLGDLPLVGALSVFFLKKPLLDVNWTGLTNILDIPGLSGFSDSLIQDLINSYLVLPNRITVPLVGDVQLAQLRFPMPKGVLRIHFLEALDLEGKDQFLGGLIKGKSDPYGVLQIGNQLFQSKTVKESLHPKWNEVYEALVYEHSGQHL…	None	http://genomeportal.jgi-psf.org/cgi-bin/dispGeneModel?db=Takru4&id=590439	caab01000004.1	3 C2 domains, genome sequence at NCBI is incomplete, JGI sequence is complete but this prediction conflicts with JGI model	esyt2b	16	ATGTCTGATGACAGCATGGCCGGCGTACGCGGGGCGCATCCACGCCATTGGAGCCCCAAGGAGAACGGACACGCCGCTCGGGCCAACTTTCCCCATCCCTCAGCGGGCGGCACCAGCGGCGACACCCCGCTGTGTCTCACCAGCGAGCTGACCCAGACCTGGATCCAGCTGGCCAAAACCTTCGTGCTGATCTTCCCCATTTACGCGCTGGGTTATTTTGAGTTCAGCTTCAGCTGGCTTTTAATCGGACTTGCCATCTTTTTCTGGTGGAGGAGACGCACCGGGGGCAAACACAGCCGAGTGAGCCGGGCTTTTGCGTTCTTTGAGCAGGCGGAGAGAAGTGTCACCCAGAGCCTGACCACCTCAGATTTGCCACCATGGGTCCACTTCCCAGACGTA…	MSDDSMAGVRGAHPRHWSPKENGHAARANFPHPSAGGTSGDTPLCLTSELTQTWIQLAKTFVLIFPIYALGYFEFSFSWLLIGLAIFFWWRRRTGGKHSRVSRAFAFFEQAERSVTQSLTTSDLPPWVHFPDVERVEWLNKTVGQMWPYVCQFVEKLLLETVEPAVKASDPHLSTFCFSKIDMGDKPLRVNGVKVYTENVDKRQIIMDLHISFVGNTEIEIDIKRYYCKAGIKSIQMHGVLRVVLEPLLGDLPLVGALSAFFLKKPLLDVNWTGLTNILDIPGLSGFSDSLIQDLIYSYLVLPNRVTVPLVGEVELAQLRFPMPKGVLRIHFLEALDLEGKDKFLGGLIKGKSDPYGVLQIGNQLFQSKTVKESLHPKWNEVYEALVYEHSGQHLEIEL…	None	caae01012355.1	3 C2 domains	esyt1b	16	ATGCAAAGCGACAAATCGGAGCCGAGCGAAGCCGAGGGCGCCGAGTGTGTGAGCGCGAGCGACGCCGAGAAGAAAGCGCTGCGTGCGGCCGGGACGGGAGGTCCCGAGCCGCGAGGAATCAGCGCGGTCGCGGTGCTCTGGACGTTTGGGAAATGTCTGGGCGCCTTGTTGCCCGTCTACCTGGCCGGTTACTACCGGGTCAGCACCAGCCTGCTGGTGTTCGGGATGATGGTGTACACGGGATGGAAACACGCCCGAGAGGCCAAGGAGACGCGCCTGAGGTCGGCCATGCAGCTGCTCGACAACGAGGAGGAGTACATGTCCACGAAGGCGTTCAGGGGGAAGCGAGGCCTCCCTGCGTGGGTCAGCTTTCCAGATGTTGAGAAGGTGGAGTGGCTA…	MQSDKSEPSEAEGAECVSASDAEKKALRAAGTGGPEPRGISAVAVLWTFGKCLGALLPVYLAGYYRVSTSLLVFGMMVYTGWKHAREAKETRLRSAMQLLDNEEEYMSTKAFRGKRGLPAWVSFPDVEKVEWLNKVMHQVWPFVGQYLEKLLVETIAPSIRAQNAHLQTLSFTKVDMGDKAMKVVGIKAHTENDKGQVLLDLYISYVGNVEINVEVKRYFCKAGVKGIQLHGMMRVILEPLIGDVPIVGAVTMFFIQRPKLDINWTGLTNMLDIPGLNVKSDSMIMDAIASFLVLPNRLVIPLVPGLHVAQLRSPLPRGVVRIHLLEAQNIVAKDNYMKGVMAGLSDPYAILRVGPQTFTSKHVDNTDSPKWQEIYEVIVHEVPGQELEVEVYDKDTDQ…	cd503943,dw647170,dw647169,dv014220,dt966012,dt966008,dt966011,dt966007,cd503944,dv014219	aanh01007685.1	9 C2 domains	esyt1b	20	ATGCAAAACGACAAATCGGAGCCGACGGAGCCCAAGGGCGCCGAGGGTTCGAACCCGCCGAGTGACGGCGCTGAGGATCCCGTCAAAGTCAAGGGGATCAGCGCCGTGGCGGTGCTGTGGACCTTCGGGAAATGCCTGAGCGCCTTGCTCCCCGTCTACCTCGCCGGTTATTACCGGGTGAGCACCAGCCTGCTGGTCTTCGGCATGATGGTTTACACGGGATGGAAACACGTCCGAGAAGCGAAGGAGGAGCGCCTAAGGTCGGCCATGCAGCTGCTCAGCGACGGGGACGATTACGCATCCAGCAGGCTCTCCAAAATCAAGCGAGATCTTCCAGCCTGGGTAAACTTTCCTGATGTAGAAAAAGTGGAATGGCTAAATAAGGTACTGCAGCAGGTG…	MQNDKSEPTEPKGAEGSNPPSDGAEDPVKVKGISAVAVLWTFGKCLSALLPVYLAGYYRVSTSLLVFGMMVYTGWKHVREAKEERLRSAMQLLSDGDDYASSRLSKIKRDLPAWVNFPDVEKVEWLNKVLQQVWPFVGQYLEKLLVETIAPSIRASTTHLQTFNFTKVDMGDKAMKVVGIKAHTENDKGQVLLDLYISYVGNVEINVEVKRYFCKAGVKGIQLHGMMRVILEPLIGDVPIVGAVTMFFIRRPKLDINWTGLTNLFDIPGVNAKSDSMIMDAIASFLVLPNRLVVPLVPDLHLAQLRCPLPRGVVRIHLLEAQNLPAKDHNVKGVMAGLSDPYAVLRVGPQTFTSKHIDNTDCPKWGEMYEVIVHEVPGQELEVEVYDKDRDQDDFLGRT…	bj884978,dk137124,dk015033,dk160138,dk037508,bj898977,dc266681,fm172624,dk194113,dk217155	baaf04004477.1, baaf04004476.1, baaf04004475.1	9 C2 domains, gap in genome sequence bridged by est	syt18a	8	nTGCATCTCCAGATCTTACTGGCTGTTGGTTTGGCCGTCCTCTGTTTCTGCCTGCTGATTGGCTGCATCTTCTGTTATTATCACAGCAAGCTCCACCCGAAGGATGACAAGGAGGCGGAGCTATCTGTGCCTCCCCCTTCTGCAGATCATGTGACGATCACTTTAAGCCCCTCCCCTTCAATCATCACTCAGCCAATCAAACAGCAGTATGAGGAGCTGGATGGTGACGTTCTGGATTTCCCATCAATAAACAGCAGTTCAGAAGATGACATTTCAATGACGTCTCTACCAGGACCTCAGAAGTCTCGTTTCAGCCTGCGACGCTTGAGCTCACCTGTAATTACCTGTAAATTAGGTAAACCTGCAATTCGTGGACGCTCCTCACTTCCAACAATTCCT…	xHLQILLAVGLAVLCFCLLIGCIFCYYHSKLHPKDDKEAELSVPPPSADHVTITLSPSPSIITQPIKQQYEELDGDVLDFPSINSSSEDDISMTSLPGPQKSRFSLRRLSSPVITCKLGKPAIRGRSSLPTIPKLSLSVKSHSRVDDDSNSENSKIKVYNDRHYGSSRSTPSISFTLLYSSSNSRLTVSVLGVFRGSRRLSGMQVTACLPPLCPETLQAGRKQSLSAECPAQVFSLQVWSVQELQTCTLRLSISSRDFSGLRETPLGELEMSCAEIQWESDHTFSLTRQLNPARRKLRKSQSCQAAVGAPVSLLRSLGQILILLQYQSLAHRIKVMVRKAQNLPKLSRMPGTPDHSVIINLLQDGTVISTKETKCSSGLNPVWNAPFLFDLPAGDVSTL…	None	caak04041920.1	N-term unidentified, only one C2 domain								doc2b	50	ATGACACTCCGAAAAGGAGAGAAAACCACAATCAGCATCCAAGAACACATGGCCATTGACGTCTGCCCTGGACCTATCCGCCCCATCAAGCAGATTTCGGATTACTTTCCCCGCTTTCCCCGTGGCCTCCCTGCCACGGTCAGCCGGAGCAACAGCCTGCGCTCCTCATCCAGCCAGGCCGCCGTCAGCCCCTCGGAAACAGCCCCACGGGAAGATGACGAGGACGTGGACCAACTTTTCGGGGCGTACGGGACCGAGCCGGTGGAACAGCCCGCCAAGCCAGTTGTCAAACAGGAGGAGGAGGCGGTGGATGCAGATGGATACGAATCCGACGACTGCACTGCCCTGGGGACATTAGATTTCAGCTTGCTATATGATCAAGAAAACAACGCGCTGCAC…	MTLRKGEKTTISIQEHMAIDVCPGPIRPIKQISDYFPRFPRGLPATVSRSNSLRSSSSQAAVSPSETAPREDDEDVDQLFGAYGTEPVEQPAKPVVKQEEEAVDADGYESDDCTALGTLDFSLLYDQENNALHCTINKAKGLKPMDHNGLSDPYVKLHLLPGASKANKLRTKTLRNTLNPTWNETLTYYGITDEDMIRKTLXXXXXYLKPDEDKKSKHKTAVKKKTLNPEFNEEFCYDIKHADLTKKTLEITVWDYDIGKSNDFIGGVVLGINAKGERLKHWFDCLKNKDKKIERWHTLTNELPGAILSD	None
		esyt3	34	ATGGCAGCCGCAGGTCAGACGGACCCGAGCGAGGACGCGCTGCTCCCGGCCGGGCTGCCGACCCACGGCGGCAGCGCGGAGAAGCTGAGCCCCTCCGCCGTCAACAGATTGTTGATGGAGCTGCTCATGTACTTCGGGAGAGCCGCGTTCCTGCTGTACCCCGTGTACCTGTCCGGGTACCTGGGCTTCAGTGTCAGCTGGGTTCTGCTCTGCATGGTCATGGTCACCTGGTGGAAGAAGAATCGCCAGTGGAAAGACAGCAGAATCGGAACCGCCATCGAGTTCGTCGACAATGAATCGCAGGTGGTCCACAAGGAGCTGCGAAGCGCCCTTCAGATGGCTTCGTGGGTTCACTTCCCTGAGGTGGAGAAGGTTGACTGGGTTAACAAGGTGTTGGAG…	MAAAGQTDPSEDALLPAGLPTHGGSAEKLSPSAVNRLLMELLMYFGRAAFLLYPVYLSGYLGFSVSWVLLCMVMVTWWKKNRQWKDSRIGTAIEFVDNESQVVHKELRSALQMASWVHFPEVEKVDWVNKVLEQAWPFFGMYMEKFLKENIQPAVRLSSPALKTFAFTKIHFGNIPLKIKGMKAYTHEVDQREVVLDLDISYLGDVDIDAVVKEPITAGVKGLKLTGMLRVILEPLIGVAPLVGGVTFFFIRRPKLEINWTGATNLLDTPAFSSLSEEAIMDIIASLMVLPNRMCVPLIDQVKVDQMRFPLPRGVVRVHLLEGRDLVAKDTYMMGLVKGKSDPYATIRVGNRNVKSKTIKENLHPKWNEVYEFVIHEAPGQELELELYDEDTDKDDFMG…	ca846355	http://genomeportal.jgi-psf.org/cgi-bin/dispGeneModel?db=Takru4&id=556150	caab01010116.1, caab01005917.1	3 C2 domains, genome sequence at NCBI is incomplete, JGI sequence is complete but this prediction conflicts slightly with JGI model	esyt3	6	ATGGCAGCCGTAGGTCCGGCGTACCCGAGCGAGGAAGCTCTGCTCCCGGGCGGGCTGCCGAACCACGGCGGCGGCGGCGGCGGCGGCGGCGGCGCGGAGCAGCTCAGCCCCTCCGCCGTCAACCGACTACTGATGGAACTGCTCGTGTACTTCGGAAGAGCCGTGTTCGTGCTGTACCCCGTGTACCTGTCGGGGTACTTGGGCTTTAGCGTCACTGGGGTTCTGCTCTGCATGGTCATGGTCACCTGGTGGAAGAAGAACCGCCAGGGGAAGGACACCAGGATCGGAACCGCCATCGAGTTCGTCGACAACGAATCGCAGGTGGTCCACACGGAGCTGCGAAGCGCCCTGCAGATGGCTTCGTGGGTCCAATTTTCTGAGGTGGAGAAGGTTGACTGG…	MAAVGPAYPSEEALLPGGLPNHGGGGGGGGGAEQLSPSAVNRLLMELLVYFGRAVFVLYPVYLSGYLGFSVTGVLLCMVMVTWWKKNRQGKDTRIGTAIEFVDNESQVVHTELRSALQMASWVQFSEVEKVDWVNKVLGQAWPFFGMYMEKFLKENIQPTVRLSSPALKTFAFTKIHFGHIPPKIKGMKAYTHEVDQREVVLDLDISYLGDVDIDAVVKEPITAGIKGLKLTGMLRIILEPLIGVAPLVGGVTFFFIRRPTLDINWTGATNLLDSPAFSSLSEDAIMDIIASLMVLPNRMCVPLIDQVKVDQMRFPLPRGVVRVHLLEGRDLVAKDTYMMGLVKGKSDPYATLRVGNRHVKSKTIKENLYPKWNEVYEFVVHEAPGQELELELYDEDTD…	None	caae01014570.1	3 C2 domains	esyt2a	18	ATGGAGGGTTCGGTGGGACCGGATGCGAAGGCGAACGGACCCATCGCGGCGCCCAGCAGCCCCGTGCGCTCCACCGTAGGGCCGCCTCTGGCGCCGCAAGTTGAGCCCCAGTCGTCCATGACCGACGTCACCCAGATGTGGATTAAGTTCGGCAAGACCTTTGCCCTCATCCTGCCGATCTACATCCTGGGGTACTTTGAGTTCAGCTTCAGCTGGGTCCTGGTCGGGCTCGCCGCGCTGTGCTACTGGAAGAGGAACCACGGCGGCAAGGACTACCGGATAAACCGGGCCATGGCGTTCCTGGAGCACGAGGACAAGACGGCGACGCAGAGCCTGGCCACGTCGGAGCTGCCGCCGTGGGTCCACTATCCAGATGTGGAGAGAGTGGAGTGGCTGAAC…	MEGSVGPDAKANGPIAAPSSPVRSTVGPPLAPQVEPQSSMTDVTQMWIKFGKTFALILPIYILGYFEFSFSWVLVGLAALCYWKRNHGGKDYRINRAMAFLEHEDKTATQSLATSELPPWVHYPDVERVEWLNKTVKQMWPFICQFVDKLFRETIEPAVKGANPHLASFCFTKIDMGDKPLRVDGVKVYTENVDKRQIIMDLQISFVGNTEIDVHIKKYYCRAGIQSIQLHGMVRVVMEPLLGDMPLIGALSVFFLKKPLLDINWTGLTNMLDIPGVNGLFDNVIQDIIASQMVLPNRISIPLVQESQLAQLRFPIPKGILRIHFMEAQDLLGKDKFLGGLIKGKSDPYGFVRIGTQVFQSKVIHENLNPKWNEVYEAFIYDYTTHNLEIELFDEDTDK…	dt974032	aanh01011285.1, annh01011284.1, aanh01011283.1	3 C2 domains, gap in genome sequence bridged by est	esyt2a	48	ATGGAGGGTTCGGCACAACCAGGAGCGAGGTCGAATGGGCCCTCTGCAGCGCCCAGCAGCCAGGTGGATTCCCCCTTGAGCCCGCCTCTGTCCCCGCAAGAACCAACTGAAGAGGATCAGTCGTCTCTAGCCAATGTCACCCAAATGGGGATTGAGTTTGCCAAAAGCTTTGCTGTCATCTTCCCCATCTATGTTCTGGGTTACTTTGAGTTCAGCTTCAGCTGGATTCTGATTGGACTCGCCATGGTTTTTTACTGGAAGAAGAACTACGGCAAAAGGGACTACAGGATAAACCGTGCCCTGGCATACCTGGAGCACAAGGACAAAGTGGTGAAGCTGAGCTTGCCAACCACTGAGATGCCGCCATGGGTCCATTATCCAGATGTGGAGAGAGTGGAG…	MEGSAQPGARSNGPSAAPSSQVDSPLSPPLSPQEPTEEDQSSLANVTQMGIEFAKSFAVIFPIYVLGYFEFSFSWILIGLAMVFYWKKNYGKRDYRINRALAYLEHKDKVVKLSLPTTEMPPWVHYPDVERVEWLNKTVKQMWPFICQFVDKLFRETIEPAVKGANPHLSSFCFTKIDMGDKPLRVNGVKVYTENIDKRQVIMDLQISFVGNTEIDVDIKKYYCRAGIKSIQLHGTLRVVMEPLLGDMPLIGALTVFFLQKPLLDINWTGLTNILDIPGLNGLCDGIIQDIIQGYLVMPNQIRIPLVGEAELSRIRFPTPKAVLRIHFIEAQELMSKDRLLGGLIKGKSDPYGVIQVGTVLFQSKIINESLNPKWNEVYEALIYDNMPNEVKFELFDKD…	dk097634,dc269892	baaf04053480.1, baaf04053478.1, baaf04053477.1, baaf04053474.1, baae01059518.1, baaf04053475.1	3 C2 domains, C-term unidentified	syt18b	1	ATGGCTACTGAAGAAGAGGAGAACTCTGGACAACCTCTGTGGCAGTCTGTGCTACTGTTTGGATGTAAGGGAATGATCGAAGGAATCATTGTCCTCTTGTTTTTCTGGCTTCTGGTTCAGGTGCTCTTCACAAAGCAACTTGAAGTCCACCTGCAGATTCTGCTGAGTGTTGGTTTGGTGGTCCTGTGTTGTTCTCTTTTCCTGGGCTGCATCATTTGTTGGTTAAAGACCAGAGAGAAACCACCTGAAAACAAAAAGGCTGTGAGGACATCCCGTCCCCCTGATTCTGTTGATGAAGTAACTGTCTCATTGAGTCCCTCTCCTTCATCTGGAACCACATTTACCAAATTGCAGTATGAGGAGCTGGATGGAGAGGTTCTAGACTATCCATGTACTTTC…	MATEEEENSGQPLWQSVLLFGCKGMIEGIIVLLFFWLLVQVLFTKQLEVHLQILLSVGLVVLCCSLFLGCIICWLKTREKPPENKKAVRTSRPPDSVDEVTVSLSPSPSSGTTFTKLQYEELDGEVLDYPCTFESSTPSDEEFTVFSEVNKQKSCFQMRRLSSPTVATSLYKPMSRGRSSLPSLPRLGLLSKTRKVVERHCAVTGDNYSFSEHRRLTTPNPRSPCTLSPLQTQGLLQEEPLFSNYGSNVYSETSDPFLHFTLTFSSMQNTLTISSVSITSVVHCLEEMIIQIRLPPLCPGPLTLSAQDYNLSSGLYKTLVVSVGSLEGLKSCILRLAVCKQNNPKTSLFEELEVCCSRLDWTLDRPVNCVRELRPVVDKTKRx	ct724644,dn858064	caak04026761.1	C-term unidentified, C2 domain unidentifiable
		rph3aa	4	ATTAGGTGGACGATGAACGTGCCTGGCGGCCCCCCAGGGGCGGAGCTCACGGACCAGGAGAAGGAGATCATCAACGGCGTCCTGGCCCGGGCAGCCATGATGGAGAGCAAGGAGCAGGAGAGGATTGGGCGTCTTTCCAGTCGCCTGGACACTATCAAGAAGACAGCATGTGGCGACGGACACTCACACTGTCTGCTGTGTGGGGCGTTGTTCGGGCCGCAGGGGGTCACAGCTGTCCTCTGCGTGCAGTGCAAAAACCACATTTGCAGCAAATGCGGGATCTACAGCAACAGCCGAACGTCTCCCGTGTGGCTGTGCAGAATCTGCCAGGAGCAGCAAGAGATCCAGAAGCGTTCGGGCGCCTGGTTCTACAAGGGAAGAGACCAGCAGCTTCTGCCA…	IRWTMNVPGGPPGAELTDQEKEIINGVLARAAMMESKEQERIGRLSSRLDTIKKTACGDGHSHCLLCGALFGPQGVTAVLCVQCKNHICSKCGIYSNSRTSPVWLCRICQEQQEIQKRSGAWFYKGRDQQLLPTPFPLPKPPHSESSEPGGPVGARPANSQLHESRQHHLHQQQHHLHQPPSSGSEQQEQTARTTADGRNEAQPSPAAVMKAERQASASKPPQQTAPASADHARTGRGETPPLLVEDKRQPVVSAPSFPAAKSAPAANNPASSRPPPARTEAEDNDYDSDDATTLGSLEFSLLYEQENHTLHCCIIRAKGLKPMDSNGLADPYVKLHLLPGASKSNKLRTKTLKNTLNPVWNETLAYYGISDEEMSRKTLRLSVSDEDKFGHNEFIGET…	None	http://genomeportal.jgi-psf.org/cgi-bin/dispGeneModel?db=Takru4&id=615263	caab01000109.1	N-term unidentified, genome sequence at NCBI is incomplete, JGI sequence is complete but this prediction conflicts with JGI model	rph3aa	4	GCTCGGCGGACCATGAACGTGCCCGGCGGCGCCCCAGGGGAGCAGCTCACGGATGAGGAGAAGGAGATCATCAACGGCGTCCTGGCCCGAGCAGCCATGATGGAGAGCAGGGAGCAGGAGAGGATCGGGCGTCTTTCCAGCCGCCTGGACAACATCAGGAAGACAGCGTGTGGCGACGGACACTCGCGCTGTCTGCTGTGCGGCGTGTCGTTCGCGCCCCAGGGGGTCACCGCCGTCCTCTGTGTGCAGTGCAAAAACCACATTTGCAGCAAATGTGGCGTCTTCAGCAACAGCCGAACGTGTCCTATGTGGCTGTGCCGGATCTGCCAGGAGCAGCAGGAGATCCAGAAGCGTTCAGGGGCCTGGTTCTACAAGGGCCGGGACCAGCAGCTTCTGCCC…	xARRTMNVPGGAPGEQLTDEEKEIINGVLARAAMMESREQERIGRLSSRLDNIRKTACGDGHSRCLLCGVSFAPQGVTAVLCVQCKNHICSKCGVFSNSRTCPMWLCRICQEQQEIQKRSGAWFYKGRDQQLLPSPLPLSTPPHPRSSDPGGHVGSRPTPRSPAAAGDMLSPQSHQQEPPPPSLGSDGREQTARTTADGRNEGLQSSAAAVVKAERATLASRPPPVSAQQSAAASASARSGREEAPALAAEDRRQPAGSSPGLPATKTAPSANQAVNNPASSRPPPVPTQVEENDYDSDDATTLGSLEFSLLYQQESHALHCCIIKAKGLKPMDSNGLADPYVKLHLLPGASKSNKLRTKTLKNTLNPVWNETLVYHGISDEEMSRKTLRLSVSDEDKF…	None	caae01014764.1	N-term unidentified	esyt2b	18	var1ATGACGGATCCACGCGGAGCCCGTTTGCCCAAAGAGAACGGACACGTCGCGCCGAGTCCCAACTTTCCCCGCGCCTCACCGGGGGACACCGCCGACGACGCCCCGGTGTCCTCCGCCGCCGCGCTGACCCGCACCTGGTTGGACGTGGCCAAGACGTTTGTTCTCATCTTCCCCATTTACGCGTTGGGCTACTTCGAGTTCAGCTTCAGCTGGCTGTTGATCGGACTTGTGATCTTCTTCTGGTGGCGGAGGAACGCGGCGGGGAAGCACGGCCGACTCGGCCGAGCTTTCGCTTTCTTGGAGCAAGAGGAGAGAGGCGTCGAGCAGAGCCTCGCGACCTCTGACCTGCCACCGTGGGTCCACTTCCCAGATATCGAGCGAGTGGAGTGGCTGAA…	var1MTDPRGARLPKENGHVAPSPNFPRASPGDTADDAPVSSAAALTRTWLDVAKTFVLIFPIYALGYFEFSFSWLLIGLVIFFWWRRNAAGKHGRLGRAFAFLEQEERGVEQSLATSDLPPWVHFPDIERVEWLNKTVKQMWPYICQFAEKLFHDTIEPAVKQSNAHLSTFCFSKIDMGDKPLRVNGVKVYTENVDKRQIIMDLQISFVGNTEIDIDIKRYYCKAGIKSIQIHGVLRVVMEPLLGDMPLIGALSVFFLKKPLLDINWTGLTNILDIPGLNGLSDNLIQDIIYNYLVLPNRITIPLVGDVELALLRFPMPKGVLRIHFLEAQDLEGKDTFLGGLIKGKSDPYGVLQIGNQVFHSKVVKESLNPKWNEVYEALVYEHSGQHLEIELFDED…	dn697942,dw639447,dn666487,dw611459,dw611458	aanh01005841.1	3 C2 domains, alternative splicing, second C2 domain	esyt2b	3	ATGTCGAGAGACAGCATGACAGCTGTGAGAGGAGCCCAGTCACAGAGCGCGAGCCCCGCTGCGCCCAAGGAGAACGGACACACCGCGGCGAGCGCCGCGCAACCCAACTTTCCCCCACCATCACCGGCGAGCGCACCCGACGATGCGCCCCTGTCCTCGACGGGGGAGTTGACTCAGACCTGGGTTCACTTCGCCAAAACCTTCGTGTTCATTTTTCCCGTTTATGCCTTGGGCTACTTTGAATTCAGTTTCAGCTGGCTGCTGATTGGACTTATGATCTTTTTCTTGTGGAGGAGAAACACAGGAGGGAAGCACAGCCGGCTGAGCAGAGCTTTGGCTTTCTTTGACCAAGAGGAACTGACTGCGAAGCCGGGGCTTACGACCTCTGATCTGCCACCC…	MSRDSMTAVRGAQSQSASPAAPKENGHTAASAAQPNFPPPSPASAPDDAPLSSTGELTQTWVHFAKTFVFIFPVYALGYFEFSFSWLLIGLMIFFLWRRNTGGKHSRLSRALAFFDQEELTAKPGLTTSDLPPWVHFPDVERVEWLNKTVKQMWPYICQFVEKLFRETIEPAVKETHAHLSTFCFTKIDMGDKPLRINGVKVYTENVDKRQIIMDLQISFVGNTEIDVDVKRYYCKAGIKSIQIHGVLRVVMEPLLGEMPLIGALSLFFLKKPLLDINWTGLTNILDIPGLHGFSDSLIQDIICSYLVLPNRVTVPLVSEMELAKLRFPVPKGVLRIHFLEAQDLEGKDKFLGGLIMGKSDPYGVLQIGNQVFQSKTVKQTLNPKWNEVYEALVYEHSG…	am301569,am342732,fm169293,dk013718,bj528177	baaf04030932.1, baaf04030933.1, baaf04030934.1	3 C2 domains, gap in genome sequence covered by est	syt19	4	ATGGTGTTTATGGCTTTGAGTCTTCGACTGCTATTCTCTGAGCAAGTTGAGTATAGTATCTTGGCCATATCAGCTGTGGTTTTCCTTGCAGCCCTTGGCTTTTTGATATGGCAAATTTACCGCTACTGTACACAGTTTCGCGTTTTGCAAAGAGCTGATGGCCAGCCAGCTAAAAGAGGAGGTTTTCAGAATGGTAAACAAGCTATGAATAAGGTTCAATATGAGGAACTGAGCCACAGACTGTCGCCCGGCTCATCTTGCACTAACCTGGGCAGCAATTTAGACCTGGCAAGCTTGGAGGATCTGGAGGAGGAGCACATCCAGGGATCTCTGCGATTTTCACTGTTCTACGATCAGCTGCAGTCCAAAATGGTGGTGACAGTACTGGATGCCCAGGAT…	MVFMALSLRLLFSEQVEYSILAISAVVFLAALGFLIWQIYRYCTQFRVLQRADGQPAKRGGFQNGKQAMNKVQYEELSHRLSPGSSCTNLGSNLDLASLEDLEEEHIQGSLRFSLFYDQLQSKMVVTVLDAQDLAVRDFSHSVDPFVWVRLMWAEREDKEKNSMRCLLHEWQTRIVKNSCCPVFGDQFSCILAEDEVSRVTVRFEVRDFDKYSRHGVLGETRASLNTLKISYPLELRQDLQVPRKDIVGEALLSLKYMPTSQRLEVGVLKIHTVCYHNKTERALYARTIVTCNQSRLRHQRTTQKKRREVTVFNEVMTFVLPDQQIKECSIEVSVYEIQPSKKSSKNLIGHIQVKKNKTGENEHWKQMMQSLRQPVANWHLIYI	co936562,dv593875, antisense: eh571172,eh550053	bx571884.8
		rph3ab	6	ATGACAGACACGGTGATGAGCAGCAGCTCAGATCGCTGGGTGACTAACAACAGACAGAGGAACATGCATGCCGGTGATCAAGAACAGGGCAGCTGGACCATGAAACCAGGTCCCGGTCCCGGTCCCGGTCCAGACCTGACCGATGAAGAGAAAGAGATCATCAATGGCGTCATCGCCCGTGCGGAGAAGATGGAGGCTATGGAGCAGGAAAGAATCGGGCGATTGATAAACCGCCTCGATGACATGAAGAAGACAGTCTGTGGGGACGGAATGTCCCGCTGTCTGCTGTGTGGGGAGCAGTTTGGCTCAGCCAGGGTCAGCTCAGTCGTGTGTGAGGACTGCAAAAAAAACATGTGCACCAAGTGTGGAACGCAGTGTGGTAGCCGGCCCCGAGCTGTG…	MTDTVMSSSSDRWVTNNRQRNMHAGDQEQGSWTMKPGPGPGPGPDLTDEEKEIINGVIARAEKMEAMEQERIGRLINRLDDMKKTVCGDGMSRCLLCGEQFGSARVSSVVCEDCKKNMCTKCGTQCGSRPRAVWLCKICREQREVWKRSGAWFFKGFPKHYLPSPMPLSKAKEKKAPQDTAADPRGPPPEHREAPPLSQPAPGPPAHAGYPRVAPKPSLPSMATGGARHGDAGQGSPVVMKKTVPVQSSRPPPTASATAAQQDAGLYSAAAPPEQMAPAAVRDERRQPAAFSAPPARQQPPPAEEEEGANDYDSDEATTLGSLEFGLHYDQESNSLHCSILKAKGLKPMDSNGLADPYVKLHLLPGANKSTKLRTKTLRNTRNPLWNETLTYHGLTEED…	None	http://genomeportal.jgi-psf.org/cgi-bin/dispGeneModel?db=Takru4&id=576789	caab01010881.1, caab01009256.1, caab01004434.1	genome sequence at NCBI is incomplete, JGI sequence has the missing piece, this prediction conflicts with JGI model	rph3ab	10	ATGACGGACACAGTGATGAGCAGCAGTTCAGATCGCTGGGTGTCCAACAACAGACAGAGAAACATGCATGCTGGTGATCAAGAACAGGGCAGCTGGACCATGAAACCGGGTCCCAGTCCCAGTCCTGGTCCTGGTCCAGATCTGACTGATGAAGAAAAAGAAATTATAAACTGTGTAATTGCCCGTGCTGAGAAAATGGAGGCCATGGAGCAGGAAAGAATTGGGCGATTGATAAACCGCCTCGATGACATGAAGAAGACAGTATGTGGGGATGGCATGTCCCGCTGTTTGCTGTGTGGAGAGCAGTTTGGCTCACCTAGGGTCAGCTCAGTTGTGTGTGAGGATTGCAAAAAAAATATGTGTACCAAGTGTGGAACGCAGTATAGCAGTCGGCCTCGT…	MTDTVMSSSSDRWVSNNRQRNMHAGDQEQGSWTMKPGPSPSPGPGPDLTDEEKEIINCVIARAEKMEAMEQERIGRLINRLDDMKKTVCGDGMSRCLLCGEQFGSPRVSSVVCEDCKKNMCTKCGTQYSSRPRAVWLCKICREQREVWKRSGAWFFKGFPKHYLPSPMPLFKAKEEKGSKDTAADPKEPSLPDHTAAANQPAPXXPPAANVGLYSSAAGSPGQMAPVAVREERRQPAAFSASSARQQAPPPEEEEEANDYDSDEATTLGSLEFGLHYDQESNSLHCSILKAKGLKPMDSNGLADPYVKLHLLPGAHKXXXSDEVTKLKMNQKKNFSVCLERVIPTKRTATAGGARGISLYEDETGKDGNEQEERGRILISLMYSSQSNSLIVGIVRCVH…	None	caae01011443.1	gaps in genome sequence, partly bridged via trace archive	esyt3	9	ATGGCGTCCGCCGAAGGACAGACGCACCCGCGGGTGGGAGCCGTGCTCGGGGAGACCGCGTCGATCCACGGCAGCGCGGAGAAGCTGGACTCCTCCACCGTCAACCGCGTCCTGATGGAGTTCCTGGCGTACTTCGGCAGAGCCATCTTCGTCTTGTACCCGGTGTATCTGACGGGATACCTGGGCCTCAGCATCAGCTGGGTGCTTCTCATTATGCTCATGGCCACTTGGTGGAAGAAAAACCGACAGACCAAAGTCGTCCGGATCGGAACCGCCATCGACTTTGTGGACAACGAGACCCAGCTGGTGAACAAGGAGCTCGGCGGCGCCTTGCAGATGGCGACTTGGGTCCATTTTCCCGAGGTTGAGAAAGTTGACTGGGTAAACAAGGTGTTGCAG…	MASAEGQTHPRVGAVLGETASIHGSAEKLDSSTVNRVLMEFLAYFGRAIFVLYPVYLTGYLGLSISWVLLIMLMATWWKKNRQTKVVRIGTAIDFVDNETQLVNKELGGALQMATWVHFPEVEKVDWVNKVLQQAWPFFGMYMEKLLKNNIQPTIRLSSPALKMFSFTKVHFGNTPLKITGMKVFTDEVDHRQVILDLDICYEGDVDIDAEVKPPITAGIKGLKFQGTMRVILEPLIGQVPLVGGVTFFFIRRPSLEINWTGMTNLLDSPAFSSLSENTIMDIIASLMVLPNRMCVPLIDQVKVDQMRFPLPRGVVRVHLLEARDLLAMDTYMLGLVKGKSDPYATLRVGNRHFKSKIVKENLHPKWNEVYEFVVHEAPGQELEVELWDDDTDKDDFLG…	dn657989,dt963443,dn653912,cd498708,dn657368,dn653911,dn661617	aanh01005355.1	3 C2 domains	esyt3	11	ATGGCGTCCACGGACCCCCCTCCGGTGGCTCAGGGCGGCGAGGACACCCTCAGCCCCTCCGCTGTCAACCGCGTGCTGATGGAGCTCCTGATCTCCGTGGGGAAGACCCTGGTCGTGGTGTACCCGGTGTACCTGACGGGCTACCTGGGCCTCAGTATCAGCTGGGTGCTGCTGTGCATGCTGATGGTCACGTGGTGGAGGAAGAACCGCGTGCAGAAATTCTCGCGCATCGGATCAGCCATCGACTTCGTGGACAACGAGAAGCAGGTCATAGACACCGAGCTGAGCGGGTCTCTGCAGATGGCCTCGTGGGTCCATTTCGATGATGTGGAGAAGGTTCAGTGGCTCAATAAGGTGCTGGAGCAGGCTTGGCCCTTTTTTGGGATGTACATGGAGAAG…	MASTDPPPVAQGGEDTLSPSAVNRVLMELLISVGKTLVVVYPVYLTGYLGLSISWVLLCMLMVTWWRKNRVQKFSRIGSAIDFVDNEKQVIDTELSGSLQMASWVHFDDVEKVQWLNKVLEQAWPFFGMYMEKLLKESIQPTIRLTNSALKMFTFSKVHFGHKAPKITGIRAYTQEVDHREVVLDLNINFESDMEIDAAVNSAITAGVKGVRIQGTLRVILEPLISQAPLVGGITLFFIRRPTLGINWTGMTNLLDSPAFNSLSDDAIMDIIASLMVLPNRMCIPLIDQVKVDQMRFPLPRGVVRVHVLEARNLVAKDTYLRGLVKGKSDPYTIVRVGNQHFKTKTIDNCLDPKWNEVYEFVVHEAPGQELEVELFDEDNDNDDPLGNFRLDLGEVKKE…	dc265128	baaf04024001.1	3 C2 domains	esyt1a	38	ATGCAGAAATCTCCGATGTCAGTTGATGATGCAGGGCCGAATGCGGGTGCCGCTCCGGAGGCTGCGGACGCGGCCCCGACTACCGATTCCGCTGGAAAACACGCCGTGTCCGTTCTCTGGTCCTTTGGAAAGTGCGTCGGCGCCTTCCTGCCGGTCTACCTGGCTGGTTATTTCGGCTTCAGTATCAGTGTAGTTCTGCTCGGGCTCCTGGTTTATATAGGATGGAAACACAGTCGCGATGGGAAAAAAGCGCGACTGCAGAGCGCGATGTATTTTTTGGAGAACGAACAGGATGTCACAACTACACGAGTGTTCAGAAGTAAACGGGATTTGCCTGCATGGGTGAACTTCCCTGACGTGGAAAAGGTTGAGTGGATCAACAAGATATTGCAGCAGGCC…	MQKSPMSVDDAGPNAGAAPEAADAAPTTDSAGKHAVSVLWSFGKCVGAFLPVYLAGYFGFSISVVLLGLLVYIGWKHSRDGKKARLQSAMYFLENEQDVTTTRVFRSKRDLPAWVNFPDVEKVEWINKILQQAWPFVGQYLEKLLVETIAPSIRATSAHLQTLSFTKVDLGDRAMKVVGVKAYTEFDRRQVILDLYISYAGDVEINVEVKKYFCKAGVKGIQLHGKLRVILEPLIGDVPLVGAITMFFIRRPKLDINWTGMTNLLDIPGLNAMSDTMIMDAIASFLVLPNRLTVPLVANLHVAQLRSPLPRGIVRIHLLEAENLPAKDNYMKGVISGKSDPYAVLRVGTQIFTSHHVDNNLNPQWREMYEVIVHEVPGQELELEVFDKDPDQDDFLGRM…	bi888530,ct688499,cr928572	cr382340.7, cr457457.16	5 C2 domains
		doc2a	12	ATGACTGTGCGAAAAGGGAAGAGCTTAGCCATCACCATCCAGGAGCACATGGCCATCGACGTGTGTCCAGGCCCCATTCGTCCCATCCGCCAAATCTCTGCCTACTTTCCTCGCCTGTCTCCCACTTCCTCTTTCTCTGAGCCCCTTTCGCCAAATCAAGTGGCAGCTCCCACCGCGCTAAGCCCCGGTAGCGTGGGTCACAGCGGAGGGGCCATTGGTGGGGGAGGAAGTGGAGGTGGAGGGAGCAGCAGTCTGCTGTCGCCGCTGTTACTGGGGGTGGGGGGAGGAGGGGGCTCACTGTCAGCCATGAGCAGCATGGACACCTCCATCGAGATTGACAGCTGTGACAGTGATGATAACACCTCTTTGGGGACGTTGGAGTTTGATCTCTTGTACGAG…	MTVRKGKSLAITIQEHMAIDVCPGPIRPIRQISAYFPRLSPTSSFSEPLSPNQVAAPTALSPGSVGHSGGAIGGGGSGGGGSSSLLSPLLLGVGGGGGSLSAMSSMDTSIEIDSCDSDDNTSLGTLEFDLLYERGTSSLHCTVLKAKGLKPMDFNGLADPYVKLHLLPGACKANKLKTKTVRNTLNPVWNETLTYCGITEEDMYRKTLRVSVCDEDKLTHNEFIGESRVALRRVKPDQTKHFNICLEHPPPLPSPTAMSTALRGISCYLREWETEQQRSLEERGRLLLCLQYLPPAIDGDLQSEAKGERARGGLCVGVKRCAHLAAMDVNGYSDPYVKTYLKPDVHKKSKHKTVVIKKTLNPEFNEEFFYEITFSELAKKTLEVTVWDYDLGKSNDFIG…	None	http://genomeportal.jgi-psf.org/cgi-bin/dispGeneModel?db=Takru4&id=608331	caab01002963.1	slight conflicts with JGI model	doc2a	11	ATGACTGTGCGAAAAGGGAAGAGCTTAGCCATCACCATCCAGGAGCACATGGCCATCGACGTGTGCCCGGGCCCCATCCGCCCCATCCGTCAAATCTCGGCCTACTTCCCTCGCCTGTCTCCCACTTCTTCTTTCTCTGAGCCGCTCTCGCCCAATCAGGTGGCGGCTCCCACCACGCTCAGTCCAGGTGGCGCCGGTCACAGTGGAGGGGCCGCTGGTGGGGGAGGAAGCGGAGGTGGAGGCAGCGGCGGGCTGTTGTCGCCGCTGCTACCAGGGGCAGGGGGAGGGGGCTCGCTGTCGGCCATGAGCAGTATGGACACCTCCATCGAGATTGACAGCTGTGACAGTGACGATAACACCTCCTTGGGCACGTTGGAGTTTGACCTTCTGTACGAGAGA…	MTVRKGKSLAITIQEHMAIDVCPGPIRPIRQISAYFPRLSPTSSFSEPLSPNQVAAPTTLSPGGAGHSGGAAGGGGSGGGGSGGLLSPLLPGAGGGGSLSAMSSMDTSIEIDSCDSDDNTSLGTLEFDLLYERATSSLHCTVLKAKGLKPMDFNGLADPYVKLHLLPGACKANKLKTKTVRNTLNPVWNETLTYCGITEEDMYRKTLRVSVCDEDKLTHNEFIGESRVALRRVKPDQTKHFNICLEHPPPLPSPTAMSTALRGISCYLREWETEQQRSLEERGRLLLCLQYLPPACDGDVQGEAKDRARGGLCVGVRRCAHLAAMDVNGYSDPYVKTYLKPDAHKKSKHKTAVIKKTLNPEFNEEFFYEITFSELAKKTLEVTVWDYDLGKSNDFIGGV…	None	caae01013899.1		rph3aa	4	nGATCGGCTTGGACGATGGACGCGGAGGAGCTCACGGATGAGGAGAAGGAGATCATCAACAGCGTGCTGGCCCGCGCGGCCGTGATGGAGGCCACGGAGCACCAGAGGATCCAGCGTCTCTCCAGCCGCCTGGAGGACATCCGGAGGACGGCGCGGGGGGACGGCCGGTCGCACTGTCTGCTCTGCGGGGCGTCCTTGGGTCCGCAGGGGGTCACGGCGGCGCTCTGCGTGCGGTGCAATAAACACATGTGCAGCCAATGTGGGATCAACGGCAGCAGCAGGACGAGTCCTGTGTGGCTGTGCAGGATCTGCAATGAGCAGCAAGAGGTACAGAAGCGCTCTGGAGCTTGGTTCTTCAAGGGAAGAGTCCAGCAGGCTCTGCCCGACCCGCTGCCTCTG…	xSAWTMDAEELTDEEKEIINSVLARAAVMEATEHQRIQRLSSRLEDIRRTARGDGRSHCLLCGASLGPQGVTAALCVRCNKHMCSQCGINGSSRTSPVWLCRICNEQQEVQKRSGAWFFKGRVQQALPDPLPLSGPPQSGTEDGSGPREPHRGYETARTTAEGHDEGPSCPAVGTETERPASKPPGANAQQVALASGVENKRPGREETAWPPAAEEKRPPRVPATRTDPPGNGTAPPQPPPDRTEDSDDSDDSTTLGSLEFSLLYDQEHHALHCCIARAKGLKPMDSNGLADPYVKLHLLPGASKSNKLRTKTLKTTLNPAWNETLVYHGITDDEMSRKTLRLSVSDEDKFGHNEFIGETRVALKKLKFNQKKNFSVCLERVVPVKKAVGGSVRGMALY…	dw601154,dw608901,dw594849,dw601153	aanh01004893.1	N-term unidentified	rph3aa	13	nGTGGCAGCACGCTGGGGGAGGAGCTAACGGATGAGGAGAAGGAGATCATCAACGGCGTCCTGGCCCGGGCCGCCACGATGGAGGCCATGGAGCAGCAGAGGATCCAGCGCCTCTCCAGTCGCCTGGACACCATCAAGAAGACGGCGTGCGGGGACGGACACTCCCACTGCCTGCTCTGCGCGGCGTCCTTCGGGCTGCAGGGCGTGACGGCGGTCATGTGTGCGCAGTGTAAAAAACACATCTGCAGTAAATGTGGGATCTGGATCAACAGCAGGCCGTCTCCCACGTGGCTGTGCCAGATCTGCAAAGAGCAGCAGGAGATGCAGAAACGTTCAGGAGCTTGGTTCTTCAAGGGGAACCAGCAGCACCATCTGCCTGCCCCCCTGCCTCTGTCCGGA…	xGSTLGEELTDEEKEIINGVLARAATMEAMEQQRIQRLSSRLDTIKKTACGDGHSHCLLCAASFGLQGVTAVMCAQCKKHICSKCGIWINSRPSPTWLCQICKEQQEMQKRSGAWFFKGNQQHHLPAPLPLSGPAQSGTGSSSGPGRQKASEDARRRQLGAERPAGAPADGCAEIHSGQAAGVKTERRVAPPEPPQAAPTSGPEAEQTAHPAVEEKQPPASVSSHLSAATVTPPLHPPVSSATPPRPAAEPAGEENDYDSDDSTTLGSLEFSLLYEQEGHALHCCIIKAKGLKPMDSNGLADPYVKLHLLPGASKSTKLRTKTLKNTLNPAWNETLVYHGITDEDMARKTLRLSVSDEDKFGHNEFIGETRVALKKLHFNQKKNFNVCLERVIPVKKTA…	bj710369,bj705353,fm172682	baaf04000012.1	N-term unidentified	esyt1b	74	ATGTCGCATGTAGATTCAGAGACGACAAATGACTCGCAGAAGATTACCGAACCAGCGCAGGACAGTTCGTCTGGAGAAATGGACGTCCCGAAGACCAAATTGTTCGACGCCAAGGCGATCTTGTGGACTTTTGGGAAATGTCTCACCGCCTTGTTGCCCGTGTACCTGGCCGGGTACTATCGGATGAGCACCAGTTTGGTGGTGTTTGGGATGATGGTTTACGCAGGATGGAAACACACGCGTGAGGCGAAGGAGGCGAGACTGAGGTCTGCCATACAGCTAGTAAACGACGAGCAAGAATATGTGTCCTCCAAATCATTTAGAAGTAAAAGAGACCTGCCTTCTTGGGTCAACTTCCCAGATGTGGAGAAGGTTGAATGGCTAAACAAGGTTATCCAC…	MSHVDSETTNDSQKITEPAQDSSSGEMDVPKTKLFDAKAILWTFGKCLTALLPVYLAGYYRMSTSLVVFGMMVYAGWKHTREAKEARLRSAIQLVNDEQEYVSSKSFRSKRDLPSWVNFPDVEKVEWLNKVIHQAWPFIGQYLEKLLTETIAPAIRGSSAHLQTLSFTKIDFGGKPMKVVGVKAHTENDKGQILLDVYISYVGDVEINVEVKRYFCKAGVKGIQLHGMMRVILEPLISDVPIVGAVTMFFIQRPKLTINWTGLTNLLDIPGLNVMSDTMIMDAIASFLVLPNRLTVPLVADLPVAQLRCPLPRGVVRIHLLEADNLAAKDNYVKGVMAGMSDPYAIVRVGPQTFKSHHLDNTLSPKWGEVYEVVVHEVPGQELEVEVFDKDPDHDDFLG…	dr720410,ck029682,dn896799,eb928900,cr927872,eb949523,al922025,eb898118,eb845241,eb912605,eb913320,cf997905,ee204180	al929108.5	9 C2 domains
		doc2b	51	ATGACACAACGCAAAGGCGAGAAACCCACTATCAGCATCCAGGAGCACATGGCCATTGACGTGTGCCCTGGCCCCATCCAGCCCATCAAGCAGATCTCAGACTACTTCCCTCGTTACCCGCGGGGACTCCCGCCTGCTGTGCCCCAACAGGCGGGCCGCACCGGGTCCCTGTGCTCTGCCCTCTCCTCGTCTTCTGCTGCTTCCGAAAGTGACCGTTCAAATGAGGATAAACCAGACCGGGCTTCTGCCGGAGCCGCCGCCGCCGCCGCCGCCGCCGCCCCGTCACCACAGTCCAGCAGGAGGGACGAGGAGCCAGATGTGGAAGGATACGACTCGGACGACTCCACCACTCTGGGGACCTTGGACTTCAGTTTGCTGTATGACCAGGAGAACAATGCT…	MTQRKGEKPTISIQEHMAIDVCPGPIQPIKQISDYFPRYPRGLPPAVPQQAGRTGSLCSALSSSSAASESDRSNEDKPDRASAGAAAAAAAAAPSPQSSRRDEEPDVEGYDSDDSTTLGTLDFSLLYDQENNALHCTINKAKGLKPMDYNGLSDPYVKLHLLPGASKANKLRTKTLHNTLNPVWSETLTYYGITDEDMVRKTLRISVCDEDKFRHNEFIGETRIPLKKLKPNQTKNFNNCLEKQLPVNKAEDKSLEERGRIMISLKYNTQKSCLVVGIIRCAHLAAMDANGFSDPYVKTYLKPDENKKSKHKTAVKKKTLNPEFNEEFCYDIKYADLTKKTLEVTVWDYDIGKSNDFIGGVSLGINANGERLKHWFDCLKNKDKKIERWHTLTNELPGS…	None	http://genomeportal.jgi-psf.org/cgi-bin/dispGeneModel?db=Takru4&id=596941	caab01000034.1	conflicts with JGI model	doc2b	40	ATGACACAACGCAAAGGCGAGAAACCCACCATCAGCATCCAGGAGCACATGGCCATTGACGTGTGCCCTGGCCCCATCCAGCCCATCAAGCAGATCTCAGACTACTTCCCCCGGTACCCGCGGGGACTCCCGCCTGCCTTGGCCCACCCGGCAGGCCGCACCGGGTCCCTGTGCTCTGCCCTCTCCTCCTCTCCAGCTGCGTCTGAAAGCGAACGTCCAAATGAGGATAAGCCAGAGCGAGCTTGTGCCGGAGCCGCCGCCGCCGCCACCTCCGCCGCCACGGCCACCCCATCATCCCAGTCCAGCAGGAGGGACGAGGAGCCTGACGTGGAAGGATACGACTCGGACGACTCCACCACTCTGGGGACCTTGGACTTCAGTCTGCTGTATGACCAGGAG…	MTQRKGEKPTISIQEHMAIDVCPGPIQPIKQISDYFPRYPRGLPPALAHPAGRTGSLCSALSSSPAASESERPNEDKPERACAGAAAAATSAATATPSSQSSRRDEEPDVEGYDSDDSTTLGTLDFSLLYDQENNALHCTINKAKGLKPMDYNGLSDPYVKLHLLPGASKANKLRTKTLHNTLNPVWSETLTYYGITDEDMVRKTLRISVCDEDKFRHNEFIGETRIPLKKLKPNQTKNFNNCLEKQLPVNKAEDKSLEERGRIMISLKYNTQKSCLVVGIIRCAHLAAMDANGFSDPYVKTYLKPDENKKSKHKTAVKKKTLNPEFNEEFCYDIKYADLTKKTLEVTVWDYDIGKSNDFIGGVSLGINANGERLKHWFDCLKNKDKKIERWHTLTNEL…	None	caae01014615.1		rph3ab	6	ATGACGGACACGGTGGTGAGCAGCAGTTCGGATCGCTGGCAGTCCAACGACAGGACCAAGCACGCCGGTGACAAAGAGCAGGGGAACTGGACAATGCAGCCAGGTCCCGGCCCTGCTCCAGACCTAACAGATGAAGAGAAAGAGATCATAAACAATGTGATTGCACGTGCCGAGAAAATGGAGGCCATGGAGCAAGAACGAATTGGGCGCTTGATTAATCGCCTGGACGACATGAAGAAGACCGTGTGTGGGGACGGACAGTCCCGCTGCTTGCTGTGTGGGGAGCAGTTTGGGTCACCAGGTGTTAGCTCAGTGGTGTGCGAGGACTGCAAAAAGAACATGTGTACAAAGTGTGGTACACAGTGTGGCAGTCGGCCACGTGCTGTGTGGCTATGCAAG…	MTDTVVSSSSDRWQSNDRTKHAGDKEQGNWTMQPGPGPAPDLTDEEKEIINNVIARAEKMEAMEQERIGRLINRLDDMKKTVCGDGQSRCLLCGEQFGSPGVSSVVCEDCKKNMCTKCGTQCGSRPRAVWLCKICREQREVWKRSGAWFFKGFPKQFLPSPMPLTKTTEGGAKEAAKAKEPRAPEPRKTVIQPTAPEPQGRGGYPPVAPKPSVARMATGGAGPEEAGQGSPVAIKKMIPTQSSRPPSAASATVAQQGPAAGDGGAYSSAAGAPEQRMPPPAREDRRQPAAHGAPPARQQPPPAEEEEEANDYDSDEATTLGSLEFSLLYEQENNSLHCSILKAKGLKPMDSNGLADPYVKLHLLPGASKSNKLRTKTLRNTRNPAWNETLTYHGLTDDD…	dw659111,dn733290,dv010261,dn715214,dn665799	aanh01001862.1		rph3ab	13	ATGACAGACACAGTGATGAGTGGTGGGACGGGTCGCTGGGTATCAAACGACAGGCAGGGAAGCATGCATCCAAAAGATAAAGAGCAGGGTAACTGGACCAAGCAGCCAGGTCCCGGTTCCAGTCCAGATCTGACTGATGAAGAAAAAGAGATAATAAACAGTGTGATTGCCCGTGCGGAGAAAATGGAGGCAATGGAGCAAGAAAGAATTGGCCGCCTGATAAACCGTCTGGACAACATGAAGAAGACGGTGTGTGGGGATGGAGTGTCCCGCTGTTTGCTGTGTGGGGAGCAGCTTGGATCACCAGGGGTCAGCTCGGTGGTGTGTGAAGACTGCAAAAAGCACATGTGTACTAAGTGTGGTACGCAGTGTGGTGGTCTCCCACGGCCTGTTTGGCTC…	MTDTVMSGGTGRWVSNDRQGSMHPKDKEQGNWTKQPGPGSSPDLTDEEKEIINSVIARAEKMEAMEQERIGRLINRLDNMKKTVCGDGVSRCLLCGEQLGSPGVSSVVCEDCKKHMCTKCGTQCGGLPRPVWLCKICREQREVWKRSGAWFFKGFPKHFLPSPMPLSKPKEAAAQKTTEPQRTAGSQQRDIVAQSQPGPSKSQPPVAEQHVSSKASAAESQGRAGYPPVAPKPSVRMATGGAGPEELGQGSPVVMKKMVPVQSSRQQPSASVAMAQQDAGAYSSGAPPEQRSSLDRRQPTAYGSHNPRQQPPPAEEEEEVNDYDSDEATTLGSLEFSLLYQQESNSLHCSILKAKGLKPMDSNGLADPYVKLHLLPGASKSNKLRTKTLRNTRNPVWNE…	am328528,dk021923,dc247568,dc256496,au170636	baaf04026845.1, baaf04026846.1		esyt2a	70	ATGAGTGCGTCAGTGAACGGAGTGGAGCCCAAACCCGCTCCAGCGGTCAGCCAGAACGGACCCGGGTCTCCTCCTCAGACCCCCAAAGATGTCACACCACCGGAGCTTGAACTACCGGACGAGGAGCCGCAGTCTTCGGTCACGGAAGCCACGCAGATGGGGATTAAGTTCGCAAAGACGTTCCTACTGATTTTCCCTATATACTTGCTGGGATATCTGGAGTTCAGTTTCAGCTGGGTTTTGATCGGCCTGGGATTGGTGTTTTGGCTGAAACGGAATCAGGGCAGCAGGTTCGCCCGGGTGAACCAGGCGATGGCGTTTCTGGAGCAGGAGGAGCGCGCGGTGCGGCAGACCATCCGGAGCTCAGAGCTGCCGCCGTGGGTTCATTTTCCAGATGTG…	MSASVNGVEPKPAPAVSQNGPGSPPQTPKDVTPPELELPDEEPQSSVTEATQMGIKFAKTFLLIFPIYLLGYLEFSFSWVLIGLGLVFWLKRNQGSRFARVNQAMAFLEQEERAVRQTIRSSELPPWVHFPDVERVEWLNKTVQQMWPYICQFVEKIFKETIEPAVQGANTHLSTFTFSKIDMGDKPLRVDGVKVYTENVDKRQIIMDLQINFVGNTEIDVDIKKYYCRAGIKSIQLNGVLRVIMEPLLGDMPLVGALSVFFLKKPFLDINWTGLTNMLDIPGVNSLCDNVIQDIINGCLVNPNKITIPLADDALISKLRFPMPRGILRVHFLEGQDLLSKDTYMGGLIKGKSDPYGVIQINNQLFRSKIIKDSLNPRWNEVYEAIVYDGQGQVVFIEL…	eh533524,eh507370,eh612345,bi884904,eb983085,ex464517,cn327967,cr929606,eb851368,al922994,eh459179,eh433175,cn501147,eh594785,eb929120 etc.	bx005044.9	3 C2 domains
		doc2d	18	ATGAGTGTCTCAAAGCCGCCGCCACCACCCTCCACAAGCCATTTGGCTATCCCCCCTTCCTCCACCTCCTGCCCCTCCTCATCGTCCTCCTCACCCTCAGCGACCCCACACACCACCTCAATGCCGCCTGCCTCGCCTGTTAAGATCTCAATGCAGGAGCACTTTGCCATCAACGTGTGCCCAGGACCCATCCTCCCCATCCCACAGATCTCAGACTTCTTCCCACGCTTCCACGACTACCCCTGCACACCCCCACCCCCCCGGGAGAAGAAGATTCTGAAAGAGGAGACTTTCAATGGAGAGACGGGCGGAGGCTATAGAGATGGGGAAAGGAGGGAGTGCAATGATGGTGAAAGAGAGGAGGCACTGGAGTCTGATGACGATGACACCTATTTGGGA…	MSVSKPPPPPSTSHLAIPPSSTSCPSSSSSSPSATPHTTSMPPASPVKISMQEHFAINVCPGPILPIPQISDFFPRFHDYPCTPPPPREKKILKEETFNGETGGGYRDGERRECNDGEREEALESDDDDTYLGTLEFSLLFDQENNCLHCTILKARGLKAMDSNGLADPYVKLHLLPGASKANKLRTKTLKNTLNPVWNETLVYHGITAADMTTKTLRLCVCDMDRLGRNEFIGEVRVALKKLKEGENKRYNMGLERIAQNKETNNQTVEPGALVAEEERGRILVSLCYNTEKSCLLVGIIRCAHLAAMDSNGYSDPFVKIILQPDMGKKSKYKTSVKKKTLNPEFNEEFQYEVSLDQLSKKTLEISVWDYDLGMSNDFIGGVELGINASGQRLRHWFE…	None	http://genomeportal.jgi-psf.org/cgi-bin/dispGeneModel?db=Takru4&id=611051	caab01003915.1, caab01004388.1	conflicts with JGI model	doc2d	17	ATGAGTGTCTCAAAGCCACCACCACCACCCTCCACTGCCCACTTGGCCATCCCCCCTTCCTCTACCTCCAGCCCATCCCCATCGGCTTCCTCACCCTCAGCGACTCCGCACGCCACCTCAATGCCCCCTGCCTCGCCAGTTAAAATCTCGATGCAGGAACACTTTGCCATCAACGTGTGCCCGGGCCCTATCCTCCCCATCCCGCAGATCTCGGACTTCTTTCCACGTTTCCACGACTACCCCTGCACACCCCCACCGCCCCGGGAGAAGAAGATTCTCAAAGAGGAGACTTTCAATGGGGAGACGGGTGGAGGATACAGAGATGGGGAGAGGAGAGAGTGCAATGATGGTGAAAGAGAGGAGGCGCTAGACTCCGATGACGACGACACCTACCTGGGA…	MSVSKPPPPPSTAHLAIPPSSTSSPSPSASSPSATPHATSMPPASPVKISMQEHFAINVCPGPILPIPQISDFFPRFHDYPCTPPPPREKKILKEETFNGETGGGYRDGERRECNDGEREEALDSDDDDTYLGTLEFNLLFDQDNNCLHCTIHKAKGLKAMDSNGLADPYVKLHLLPGASKANKLRTKTLKNTLNPVWNETLVYHGITAADMTTKTLRLCVCDMDRLGRNEFIGEVRVALKKLKEGENKRYNMGLERIAQNKETNNQTVEQGAVVAEEERGRILVSLCYNTEKSCLLVGIIRCAHLAAMDSNGYSDPFVKIILQPDMGKKSKYKTSVKKKTLTXXGVELGINASGQRLRHWFECLKNKGKKVEYWHTLTQQGAPSSEKTD	None	caae01011106.1, caae01018449.1, caae01011105.1	gap in genome sequence, partly bridged via trace archive	doc2aa	11	ATGACTGTGCGAAAAGGAAAAAGTTTAGCCATCTCCATCCAGGAGCACATGGCCATCGACGTGTGCCCGGGCCCCATCCGCCCCATCCGCCAGATCTCTGCCTACTTCCCCCGCCTGTCGCCCACTTCCTCCTTCTCCGAGCAACTTTCGCCCAATCAGGCGGCGGCTCCCACCTCGCTCAGCCCCGGCGCCGCCGCGGGGCGCAGCGGCGGCTTGTTGTCACCGCTGTTGCCGGGGGCGGCGGGCGGAGGGGGCTCGCTGTCGGCCATGAGCAGCATGGACACCTCCATCGAGATCGACAGCTGTGACAGCGACGATAACACCTCCTTGGGGACGTTGGAGTTCGACCTGCTGTACGAGAGAGCCACCAGCTCCTTACACTGCACGGTCCTGAGAGCG…	MTVRKGKSLAISIQEHMAIDVCPGPIRPIRQISAYFPRLSPTSSFSEQLSPNQAAAPTSLSPGAAAGRSGGLLSPLLPGAAGGGGSLSAMSSMDTSIEIDSCDSDDNTSLGTLEFDLLYERATSSLHCTVLRAKGLKPMDFNGLADPYVKLHLLPGACKANKLKTRTVRNTLNPAWNETLTYCGITEEDMYRKTLRVSVCDEDKLTHNEFIGESRVALRRVKPDLTKHFNICLEHPPPXGISCYLREWETEQQRCLEERGRLLLCLQYFPPASDGDAKGEAKERARGGLCVGVKRCAHLAAMDVNGYSDPYVKTYLKPDVQKKSKHKTAVIKKTLNPEFNEEFFYEITFSELATKTLEVTVWDYDLGKSNDFIGGVSLGCHSQGETLQHWIDCLKNKGE…	dv006397,dv015148,dv006373,dn721780	aanh01009000.1, aanh01008998.1	gap in genome sequence partly covered by est	doc2aa	23	ATGACTGTGCGTCAAGGAAACCGTTTGGGCATCTCCATCCAGGAGCACATGGCCATCAACGTCTGCCCCGGCCCCATCCGCCCCATCCGCCAAATCTCTTCCTACTTCCCTCGCCTCTCGCCCACTTCCTCCTTCTCTGAGCCACTTTCCCCCAATCAGTTGACGGCCCCGGCTCCACTCAGCCCAGGCGGCTCGGGTCAGGATGGAGGGGCGGTTGGAGGAGGAGGAGAAGGAGGAGGAAGCAGAAGCTTTTTGTCTCCGCTGTTACCAGGAGCTGCAGGTGGAGGCGGCTCGCTGTCAGCCATGAGCAGCATGGACACTTCCATAGAGATTGACAGCTGTGATAGTGATGACAACACTTCTTTGGGGACTCTGGAGTTTGACCTCCTGTATGAGAGA…	MTVRQGNRLGISIQEHMAINVCPGPIRPIRQISSYFPRLSPTSSFSEPLSPNQLTAPAPLSPGGSGQDGGAVGGGGEGGGSRSFLSPLLPGAAGGGGSLSAMSSMDTSIEIDSCDSDDNTSLGTLEFDLLYERATSSLHCTVLRAKGLKPMDFNGLADPYVKLHLLPGACKANKLKTKIVRNTLNPVWNETLTYCGITEEDMYRKTLRVSVCDEDKLTHNEFIGESRVALRRVKPDQTKHFNICLEHPPPLPSPTAMNTALRGISCYLKEWETEQQRSLEERGRLLLCLQFLPPNSDGDLKAEAKESARGGLCVGVKRCAHLAAMDVNGFSDPYVKTYLKPDVQKKSKHKTAVIKKTLNPEFNEEFFYEISFSELATKTLEVTVWDYDLGRSNDFIGGV…	dk021226	baaf04087183.1, baaf04087184.1, baaf04087185.1, baaf04087186.1, baaf04087187		esyt2b	52	ATGGGATTTTCTGAAGACGTTATGACGGCTGTGCGCGGAAACCTTTCCCAAACAGCAGTCGCCTCGGGACAGAAGGATAACGGACAAGCTGAGCCGACTAACGGGGCGATTCCGTGCTCGTCTTCCCCGGTGGAGCTCAGCGAGGAGCCCCTGTCCTGCAGCAGCGAGCTGACCCGCACGTGGCTACAGTTCGCCAAGACTTTCGTCGTTATCTTCCCCATATATGTCTTGGGGTATTTCGAGTTCAGCTTCAGCTGGCTTTTAATCGCACTTACGATATTTTTCTTTTGGAAAAGAAACACCAATTCTAAGAACACCAGGCTAAGCAGAGCGATGTCCATTTTTGATCCGGACGACGCTGTTAAACAGGAGCTGGATGCCACTGAGTTACCATCATGG…	MGFSEDVMTAVRGNLSQTAVASGQKDNGQAEPTNGAIPCSSSPVELSEEPLSCSSELTRTWLQFAKTFVVIFPIYVLGYFEFSFSWLLIALTIFFFWKRNTNSKNTRLSRAMSIFDPDDAVKQELDATELPSWVHYPDVERVEWLNKTVNQMWPYVCQFVDKLFKETIEPAIKESNAHLSTFSFTKIDLGDKPLRINGVKVYSENVDKRQIIMDLQISYVGNTEIDVDVKRYYCRAGIKSIQLHGVLRVILEPLLGNMPLVGAFSLFFLKKPLLDINWTGLTNILDIPGLNGFSDQMIQDIISAYMVLPNRITVPLIGEVELAQLRFPMPKGVLRIYFIEAQNLEVKDTYLGGLIKGKSDPYGMLLVSNQLFRSKTIKECLHPKWNEVYEALVYEPSGQ…	cn504858,cf998754,bm860829,ee310709,al920225,eb777845,eb779514	cu467647.10	last 2 exons unidentified
																	doc2ab	14	ATGATGGCGCTGCGGGGGGGAAAGAAGCTGAGCATCTCCATCCAGGAGCACATGGCCATCGACGTGTGCCCCGGCCCCATCCGCCCCATCCGCCAGATCTCCGCCTACTTCCCCCGCCTGTCCCCCACCTCCCCCGGCCCCACCTCCTCGCCGCTGGCCCTCAGCCCCGGGGTGGGGGGGGCTCACCTGCTGTCCCCCTTGCTGGTCCCCGGCCGGCCCAGCATGGGGGGGTCCCTGTCCCTGAACAGCAGCATGGACACGTCAGTGGAAATCACCAGCGACGACAGCGACGACTGCACGGCTCTGGGAACGCTGGAGTTTGATCTGCGGTACGAGCGGAGCTCCAGTGAGCTGCACTGCACTGTCCTCCGGGCGAAGGGCCTGAAGTCGATGGACTTC…	MMALRGGKKLSISIQEHMAIDVCPGPIRPIRQISAYFPRLSPTSPGPTSSPLALSPGVGGAHLLSPLLVPGRPSMGGSLSLNSSMDTSVEITSDDSDDCTALGTLEFDLRYERSSSELHCTVLRAKGLKSMDFNGLSDPYVKLHLLPGACKANKLKTKTIRNSLNPVWNETLTYVGITEEDMHRKTLRLTVCDEDKLTHNELIGESRVPLKRVKLDQTKHFHTCLEHPPPIPSPTAMGEALRGISCYLREWENEQLHSLEERGRLLLSLQFQPPVGLEETNVGGGGGDRRRSGGLCVGVRRCAHLAAMDVNGFSDPYVKIYLKPDLQKKSKHKTAVMKKTLNPEFNEEFFYEISLPELAHRMLEVTVWDYDLGRSNDFIGGVCLSCRSQGDGLRHWMDC…	dn733225	aanh01013563.1, aanh01013564.1, aahn01013566.1	gap in genome sequence bridged by est	doc2ab	10	ATGACGGTGCAGAGAGGAAAGAAGCTCAGCATCTCCATCCAAGAACACATGGCCATTGACGTCTGCCCCGGCCCCATCAGACCCATCCGACAGATCTCCGCCTACTTCCCCCGCCTGTCCCCCACCTCCCCCACACCCCTTTCCCCAAACCCCTCCCTGTCTCCTCCCCCCAACACTTCCCCCGTGGCCCTCAGCCCGCCAGTGGCATCAGCGATGGGCGGAGCTCACCTGCTGTCTCCTCTGCGGGCGCACCGCGGGTGGGGCGGTGGCTCTTTGTCCCAGAACAGCAGCATGGACACGTCTGTGGAAATCAACAGCGATGACAGTGACGACTGCACTGCTCTGGGAACGCTGGAGTTCGAGCTGAGGTACGAGCAGATCTCCAGCGAGCTCCACTGC…	MTVQRGKKLSISIQEHMAIDVCPGPIRPIRQISAYFPRLSPTSPTPLSPNPSLSPPPNTSPVALSPPVASAMGGAHLLSPLRAHRGWGGGSLSQNSSMDTSVEINSDDSDDCTALGTLEFELRYEQISSELHCTVLKAKGLKPMDFNGLADPYVKLHLLPGASKANKLKTKTIRNSLNPVWNETLIYVGITEEDMHRKTLxxWENEQLHSLEERGRLLLSLQFLPPVSPEDPDGDGRGRGDGRRNGGLCVAVKRCAHLAAMDVNGFSDPYVKIYLKPDIKKKSKHKTAVRKKTLNPEYDEEFFYEISLTELAKKTLEVTVWDYDLGRSNDFIx	None	baaf04111338.1, baaf04128756.1, baaf04128757.1	this partial sequence arises from contigs which have been asigned to different regions of the current genome assembly but it is possible that they could represent a single gene	esyt3	23	ATGAGTAACGGGGTCAACGAGCCCCCTCTCTCCACCGAACAACCGGAGGGACTCAAGCCGAAGGATGTCAGTCAGATGATCCTGGAGTTCCTGATGTTCATGATGAGGGCGATAGCCATCTGCTACCCCGTGTATTTGACGGGCACATTTGGACTAAGCGTCAGCTGGATTCTTCTGAGCATGTTTATGTGGACCATGTGGAAAAACAACCGCAGGTGGAAAGAGCAGAGAATCGACACAGCCATTGACTTTTTAGAAAATGAGAAGGACGTGATCAGTACTGAACTCAAAGCCATGGACATGCCACCTTGGATTCATTTTGCAGATGTTGAGAAGGCTGCGTGGATCAACAAGATTCTTCAGCAGTCATGGCCGTTCTTCGGAGTGTACATGGAGAAA…	MSNGVNEPPLSTEQPEGLKPKDVSQMILEFLMFMMRAIAICYPVYLTGTFGLSVSWILLSMFMWTMWKNNRRWKEQRIDTAIDFLENEKDVISTELKAMDMPPWIHFADVEKAAWINKILQQSWPFFGVYMEKLLIENIQTVVRSVHPHLKTFTFTKVHMGQKAPTITGIRAYTDELETREVILDLNIVYEADVDIDADVNRAIKVGIKGLQLQGMLRVILEPLIGQAPLVGGVTMFFIRRPALQINWTGVTNVLDGPGLSHLSESAIVDVIASLMVLPNRMCFPLIDQVKVEQMRFPLPRGVVRVHVLEARDLVAKDSHMMGLVKGKSDPYTVLRVGNKHFKTKTIKETLNPRWNEVYEFVIHEAPGQELEVELYDEDKDADDFLGRFSMDCGDVRKD…	bc078229,bc095562,ev754803,ee688980,ee689728,bq285765,ck689956,bm530090,al923293,bm534253,dn896343,cn020130,dn897634,al919880,dn898321	cr533429.7
																	doc2b	54	ATGACACAACGCAAAGGCGAGAAACCCACCATCAGCATCCAGGAGCACATGGCCATTGACGTGTGCCCTGGCCCCATCCAGCCCATCAAGCAGATCTCAGACTACTTCCCCCGGTACCCGCGGGGCCTCCCCCCAGCAGCGCCCCAGCCGGCGGGCCACGCCGGGCCCCCCAGCCCTGCCCTCTCCACCTCAACCTCAACCTCGGCCGCCTCCTCCACCGCCGAAAGTGACCGCACCAATGAGGATAAACCGGAGCGAGCCTGTGCCTCCGCCTCCTCGCAGGCCGGCAGGAGGGACGAGGAGCCCGACGTGGAGGGGTACGATTCGGACGACTCCACCACGTTGGGGACCTTGGAATTCAGTTTGCAGTACGACCAGGAGAACAACGCACTGAACTGC…	MTQRKGEKPTISIQEHMAIDVCPGPIQPIKQISDYFPRYPRGLPPAAPQPAGHAGPPSPALSTSTSTSAASSTAESDRTNEDKPERACASASSQAGRRDEEPDVEGYDSDDSTTLGTLEFSLQYDQENNALNCTINKAKGLKPMDHNGLSDPYVKLHLLPGASKANKLRTKTLHNTLNPVWSETLTYYGITDEDMVRKTLRISVCDEDKFRHNHFIGETRIPLKKLKPNQIKNFNNCLEKQLPVNKTEDKSLEERGRIMISLKYNTLKSCLVVGIIRCAHLAAMDANGFSDPYVKTYLKPDENKKSKHKTAVKKKTLNPEFNEEFCYDIKYADLTKKTLEVTVWDYDIGKSNDFIGGVSLGINANGERLKHWFDCLKNKDKKIERWHTLTNELPGSLND	None	aanh01000833.1, aanh01000837.1, aanh01000839.1, aanh01000841.1, aanh01000842.1		doc2b	128	ATGACACAACGCAAAGGCGAGAAACCCACCATCAGCATCCAGGAGCACATGGCCATTGACGTGTGCCCCGGCCCCATCCAACCCATCAAGCAGATCTCGGACTATTTCCCCCGTTACCCGCGGGGCCTCCCCGCCGCTGCGCCCCACGTCGGGCCACCGCGCTCCCCCCTCTCCACCCCCTCCACCTCTGTGTCTGCCGCTGAAAGTGAGCGCCCCGATGAGGACAGCCCTGAGCGGGCGTGTGCCGGAGCCACCGCCTCCCCACAGGCCGCCAGGAGGGACGAGGAGCCGGATGTGGAGGGATACGACTCGGACGACTCCACCACATTGGGAACCTTGGAGTTCAGCCTGCAGTATGACCAGGAGAACAACGCTCTGCACTGCACCATCAACAAAGCC…	MTQRKGEKPTISIQEHMAIDVCPGPIQPIKQISDYFPRYPRGLPAAAPHVGPPRSPLSTPSTSVSAAESERPDEDSPERACAGATASPQAARRDEEPDVEGYDSDDSTTLGTLEFSLQYDQENNALHCTINKAKGLKPMDHNGLSDPYVKLHLLPGASKANKLRTKTLRNTLHPVWNETLTYYGITDEDMVRKTLRISVCDEDKFRHNEFIGETRIPLKKLKPNQVKSFNNCLEKQLPVNKTEDKSLEERGRIMISLKYNTQKSCLVVGIIRCAHLAAMDANGFSDPYVKTYLKPDENKKSKHKTAVKKKTLNPEFNEEFCYDIKYADLTKKTLEVTVWDYDIGKSNDFIGGVSLGINANGERLKHWFDCLKNKDKKIERWHTLTNELPGSLND	am152825	baaf04012447.1, baaf04012462.1, baaf04012464.1, baaf04012465.1, baaf04012466.1, baaf04012468.1, baaf04012469.1		rph3aa	30	ATGGCTCCTTTGAAGATCCAGCAGGCCCTCCGAGACAGCAGTAACACTCCTGTGCTTCCCCAGATGGCAATCAGTCATGTCCTCCATCACCTCGACATTTTCAATCAGCGGACAGGCTGCGAGATGTACGGCAGGCAGATGGAGACCGGGGAGCTGACGGACGAGGAGAAGCAAATCATCAACAGCGTGCTGGAGAGAGCCAAGACCATGGAGGCCATGGAGCAGGAGAGGATTGGGCGTCTGGCAAATCGCCTGGACAGCATGAAGCGTTCGGCCTGCGGTGATGGTTACTCCCGCTGTTTACTCTGCGGACAGCAGTTCGGCCTCACCGGTGTCAGCGCTGTCGTGTGTGCAGAGTGTAAAAAGAACATGTGCACTAAGTGTGGCGTTCAAAGCGTC…	MAPLKIQQALRDSSNTPVLPQMAISHVLHHLDIFNQRTGCEMYGRQMETGELTDEEKQIINSVLERAKTMEAMEQERIGRLANRLDSMKRSACGDGYSRCLLCGQQFGLTGVSAVVCAECKKNMCTKCGVQSVCRSGPIWLCKICCEHKEMLKQSGAWFFKGSPQQVLPAPLAISNQRELKSVQVTGREQQISAETMPAKREERSVISQRALEEDGGRHRSTVQSDAAMEGQTFSPVVKREVPVQSSRPPASSFSTTPIQKDTMSRPEARAPPAMQADARLPAANSVPASRQPPPPTTEDEEDANSYDSDDATTLGMLEFSLLYTEEKNELHCNIIKAKGLKPMDSNGLADPYVKLHLLPGASKSNKLRTKTLRTTLNPVWNETLVYHGITNEDMQKKT…	ct697984, unspliced	nw_001877056.1
																	doc2d	21	ATGAGTGTCTCCAAACCTCCGCCGCCCCCCTCCACCTCCCACCTGGCGATCCCCCCTTCCTCCACCTCCGCCCCTTCCTCATCGGCCACGTCGCCCTCGGCGACACCCCACCCCGCTGGTCCGCCCCCTCCCTCGCCGGTCAAGATCTCTATGCAGGAGCACTTTGCCATCAACGTGTGCCCGGGCCCAATCCTCCCCATCCCACAGATCTCGGACTTCTTCCCCCGTTTCCACGACTACCCCTGCACGCCACCGCCTCCGAGGGAGAAGAAGATCCTAAAAGAGGAGACTTTCAACGGGGAGACGGGTGTAGGATACAAGGATGGGGAGAGGAGGTTGGACAACGACGGAGACCGAGAGGAGGCGGTGGACTCTGACGATGAGGACACCTACTTGGGA…	MSVSKPPPPPSTSHLAIPPSSTSAPSSSATSPSATPHPAGPPPPSPVKISMQEHFAINVCPGPILPIPQISDFFPRFHDYPCTPPPPREKKILKEETFNGETGVGYKDGERRLDNDGDREEAVDSDDEDTYLGTLEFTLLFDQENNCLHCTINKAKGLKAMDSNGLADPYVKLHLLPGASKANKLRTKTLKNTLNPVWNETLMYHGITAADMTTKTLRLCVCDMDRLGRNEFIGEVRVALKKLKEGENKRYNMGLERIAQNKDANNPTVEQGAVVAEEERGRILVSLCYNTEKGCLLVGIIRCAHLAAMDSNGYSDPFVKIMLQPDMGKKSKYKTTVKKKTLNPEFNEEFSYEVTLDQLAKKTLEISVWDYDLGMSNDFIGGVELGINASGQRLRHWFD…	None	aanh01003206.1, aanh01003205.1		doc2d	46	ATGAGCGTGTCCAAGCCACCGCCACCGCCCTCCACCTCCCACCTAACCATCCCCCCTCCTTCTGCCTCTGCCCCTTCCTCCTCCGCCTCCTCTCCCTTGGCAACGCCCCATTCCACTGCTCCTCCCCCGCCCTCTCCAGTCAAGATTTCTATGCAGGAGCACTTTGCCATAAATGTTTGCCCGGGCCCCATCCTCCCCATCCCGCAGATCTCTGACTTCTTCCCCCGTTTCCACGATTATCCCTGCACACCACCGCCCCCTAGGGAGAAGAAAATCCTAAAAGAGGAGACCTTCAATGGGGAGACGGGCGGAGGTCACCTGGATGGGGAGAGACGAGGAGAAAACGATGGCAATGGGGAGGAGGTGTTGGACTCCGATGATGATGACACCTATCTTGGA…	MSVSKPPPPPSTSHLTIPPPSASAPSSSASSPLATPHSTAPPPPSPVKISMQEHFAINVCPGPILPIPQISDFFPRFHDYPCTPPPPREKKILKEETFNGETGGGHLDGERRGENDGNGEEVLDSDDDDTYLGTLEFTLLFDQENNCLHCTIHKAKGLKAMDSNGLADPYVKLHLLPGASKANKLRTKTLKNTLNPVWNETLIYHGITGADMTTKTLRLCVCDMDRLGRNEFIGEVRVALKKLKEGENKRYNMGLERIAQNKETNNQLVDQGALVGEEERGRILVSLCYNTEKSCLLVGIIRCAHLAAMDSNGYSDPFVKIILQPDMGKKSKYKTSVKKKTLNPEFNEEFSYDVSLDQLAKKTLEISVWDYDLGMSNDFIGGVELGINASGQRLKHWFE…	dk013656,dk004859	baaf04022093.1, baaf04022095.1, baaf04022096.1, baaf04022098.1		rph3ab	22	ATGACAGACGCTGTGATGGGCACCAAGGGTGTCCATGTGCAGTCTGGCCCGTGTCTCGGTGCTGAGCTGACAGATGAAGAGAAGGAGATTATTAACAATGTTATAGCCCGGGCCGAGAAAATGGAGGCCATGGAGCAGGAGAGGATTGGGCGCCTGGTAAATCGTCTGGATAACATGAAAAAGACAGTCTGTGGTGATGGAGTGTCACGCTGCCTTTTGTGTGGAGAGCAGCTGGGGGGCGCAGGTGACAGAGCGGTGGTGTGTGAGGACTGTAAAAAGAACATGTGCACCAAGTGCGGTGTGCAGACGAACACTCGGCCGCGATCTGTGTGGCTCTGCAAGATCTGCAGTGAACAGAGAGAGGTGTGGAAACGATCTGGAGCCTGGTTCTTCAAAGGT…	MTDAVMGTKGVHVQSGPCLGAELTDEEKEIINNVIARAEKMEAMEQERIGRLVNRLDNMKKTVCGDGVSRCLLCGEQLGGAGDRAVVCEDCKKNMCTKCGVQTNTRPRSVWLCKICSEQREVWKRSGAWFFKGLPKQFLPSPMPISKPKERSPHQTPAAPPVTMQTQAPVTAPEPAVNPPIAPKPPVAPKPAHLQTQSFSEDGDPASPQNTPVMMKKTVNVHAARPVSSSTAAGLESDRGVYPPLSSGSADREELKSVSPRVAQHQNAPSVDDDDEANSYDSDEATTLGSLEFTLLYDQGNSSLHCNIIKAKGLKPMDSNGLADPYVKLHLLPGASKSTKLRTKTLRNTRNPTWNETLVYHGLTDEDMQRKTLRLSVCDEDKFGHNEFIGETRVALKKL…	eb857090,eb774913	cu459012.7
																															rph3al	102	ATGACAGACACAATGTTCGGCAGTGAGAACGAGCAGTGGGTCTGTCCAAATGACAGGCAACTCATGCTTAGAGCAAAGTTGCACACTGGTTGGTCCATCCACACGTTTCAGTCAGAGAGACAGAGGAAAGCTCAGGCGCTGGAGAAGAGAGAGCTGGATCTCATCATGAGTGTCATTCACCGCGCTGAGCAGCTCGAGCTCATTGAGCAACACCGCATCGGACGTCTAGTGGAGCGTCTGGACAACATGAGGAGCTCTGCCATGGGAAACGGCCTGTCACAGTGTCTGTTGTGTGGAGAAGTATTCGGTCTGCTGGGCTCTTCATCTGTTCTCTGTTTGGACTGCTGCATGAAGGTCTGCACTAAATGTGGAATCGAGACGACTGCAGGCGGTCAGAAA…	MTDTMFGSENEQWVCPNDRQLMLRAKLHTGWSIHTFQSERQRKAQALEKRELDLIMSVIHRAEQLELIEQHRIGRLVERLDNMRSSAMGNGLSQCLLCGEVFGLLGSSSVLCLDCCMKVCTKCGIETTAGGQKRTQWLCKICSEQREVWKRSGAWFYKALPKHIRPIKDSILDNRKPVIERGEQLPVARSAPISYTWAQSRVYLSESDGSDAELSECSSDRKTFASETNQRRDSESSGGQVQTPQSSFTSPTRGNVHIESPSSLVSEQSSSSSFNPGLEDEVIDHSRTLLSFCKLSMRRFIFLPSM	None	cu694216.5, caak05055502.1, caak05055509.1	NCBI gene prediction xm_001921023 used
																															doc2a	59	ATGACGGTGCGTAAGGGAAAAAAGCTCACCATCTCCATCCAGGAACACATGGCCATAGACGTCTGTCCGGGCCCCATACGACCAATTAGACAGATCTCTGCCTATTTCCCCCGTCTCTCCCCAACCGCTGAGCCCGTCTCTCCGAACCCTGCTTCTCCACTGTCTCTCAGCCCAGGCCTCGGGGCCTCTGGAGGGGCAAGTGGAGGCCTGTTGTCTCCATTGCAGGCTGGAGCGAGAGGAGGAGGTGGGACTCTGTCCGCAGCCAGCAGCATCGAGACATCGGTGGACATCTGCAGTTCAGACAGTGATGACAGCACTGCGCTGGGGACGCTAGAGTTCGAACTGAGGTATGAGAAAGCCACCAGTTCACTCAACTGCACCATCATCAGAGCAAAGGGT…	MTVRKGKKLTISIQEHMAIDVCPGPIRPIRQISAYFPRLSPTAEPVSPNPASPLSLSPGLGASGGASGGLLSPLQAGARGGGGTLSAASSIETSVDICSSDSDDSTALGTLEFELRYEKATSSLNCTIIRAKGLKPMDFNGLADPYVKLHLLPGACKANKLKTKTVRNSLNPVWNETLTYVGITEEDMHRKTLRLSVCDEDKLTHNEFIGESRVALRRVKPDQTKRFYTCLEHPPPLPSPTAMGAALRGISCYLREWENEQMTSLEERGRLLLSLQFLPPPAEGEGESRRGGLCVGVLRCAHLAAMDVNGFSDPYVKIYLKPDVKKKSKHKTSVIKKTLNPEFNEEFFYEISLSELVHKTLEVTVWDYDLGRSNDFIGGVCLSCHVQGDALRHWMDCLR…	None	cr388069.10
																															doc2b	150	ATGACACAACGCAAAGGCGAGAAGACGACCATCAGCATCCAGGAGCACATGGCCATTGATGTATGTCCAGGTCCCATTCAGCCAATCAAGCAGATATCTGACTATTTCCCCCGTTACCCACGGGGTCTCCCCCCCACAGCTCCTCCGGCCCTCAGCCGCGCTGGCTCCCTGCGGAGCAGCTCCACCAGCCAGAAGTCCGAGGGCCCACAAGCGGATGCCAACCGGGATGAGGACGACCTGGACCAAGCCTTCGGCGCCACTGCACTTGTGGCCAGCAAGAAAGAGGAAGAGCCGGACGTGGAGGGCTACGATTCAGACGACTCCACTACACTCGGCACTCTGGACTTCAGCCTTCTGTACGATCAGGAGAACAATGCCCTGCACTGCACTATCAACAAA…	MTQRKGEKTTISIQEHMAIDVCPGPIQPIKQISDYFPRYPRGLPPTAPPALSRAGSLRSSSTSQKSEGPQADANRDEDDLDQAFGATALVASKKEEEPDVEGYDSDDSTTLGTLDFSLLYDQENNALHCTINKAKGLKPMDHNGLSDPYVKLHLLPGASKANKLRTKTLRNTLNPVWSETLTYYGITDEDMVRKTLRISVCDEDKFRHNEFIGETRIPLKKLKPNQTKNFSNCLEKQLPIDKTDDKSLEERGRIMISLKYSSQKSGLVVGIIRCAHLAAMDANGFSDPYVKTYLKPDENKKSKHKTAVKKKTLNPEFNEEFFYEIKYADLSKKTLEVTVWDYDIGKSNDFIGGVSLGINASGERLKHWFDCLKNKDKKIERWHTLTNELPGSGYND	eb950589	cr932980.12, ct978927.6	This gene is 110Kb downstream of rph3al
																															doc2d	103	var1ATGAGCGTCTCCAAACCACCTCCACCCCAGTCCCATTTCCCCCCCAACAACACCACCTCCCACCTCCCCCTTCCTCCGTCCTCCTCGTCCACCCCGTCGCCCTCCACGCCTCCGTCAGCGGCGGGACCCCCAAGCCCAGCAGTGCCTCCTCCTCCTTCTCCAGTCAAGATCTCCATGCAGGAGCACTTCGCCATCAATGTGTGTCCCGGGCCAATCCTCCCCATTCCACAGATTTCCGACTTCTTCCCTCGCTTCCACGACTTCCCCATCACGCCCCCTCCACCCCGGGAGAAGCAGGTCTTAAAGGACAAAGACAAGGACGGAGACAGAGATGGAGAGAAAGACCGCAAGAGGGAGAGAGAGCAAGAGGAGAATGGAGAGTTCGCCGACTCGGA…	var1MSVSKPPPPQSHFPPNNTTSHLPLPPSSSSTPSPSTPPSAAGPPSPAVPPPPSPVKISMQEHFAINVCPGPILPIPQISDFFPRFHDFPITPPPPREKQVLKDKDKDGDRDGEKDRKREREQEENGEFADSDDDDTYLGTLEFNLLFDQENNCLHCTIHKAKGLKAMDSNGLADPYVKLHLLPGASKANKLRTKTLKNTLNPVWNETLIYHGITAADMTTKTLRLCVCDMDRLGRNEFIGEVRVALKKLKEGESKKYNMGLERIAQTREGNSQAMDPAAPVAEEERGRILVSLLYNTEKNTLVVGIIRCAHLAAMDSNGYSDPFVKIILQPDMGKKSKYKTTVKKKTLNPEFNEEFSYDVPHDQLAKKTLEISVWDYDLGMSNDFIGGVELGINA…	ck397437,cf997272,cn168571,al920085,eg583527,bf938406	ct025854.12	alternative splicing produces forms with 1 or 2 C2 domains
[truncated: 44 more columns]
