# Supplementary material for: A manual collection of Syt, Esyt, Rph3a, Rph3al, Doc2, and Dblc2 genes from 46 metazoan genomes - an open access resource for neuroscience and evolutionary biology
Source: BMC Genomics. 2010 Jan 15;11:37. doi: 10.1186/1471-2164-11-37 (PMC2823689; doi:10.1186/1471-2164-11-37)
Supplement: Additional file 4 — Comprehensive information about the SNARE and complexin genes identified in T. adhaerens and N. vectensis. This spreadsheet file (SNAREs.xls) contains full details of the genes identified in T. adhaerens and N. vectensis which are similar to neuronal SNAREs and complexin. [file 1471-2164-11-37-S4.XLS]

## Sheet: Sheet 1 - Table 1
	Organism	Trichoplax adhaerens							Nematostella vectensis
	Genome centre	http://www.jgi.doe.gov							http://www.jgi.doe.gov
		Gene Name	Coding sequence(s)	Amino acid sequence(s)	Transcript evidence	Accession	Annotation at JGI	Notes	Gene Name	Coding sequence(s)	Amino acid sequence(s)	Transcript evidence	Accessions	Annotation at JGI: gene models adjusted manually but transcripts not annotated	Notes
		snap25.1	ATGGATACGGATACTGACATGAGAAGAGAATTAGAAGGTATGCAAGAAAAAGCCAACAGAGTTACTGATGAATCTTTAGAAAGTACGAGAAGAATGGTAGCCTTAACGGAAGAGACGCAAGAAGTTGGAATGAGAACATTAGTTATGCTGGACGAGCAAGGAGAACAACTTGATCGTATTGAAGAAGGCATGGAGCAAATTAATGCTGATATGCGCGAAGCCGAAAAGAACCTGACTGGCTTGGAAAAATGTTGTGGTTTATGCGTTTGTCCATGGAAAAAGGCAAGAAATTTTGAAAAAAATAAAACCTACAAGGATACTTGGGGAGAACGAGAAGACGGTCCAATTCAAAACCAACCAGCCCCAATCTTTACCAACACCGGCACATCCCAAGATCGT…	MDTDTDMRRELEGMQEKANRVTDESLESTRRMVALTEETQEVGMRTLVMLDEQGEQLDRIEEGMEQINADMREAEKNLTGLEKCCGLCVCPWKKARNFEKNKTYKDTWGEREDGPIQNQPAPIFTNTGTSQDRGYINKITNDAREDEMDENLSQVAGMIGNLKSMAQDMGNELDTQNKQIGRIENKATMNSSRIDEANVRATNILRNQ	JGI_CAPC4302,JGI_CAPC4275	abgp01000062.1	http://genome.jgi-psf.org/cgi-bin/dispGeneModel?db=Triad1&tid=63490	Three tandem snap25 1 loci snap25.1, snap25.2 and snap25.3	SNAP	ATGGCGGCGTACAGAGGGAAAGAGAAAGTTGACCGTTCAAACCCTTTTTCGGACGAGATGGAGGACGACTTCGAACATGTAAATCTTAACAGTATTCAACAACAAATACGGATTGCACAGGAGCGAAGTTTGGATAGCACCAAAAGATCTTTAGCTTTAATCGATGATTCACACGATGTGGCGATAAAAACTGCTGAAGAATTGCAATACCAAGGGGAGCAACTCGATCGAACGGAGAAAAATCTGGATCACATTCATAACGATATGGCAGTTGCCAATAGAAATATAAAATCTATGAAAAGCATTTGGGGAACTATGACGAATTATTTCAAAAAAGCACCCAAGCAAACGGTTACAGAAAACGAAAATAAAAGCAGTCATGTTTCGCATATGCTGGGA…	MAAYRGKEKVDRSNPFSDEMEDDFEHVNLNSIQQQIRIAQERSLDSTKRSLALIDDSHDVAIKTAEELQYQGEQLDRTEKNLDHIHNDMAVANRNIKSMKSIWGTMTNYFKKAPKQTVTENENKSSHVSHMLGKESCEFSTSDAERETYGYGDKPARPHDTSSLQRSGLTTSKDPYERQLDANLDLMARGLSRLKEDALCLGGEIERQNTQLDRITDKAERADFKIDKARKDIKKML	fc279016,fc203590,fc203589,dv082232,fc255088,fc268379	abav01011930.1	http://genome.jgi-psf.org/cgi-bin/dispGeneModel?db=Nemve1&id=248938
		snap25.2	ATGAATATCGACGACACTACAATATCGGAAGCGGAGATGAAACGGCAATTGGAAGATATGAAAGAAAGGGGCAATAAAATAACGAATGAGTCTCTAGATAGTACCAGGCGTATATTGGTGATAGCAGAGGAGACACATGGAATTGGTACAAAAACCTTGGAGACGCTGAATACGCAAGGGGAGCAAATTGATCGGATCGAGCAGAACATGGAGCAGATCAATGCCGATATGCATGAAGCCGAGAAAAATTTAACAAATTTAGAAAAGTGTTGTGGATTATGTGTTTGTCCATGGAAAAGGACCGAAAATTTTGAAAAAAGCAAAGATTTTAAGAGAGTTTGGGGACCACAAAATGATGAAGTTGTAAATTATCAACCAGTTTTACAATCTACTCTGACT…	MNIDDTTISEAEMKRQLEDMKERGNKITNESLDSTRRILVIAEETHGIGTKTLETLNTQGEQIDRIEQNMEQINADMHEAEKNLTNLEKCCGLCVCPWKRTENFEKSKDFKRVWGPQNDEVVNYQPVLQSTLTYRNTSPNKFMLQNGNYIQRVTNDIREDEMDSNLRQVGGLVSDLKSMAVDMGKELDKQNKQLFAMSEKVDMTSDRVDGANVRAKRILRNQ	None	abgp01000062.1	http://genome.jgi-psf.org/cgi-bin/dispGeneModel?db=Triad1&tid=51809	Three tandem snap25 1 loci snap25.1, snap25.2 and snap25.3	SNAP	ATGTCAGAGGAAGACAGGATGCGAAATGAAATTGCCAGGATGCAGATGCGCGGTGATGAAATGACAGATGAGTCATTGGAAAGCACACGGCGCATGTTGCGTATGGCTGAAGAGAGCCAGGACACAGGGATCAAGACTATGGTCATGATAGATGAACAGGGGGAGCAACTGGATCGAGTGGAAGAAGGTTTAGACCAGATCAATGCGGACATGAAAGAAGCTGAAAGAAACCTAACTGGAATGGAAAAGTGTTGCGGTCTTTGTGTTTGTCCTTGGAAAAAGAGTAAAAGATATGAGAAGAGTGACACTTACAAGAAAGCCTTCAAAAACAATCATAATGAAGATGGTGTTGTGTCCTCACAGCCAGTGAGATATGGACAGGGGAGTTCTACAGATGGT…	MSEEDRMRNEIARMQMRGDEMTDESLESTRRMLRMAEESQDTGIKTMVMIDEQGEQLDRVEEGLDQINADMKEAERNLTGMEKCCGLCVCPWKKSKRYEKSDTYKKAFKNNHNEDGVVSSQPVRYGQGSSTDGSGPSGGYIQRITNDDREDEMDENLGQVSNIIGNLKSMAVDMGQELETQNRQLDRINAKAESNDTRIHVANKRARDILRNA	fc289928,fc265756,fc186171,fc311649,fc309388	abav01008194.1	http://genome.jgi-psf.org/cgi-bin/dispGeneModel?db=Nemve1&id=248939
		snap25.3	ATGGATATGGCATCGGATGAAGAAATCAGACGAGAACTAGAAAAAATGGAAGCAAAAGGCAGTCATATTCTTAATCAATCATTGGAAATAACAAGAAATTTAGTTACTTTAACTCAGCAGACAGAAGCAATTGGATCACAAACTCTCGTTGTTTTAAATGAACAAGGAGGAAAATTAACTCGAATAGAAGGGGGCATGGAAAATATTAACAACAACATGTCTGAAGCTGAAAAAAGTCTAGCTGATGTCGAAAAATGTTGCGGTATATGTCCCTTACCCTGGAGAAGGACAGGAACTAATAACTTAAAAAAATATCGATATAGCACAAAAGAAATTTGTGATAAAATTAGCAAGAATCTTCCAGTTACTAAACAACCAGCAAATACGAGTGCGATCAGT…	MDMASDEEIRRELEKMEAKGSHILNQSLEITRNLVTLTQQTEAIGSQTLVVLNEQGGKLTRIEGGMENINNNMSEAEKSLADVEKCCGICPLPWRRTGTNNLKKYRYSTKEICDKISKNLPVTKQPANTSAISKSQDSDYNQNISNDFREIKINEDLLRVEGHLDKLCIQARTMTDQLDTQNEQIDRIIDQAAQNSDRIGNATKKTIKILHKS	None		http://genome.jgi-psf.org/cgi-bin/dispGeneModel?db=Triad1&tid=66409	Three tandem snap25 1 loci snap25.1, snap25.2 and snap25.3	syntaxin	ATGTCACGTGGTGAATTTGGTCGGGGTGATGGCAGAGACTATGGTGCGTTCGGAGATGGTAGGAGCGACCTACATGGACAAGGGCAAAGCAGCCATAGAGCAGGATACCAGAGAGAAGGCAATGCTAGAGAGGAGTTCCAAAATCTAAGTGATTCTGTTAGTAGCAGTATATTCCAGATTAATAATAACACATCTGCTTTGGAAAGGATACTCAGGCAAATCACTTCAGGAAAGGATAAAGTTTCTGCTGAAAAAATACACCGTATCCAGCAAGGCACCAACAAGCTTGCCAGTGAAACCACTCACTTGCTCAAACAGATGAGTACCATGTGTGGTGGAACTTCCCCTTCTAGTCGACAACAAAGAATTCAACATGAAAGGCTAAAAGAGGAGTTCAGA…	MSRGEFGRGDGRDYGAFGDGRSDLHGQGQSSHRAGYQREGNAREEFQNLSDSVSSSIFQINNNTSALERILRQITSGKDKVSAEKIHRIQQGTNKLASETTHLLKQMSTMCGGTSPSSRQQRIQHERLKEEFRDSISRYYSVQNKVAEQEKLIVRSTREPGYSQLDDDFGTEKSSLIEEDSRRASQEQLSEQITIDEGLIYEREERIRQIEGDILDINEIFRDLATMVYEQGETIDSIEGNIEQAYNNVGSANIQLQKASKLQKAARKKMCLLLLVLVIIGGIIALIVVLTKK	fc217919,fc292330,fc286160,fc284845,fc308402,fc286159,dv091868	abav01017019.1	http://genome.jgi-psf.org/cgi-bin/dispGeneModel?db=Nemve1&id=248941
		syntaxin1.1	ATGAGGGATAGACTGGCAGATATAAGAGAGACACAACTTGGAAATAATGACAATGACGGTGGAGTGGTCGTTGACGACGTATTGGTTGATGTTACACCTGGCGGTGGTGGTTTTATGGATGACTTCTTTAAAGAGATTGAAATAATAGAACAAGATCTTAGTGCAATTGAAAATGATGTTGCCCATGTGGAAAAAATGCATACTCATATTTTGACCGCTCCGAAAATGGCTGAAGAAGATAAAGAAAGATTGGAAAGTGCGATGAATTCCATTAAGCTAAAGGCTAATCGCGTAAGAGCCCGTCTTAAAGATATCGAAATCAACATAGAAAGAACGGAAGAACAATCAGCAGAAGCCAGAATCAAAAGAACTCAGCATGCTGCACTTTCTCATCGCTTA…	MRDRLADIRETQLGNNDNDGGVVVDDVLVDVTPGGGGFMDDFFKEIEIIEQDLSAIENDVAHVEKMHTHILTAPKMAEEDKERLESAMNSIKLKANRVRARLKDIEINIERTEEQSAEARIKRTQHAALSHRLVNLMLTYNKIQNDYREKCKDRIKRQLKITGKPTTDEEIEDMLESGNPEIFTQAVITDTKDAKQALEAIEARHNDIMNLEKSIKELHEMFLDMAMLVESQGEMIDNIEHNTVNAVDFICSAKEDVKKAVKYQSAARKKKIICLALALVLIIIIIIILIVQLRDNSGGSSGGGATPNGGSGNSKTTSSPRATISPINTAR	None	abgp01000614.1	http://genomeportal.jgi-psf.org/cgi-bin/dispGeneModel?db=Triad1&id=66399	Three tandem syntaxin 1 loci syntaxin 1.1, syntaxin 1.2 and syntaxin 1.3	syntaxin	var1ATGTCATTCGGAGAATACAACAATTCAAGGCCGTCATCAGGTTTTGCAAGGAATGACAATTCTGAGTACACACGTCTGTGTAACAGTATTAGCCATAATGTACAGCAGATGAACAATAATGTGTCACGCATTGAGAGATTGGTCGACAAAGTGGGAACTACTGAAGATGTCACAAAAAAACTCCAACAGAGTGAACGAGAAACACAGAAGCTTGCAAAAGAAACCAATTCTTATCTGAAGCAACTGAACATGCTTTTGGAGGGTATCAGCCCCTCAGAGCGGAGGCAAAGAAAGATGCAGATTGAAAAGTTAACCAATAACTTTTCATCATCACTAAACAACTTCCAGAAAATACAAAGGGTGGCAGCTGAGAGAGAGAAGGAGTGTGTTTCAAG…	var1MSFGEYNNSRPSSGFARNDNSEYTRLCNSISHNVQQMNNNVSRIERLVDKVGTTEDVTKKLQQSERETQKLAKETNSYLKQLNMLLEGISPSERRQRKMQIEKLTNNFSSSLNNFQKIQRVAAEREKECVSRARAASMGITPSPMGGYHGGETLIDFDRTGGGGSIQAQSEQEIDLELIEERERAIRQLEADIVGVNEIFRDLGNMIHEQGEVIDSIEANVETAAVHVETANVQLDKARGYQKASRRKMCCLLMILVIAAVIIGVVIWLSVK var2MSFGEYNNSRPSSGFARNDNSEYTRLCNSISHNVQQMNNNVSRIERLVDKVGTTEDVTKKLQQSERETQKLAKETNSYLKQLNMLLEGISPSERRQRKMQIEKLTNNFSSSLNNFQKI…	fc286584,fc297459,fc284857,fc263589,fc315992,fc315991,fc209329,fc321264,fc321263,fc320666	abav01006285.1, abav01006283.1	http://genome.jgi-psf.org/cgi-bin/dispGeneModel?db=Nemve1&id=248942 and 248943	Alternative splicing, gap in genome sequence covered by ests
		syntaxin1.2	ATGAAGGATAAATTGGCAGCTTTAAAGCAATTTCGTCATGATCGTAATGAATATCTCAACGGTGACGAAGAAGAATACGGATATATGGATGAATTTTTCGAGCAGGTAGAGGAAATTCGTCAAGGGATTGAAAAGATTACCTACAACGTAGAGCAGGCAAATAAGACTCAAATAATTATATTGACCGATCCTAGAATGGAAAAAGAGGCAGAAGGTCGATTAATAGATCTAACGTCAGAAATAAAAAGGTTCGCGAACCGTATTAAAGCCAGACTCAAAGTAATGGAGCAAGATATACAACAACAAGAAACTATGGATGGACTTTCAGCTGACGTTCGAATAAAAAAAAGTCAATGTACTGCGCTATCTAAAAACTACATCGACGTTATGAGCGAATAT…	MKDKLAALKQFRHDRNEYLNGDEEEYGYMDEFFEQVEEIRQGIEKITYNVEQANKTQIIILTDPRMEKEAEGRLIDLTSEIKRFANRIKARLKVMEQDIQQQETMDGLSADVRIKKSQCTALSKNYIDVMSEYNMQQIEYKEKCKARLETQLKITQQKVSEEDIDEMLESGGPAPRIFTSGLMIDSAEAKRTLSLIESRHKEIMKLEKNLSDLAELFQDMGQLISVQGEMIDRIEYNVAQTTDYVERAKEDTKKATKYQSKARRKKVIIIVCIIILALVIAGVFGGIFGSRGV	None	abgp01000614.1	http://genomeportal.jgi-psf.org/cgi-bin/dispGeneModel?db=Triad1&id=66400	Three tandem syntaxin 1 loci syntaxin 1.1, syntaxin 1.2 and syntaxin 1.3	syntaxin	ATGAGGGACAGATTAGACTTCCTTAGAGCTGAGGATAACACAAGGGATGATGGACCACCGGAGTATGAAGACAGCATCGCCATACCTATGGGTGGAGAGTTTATGGATGATTTCTTCCAACAGACCGCAAATATCCGTGAAAATATCGACAAAATCGCACAAGATGTGGAGAGAGTCAAGAAGGCACATAGCGCTGTGCTGTCCTCGGCCGTCCCTGACCAAGAGGTCAAAGACAACCTTGAGATATGTATGTCAAGGATTCAAAAAACAGCAAACACTGTTAGAAGCCGGATCAAAGCAATGGAGCAACAAATCAAGGAGGACGAGAAGCAAGGGGGATCATTGCACAATAACTATGCTGAAGCAAGAATAAAAAAGTGCCAGCATGCAACATTGTCA…	MRDRLDFLRAEDNTRDDGPPEYEDSIAIPMGGEFMDDFFQQTANIRENIDKIAQDVERVKKAHSAVLSSAVPDQEVKDNLEICMSRIQKTANTVRSRIKAMEQQIKEDEKQGGSLHNNYAEARIKKCQHATLSRKFIEVMSEYNTTQTEYRELCKARICRQLEITGKSKTSEEVEDMLESGNPSIFTSDIVIQTQQAKQALGDIEARHRDIITLEKNIQELHEMFQDMYMLVESQGEMIDRIEFNVEQAVDYVQSAKTDTKKALTYQSKARRKKILIIICCLILLAIIIGAIVGALNG	fc211845,fc261345,fc179371,fc253964	abav01015290.1	http://genome.jgi-psf.org/cgi-bin/dispGeneModel?db=Nemve1&id=248944
		syntaxin1.3	ATGGCGAGAGATAGATTAGCAGATATCAGAGAGGTGCAACTTGAGGAGAATACGGATGCAAATCATGCCATCGTTGGTTTTGAAATGGCTGAAGTTGCACTAGAGGAAGAGGAATTTATGGGAGAATTCTTTAAGCAGATCGAAATAATTGAGCAAGATCTCAGTGGAATAGAAAATGACATTGATTATGTGGACGATCTACAAAATGATATTCTAACGGCGTCGAAGGTAGATTACGATGATAAAGCTAGATTGGAAAATGCTATGACTTCTATAAAACTGAAGACAAATCGTTCTAGAGCTCGATTAAAGGATATAGAAGCATCAATTAGAGAAGCGAGCGATACTTCCGCGGAAATTCGAATCAAGAGAACTCAACATGCCGCGCTATCGCATCGC…	MARDRLADIREVQLEENTDANHAIVGFEMAEVALEEEEFMGEFFKQIEIIEQDLSGIENDIDYVDDLQNDILTASKVDYDDKARLENAMTSIKLKTNRSRARLKDIEASIREASDTSAEIRIKRTQHAALSHRLVNAMLKFNLIQNEYRDRCKEKLKRQLSIAGKPATDEEVEDMLENWDLEIFTQSVDPGTKDARLALEGIKTRHDDILLLEKSVKDLQDMFLDVAMLVENQAEMLDSIEHQAGNAVDYVDRATADVKKALEYQSAARKKKIICIVLVLILLAIIGIIILSQLNLGGTSTATNNVVTTAATL	None	abgp01000614.1	http://genomeportal.jgi-psf.org/cgi-bin/dispGeneModel?db=Triad1&id=66401	Three tandem syntaxin 1 loci syntaxin 1.1, syntaxin 1.2 and syntaxin 1.3	vamp	nnATCGCCAGATCTAGAAAGGAGGAGCGAAGGACAGTTTTGCACTGGAACCATACCTTCACTGAAACACAGCCAAATTACCACCAAAATGTCGTCTAAGAGACTGCAACAAACCCAGGCCCAAGTGGATGAGGTTGTGGATATCATGAAAGTGAATGTGGATAAAGTACTCGAAAGGGATGCAAAGCTTTCTGAGCTTGACAATCGAGCCGATGCACTTCAAGCAGGCGCATCTCAGTTTGAGACAAGTGCATCACGACTCAAACGAAAGATGTGGTGGCAAAACTGCAAGATGTGGATAATCCTGTGCATTGTTGTTATTGTGATAATAGCTGTTATAGTCATCTGGGTAGTGACATCGACAGGGACAGGTTCTTCATCAAGTTCTTCAAGCACCGCT…	SPDLERRSEGQFCTGTIPSLKHSQITTKMSSKRLQQTQAQVDEVVDIMKVNVDKVLERDAKLSELDNRADALQAGASQFETSASRLKRKMWWQNCKMWIILCIVVIVIIAVIVIWVVTSTGTGSSSSSSSTAAPATIKP	fc318405,fc318404,fc198217,fc198216,dv086294	abav01008745.1	http://genome.jgi-psf.org/cgi-bin/dispGeneModel?db=Nemve1&id=248940	N-term unidentified
		syntaxin1.4	ATGAAGGACCGAATGATAGAAATTCAAGCGGTACAGGCTAACCAAGATGATGAAGAACTCGACGATAAAGGGATTGAAATCTCCATTGAAGAGCCAGTGCCATTCATGGAAGACTTCTTTAACCAGGTCGAACATATCGAAGGGGAATTAGATACTATCGAAGACAACCTCGCCCAAGTTGCTAAAGCCTACAGCGATTTCATAACAATGCCGAAAGTAACGGAAGATAAACGCGAAAGTTTAGAGAAGAATATGGAAAATATTAAAATTAAGGCCAAAAGAATCCGTTCACAATTAAAAGGCTTAGAAGCTACTATTGGGCAAGATGATCATTCCGCTGAATTTCGGATAAAGCAAACACAGGTTACAGCACTTAGTAATCGTCTAGTTAGTCTTATG…	MKDRMIEIQAVQANQDDEELDDKGIEISIEEPVPFMEDFFNQVEHIEGELDTIEDNLAQVAKAYSDFITMPKVTEDKRESLEKNMENIKIKAKRIRSQLKGLEATIGQDDHSAEFRIKQTQVTALSNRLVSLMSDYNTMQVEHREKCKARIVRQLEITGKTTTDDEVEEMLEQGDLNVFTDGMMIDSKEAKKALEAIEQRYDDIMKLEKSIKELHDMFLDMAMLVESQGEMLDNIEHNTLSTVDYVQRATTDLSKAHTYQTAARKKLICIIVLVIILLIIITVAIVVPTVNNSSNNSGNSNPSTQSP	None	abgp01000490.1	http://genomeportal.jgi-psf.org/cgi-bin/dispGeneModel?db=Triad1&id=66402		complexin	ATGGCGTCGTTTGCGGCCAAGTATCTTGTTTCCAGCGCCACTGGCAAGGTTCAAAGCACGGTAGGGGAGTTCACGCGGGACTCAAGTAATGATGGATTCAAAAAAGAAGAACTTGAAAAAGCAGAACAGCAATTGCAAAAAGATGAACAAGAACGCAAAAAGAAATTTGCAAAGCTAGAGGCTAAAAGATCAAAACACAGAGAGAAAATACTAAACAAATACGGAATAGAGAAAAGTAAAAGGCATGAACCGATGGAAACACATTCAGCTGCTAAGATGCTAAGTATTTCACGAGGAAATTCTGAGGAGAGAGACTACTTACTAGATGAGGAGGAAGATGATGGGTGTAGTCCATGCACTAATTGCTGCACTTGTTTCCCTTTAAGATCAAAAACAAAA…	MASFAAKYLVSSATGKVQSTVGEFTRDSSNDGFKKEELEKAEQQLQKDEQERKKKFAKLEAKRSKHREKILNKYGIEKSKRHEPMETHSAAKMLSISRGNSEERDYLLDEEEDDGCSPCTNCCTCFPLRSKTKIV	dv093184,dv095304	abav01001107.1	http://genome.jgi-psf.org/cgi-bin/dispGeneModel?db=Nemve1&id=248945	No introns within coding region
		syntaxin	ATGTCGAGGAGCGGTTTTGGACGTGGCTTTGATGGTAGTGTCGGTATGGCCGATATTGGTAGCGATGCCAATGTTAACACTATTACCAGGAATGTTCAGAAAATCAATCAGAACATGTCCGCAATCGAGAAAATGTTATCCAAAATTGGCACATCTCAAGATGGACAACGCTTTCGCGATAATATGGAAAAACTGGAAAGAGATAGTAGTGACTTAATTAAAGAGACCAATAAAAGTTTAAGACAACTCAATGCTTCAGCTGCCTATGATAGTGACCGGATGAAGAAGGCCCAAGTAGATCGATTAAGCAGCGAATTTGCTCAATCTTTGACCAACTACCAAAAGATAGCCAAAAGAATAGCAGAAGCACAACGTGAAAATGTTGAAAAGATCAGGGCC…	MSRSGFGRGFDGSVGMADIGSDANVNTITRNVQKINQNMSAIEKMLSKIGTSQDGQRFRDNMEKLERDSSDLIKETNKSLRQLNASAAYDSDRMKKAQVDRLSSEFAQSLTNYQKIAKRIAEAQRENVEKIRASSFGHSTEPLIDTGANQPYSEYAPSGNYPGNSSFQMQAEDAVDLEMIEEREKSIKQLESDIVDVNEIFKDLATMVHDQGEVIDSIEANVESAGMNVTEANTQLQAAVKYQKKSRKKLICIVVLLLIVAAIVGIIIWQTVPKPKTKP	None	abgp01000524.1	http://genomeportal.jgi-psf.org/cgi-bin/dispGeneModel?db=Triad1&id=66403
		vamp	AAAGAATTACAAAAATCTCAAGCGCAAGTCAAACAAGTGATGGATATTATGCAAAAAAATGTGGATAAAGCTATCGAAAGAGAAGAGAAAATTAGTGTATTAAATGAAAGAGCCGATAGCCTTTATAGCCATGCATCTGAATTTGAAACCAATGCCGCTCAACTTAAAAATAAGTACTGGTGGAAAAATTTCAAAATGTGGATCATTTTGATCGTTACCATTATCTTAATCGTAGTGGCTATCGTAGTTTGGATTGTACTTTCACATGTTAAAAAATCCAAACCATGA	KELQKSQAQVKQVMDIMQKNVDKAIEREEKISVLNERADSLYSHASEFETNAAQLKNKYWWKNFKMWIILIVTIILIVVAIVVWIVLSHVKKSKP	None	abgp01000523.1	http://genomeportal.jgi-psf.org/cgi-bin/dispGeneModel?db=Triad1&id=66405	N-term unidentified
		vamp	AAGCGACTACAGCAAACTCAAGCGCAAGTTGATGAGGTTGTCGACATCATGAGAGTAAATGTCGATAAAGTTTTGGAACGTGATCAGAAATTATCCGAATTGGACAACAGAGCTGATGCGCTACAAGCTGGAGCTTCACAATTTGAACATAGCGCTCATAAATTGAAACAGAAATATTGGTGGAAAAACATGAAGATGATGATTTTGCTTGTAGCAGTCATCCTTATAATCCTCATTGCGATTGTCATTTGGGTAGCTACAAAGAAATAG	KRLQQTQAQVDEVVDIMRVNVDKVLERDQKLSELDNRADALQAGASQFEHSAHKLKQKYWWKNMKMMILLVAVILIILIAIVIWVATKK	JGI_CAPC15926	abgp01000490.1	http://genomeportal.jgi-psf.org/cgi-bin/dispGeneModel?db=Triad1&id=66406	N-term unidentified
		complexin	ATGGCTACTTTCTTGGCTAAACAAATGATTTCCAATAAAACTAGTGCATTAACTAAAAGTGCTTCTAGTAACAATTCTGGCGGTGGTGGCAGTGATAATAGTGAAAACGCCATGGAGCACGAAGAATTTTTGAAGCAACAAGAAGAAGAACGAATGGCACGCTATGTGGATAGAGAGAAAAAACGTGAAAAAATTCGCGATAAAATACGTAATAAATATAACTTAGAAAAACGTGATTACTTAAGCATCGTCGATTTAGAAGCCACTGCTCCAAAAAAGGATTCATCCAAGTCTAATTTCTCATCACGTATGGATAACTATTCTAATGAAGGTTGCTTTCGTCGAATGCTGCGGTGTTGCTGCCCATGTTGTTGTCGCCGCTAA	MATFLAKQMISNKTSALTKSASSNNSGGGGSDNSENAMEHEEFLKQQEEERMARYVDREKKREKIRDKIRNKYNLEKRDYLSIVDLEATAPKKDSSKSNFSSRMDNYSNEGCFRRMLRCCCPCCCRR	JGI_CAPC4507	abgp01000843.1	http://genomeportal.jgi-psf.org/cgi-bin/dispGeneModel?db=Triad1&id=66398	No introns
